# Supplementary material for: Genotype, Vernalization Duration and Nutrition Interactions in Sugar Beet Speed Breeding
Source: Plants (Basel). 2026 Jun 15;15(12):1850. doi: 10.3390/plants15121850 (PMC13306349; doi:10.3390/plants15121850)
Supplement: Supplementary file 1 [file plants-15-01850-s001.zip]

Archive with 453 entries (259 files):
- Figure S10. Interactive 3D PCA biplot for seed traits/
- Figure S10. Interactive 3D PCA biplot for seed traits/PCA_3D_biplot.html
- Figure S10. Interactive 3D PCA biplot for seed traits/PCA_3D_biplot_files/
- Figure S10. Interactive 3D PCA biplot for seed traits/PCA_3D_biplot_files/crosstalk-1.2.2/
- Figure S10. Interactive 3D PCA biplot for seed traits/PCA_3D_biplot_files/crosstalk-1.2.2/css/
- Figure S10. Interactive 3D PCA biplot for seed traits/PCA_3D_biplot_files/crosstalk-1.2.2/css/crosstalk.min.css
- Figure S10. Interactive 3D PCA biplot for seed traits/PCA_3D_biplot_files/crosstalk-1.2.2/js/
- Figure S10. Interactive 3D PCA biplot for seed traits/PCA_3D_biplot_files/crosstalk-1.2.2/js/crosstalk.js
- Figure S10. Interactive 3D PCA biplot for seed traits/PCA_3D_biplot_files/crosstalk-1.2.2/js/crosstalk.js.map
- Figure S10. Interactive 3D PCA biplot for seed traits/PCA_3D_biplot_files/crosstalk-1.2.2/js/crosstalk.min.js
- Figure S10. Interactive 3D PCA biplot for seed traits/PCA_3D_biplot_files/crosstalk-1.2.2/js/crosstalk.min.js.map
- Figure S10. Interactive 3D PCA biplot for seed traits/PCA_3D_biplot_files/crosstalk-1.2.2/scss/
- Figure S10. Interactive 3D PCA biplot for seed traits/PCA_3D_biplot_files/crosstalk-1.2.2/scss/crosstalk.scss
- Figure S10. Interactive 3D PCA biplot for seed traits/PCA_3D_biplot_files/htmltools-fill-0.5.9/
- Figure S10. Interactive 3D PCA biplot for seed traits/PCA_3D_biplot_files/htmltools-fill-0.5.9/fill.css
- Figure S10. Interactive 3D PCA biplot for seed traits/PCA_3D_biplot_files/htmlwidgets-1.6.4/
- Figure S10. Interactive 3D PCA biplot for seed traits/PCA_3D_biplot_files/htmlwidgets-1.6.4/htmlwidgets.js
- Figure S10. Interactive 3D PCA biplot for seed traits/PCA_3D_biplot_files/jquery-3.5.1/
- Figure S10. Interactive 3D PCA biplot for seed traits/PCA_3D_biplot_files/jquery-3.5.1/jquery-AUTHORS.txt
- Figure S10. Interactive 3D PCA biplot for seed traits/PCA_3D_biplot_files/jquery-3.5.1/jquery.js
- Figure S10. Interactive 3D PCA biplot for seed traits/PCA_3D_biplot_files/jquery-3.5.1/jquery.min.js
- Figure S10. Interactive 3D PCA biplot for seed traits/PCA_3D_biplot_files/jquery-3.5.1/jquery.min.map
- Figure S10. Interactive 3D PCA biplot for seed traits/PCA_3D_biplot_files/plotly-binding-4.12.0/
- Figure S10. Interactive 3D PCA biplot for seed traits/PCA_3D_biplot_files/plotly-binding-4.12.0/plotly.js
- Figure S10. Interactive 3D PCA biplot for seed traits/PCA_3D_biplot_files/plotly-htmlwidgets-css-2.25.2/
- Figure S10. Interactive 3D PCA biplot for seed traits/PCA_3D_biplot_files/plotly-htmlwidgets-css-2.25.2/plotly-htmlwidgets.css
- Figure S10. Interactive 3D PCA biplot for seed traits/PCA_3D_biplot_files/plotly-main-2.25.2/
- Figure S10. Interactive 3D PCA biplot for seed traits/PCA_3D_biplot_files/plotly-main-2.25.2/plotly-latest.min.js
- Figure S10. Interactive 3D PCA biplot for seed traits/PCA_3D_biplot_files/typedarray-0.1/
- Figure S10. Interactive 3D PCA biplot for seed traits/PCA_3D_biplot_files/typedarray-0.1/typedarray.min.js
- Figure S11. Interactive 2D PCA biplots for mini‐steckling traits by genotype/
- Figure S11. Interactive 2D PCA biplots for mini‐steckling traits by genotype/PCA_2D_interactive_genotype.html
- Figure S11. Interactive 2D PCA biplots for mini‐steckling traits by genotype/PCA_2D_interactive_genotype_files/
- Figure S11. Interactive 2D PCA biplots for mini‐steckling traits by genotype/PCA_2D_interactive_genotype_files/crosstalk-1.2.2/
- Figure S11. Interactive 2D PCA biplots for mini‐steckling traits by genotype/PCA_2D_interactive_genotype_files/crosstalk-1.2.2/css/
- Figure S11. Interactive 2D PCA biplots for mini‐steckling traits by genotype/PCA_2D_interactive_genotype_files/crosstalk-1.2.2/css/crosstalk.min.css
- Figure S11. Interactive 2D PCA biplots for mini‐steckling traits by genotype/PCA_2D_interactive_genotype_files/crosstalk-1.2.2/js/
- Figure S11. Interactive 2D PCA biplots for mini‐steckling traits by genotype/PCA_2D_interactive_genotype_files/crosstalk-1.2.2/js/crosstalk.js
- Figure S11. Interactive 2D PCA biplots for mini‐steckling traits by genotype/PCA_2D_interactive_genotype_files/crosstalk-1.2.2/js/crosstalk.js.map
- Figure S11. Interactive 2D PCA biplots for mini‐steckling traits by genotype/PCA_2D_interactive_genotype_files/crosstalk-1.2.2/js/crosstalk.min.js
- Figure S11. Interactive 2D PCA biplots for mini‐steckling traits by genotype/PCA_2D_interactive_genotype_files/crosstalk-1.2.2/js/crosstalk.min.js.map
- Figure S11. Interactive 2D PCA biplots for mini‐steckling traits by genotype/PCA_2D_interactive_genotype_files/crosstalk-1.2.2/scss/
- Figure S11. Interactive 2D PCA biplots for mini‐steckling traits by genotype/PCA_2D_interactive_genotype_files/crosstalk-1.2.2/scss/crosstalk.scss
- Figure S11. Interactive 2D PCA biplots for mini‐steckling traits by genotype/PCA_2D_interactive_genotype_files/htmltools-fill-0.5.9/
- Figure S11. Interactive 2D PCA biplots for mini‐steckling traits by genotype/PCA_2D_interactive_genotype_files/htmltools-fill-0.5.9/fill.css
- Figure S11. Interactive 2D PCA biplots for mini‐steckling traits by genotype/PCA_2D_interactive_genotype_files/htmlwidgets-1.6.4/
- Figure S11. Interactive 2D PCA biplots for mini‐steckling traits by genotype/PCA_2D_interactive_genotype_files/htmlwidgets-1.6.4/htmlwidgets.js
- Figure S11. Interactive 2D PCA biplots for mini‐steckling traits by genotype/PCA_2D_interactive_genotype_files/jquery-3.5.1/
- Figure S11. Interactive 2D PCA biplots for mini‐steckling traits by genotype/PCA_2D_interactive_genotype_files/jquery-3.5.1/jquery-AUTHORS.txt
- Figure S11. Interactive 2D PCA biplots for mini‐steckling traits by genotype/PCA_2D_interactive_genotype_files/jquery-3.5.1/jquery.js
- Figure S11. Interactive 2D PCA biplots for mini‐steckling traits by genotype/PCA_2D_interactive_genotype_files/jquery-3.5.1/jquery.min.js
- Figure S11. Interactive 2D PCA biplots for mini‐steckling traits by genotype/PCA_2D_interactive_genotype_files/jquery-3.5.1/jquery.min.map
- Figure S11. Interactive 2D PCA biplots for mini‐steckling traits by genotype/PCA_2D_interactive_genotype_files/plotly-binding-4.12.0/
- Figure S11. Interactive 2D PCA biplots for mini‐steckling traits by genotype/PCA_2D_interactive_genotype_files/plotly-binding-4.12.0/plotly.js
- Figure S11. Interactive 2D PCA biplots for mini‐steckling traits by genotype/PCA_2D_interactive_genotype_files/plotly-htmlwidgets-css-2.25.2/
- Figure S11. Interactive 2D PCA biplots for mini‐steckling traits by genotype/PCA_2D_interactive_genotype_files/plotly-htmlwidgets-css-2.25.2/plotly-htmlwidgets.css
- Figure S11. Interactive 2D PCA biplots for mini‐steckling traits by genotype/PCA_2D_interactive_genotype_files/plotly-main-2.25.2/
- Figure S11. Interactive 2D PCA biplots for mini‐steckling traits by genotype/PCA_2D_interactive_genotype_files/plotly-main-2.25.2/plotly-latest.min.js
- Figure S11. Interactive 2D PCA biplots for mini‐steckling traits by genotype/PCA_2D_interactive_genotype_files/typedarray-0.1/
- Figure S11. Interactive 2D PCA biplots for mini‐steckling traits by genotype/PCA_2D_interactive_genotype_files/typedarray-0.1/typedarray.min.js
- Figure S12. Interactive 2D PCA biplots for mini‐steckling traits by nutrition/
- Figure S12. Interactive 2D PCA biplots for mini‐steckling traits by nutrition/PCA_2D_interactive_nutrition.html
- Figure S12. Interactive 2D PCA biplots for mini‐steckling traits by nutrition/PCA_2D_interactive_nutrition_files/
- Figure S12. Interactive 2D PCA biplots for mini‐steckling traits by nutrition/PCA_2D_interactive_nutrition_files/crosstalk-1.2.2/
- Figure S12. Interactive 2D PCA biplots for mini‐steckling traits by nutrition/PCA_2D_interactive_nutrition_files/crosstalk-1.2.2/css/
- Figure S12. Interactive 2D PCA biplots for mini‐steckling traits by nutrition/PCA_2D_interactive_nutrition_files/crosstalk-1.2.2/css/crosstalk.min.css
- Figure S12. Interactive 2D PCA biplots for mini‐steckling traits by nutrition/PCA_2D_interactive_nutrition_files/crosstalk-1.2.2/js/
- Figure S12. Interactive 2D PCA biplots for mini‐steckling traits by nutrition/PCA_2D_interactive_nutrition_files/crosstalk-1.2.2/js/crosstalk.js
- Figure S12. Interactive 2D PCA biplots for mini‐steckling traits by nutrition/PCA_2D_interactive_nutrition_files/crosstalk-1.2.2/js/crosstalk.js.map
- Figure S12. Interactive 2D PCA biplots for mini‐steckling traits by nutrition/PCA_2D_interactive_nutrition_files/crosstalk-1.2.2/js/crosstalk.min.js
- Figure S12. Interactive 2D PCA biplots for mini‐steckling traits by nutrition/PCA_2D_interactive_nutrition_files/crosstalk-1.2.2/js/crosstalk.min.js.map
- Figure S12. Interactive 2D PCA biplots for mini‐steckling traits by nutrition/PCA_2D_interactive_nutrition_files/crosstalk-1.2.2/scss/
- Figure S12. Interactive 2D PCA biplots for mini‐steckling traits by nutrition/PCA_2D_interactive_nutrition_files/crosstalk-1.2.2/scss/crosstalk.scss
- Figure S12. Interactive 2D PCA biplots for mini‐steckling traits by nutrition/PCA_2D_interactive_nutrition_files/htmltools-fill-0.5.9/
- Figure S12. Interactive 2D PCA biplots for mini‐steckling traits by nutrition/PCA_2D_interactive_nutrition_files/htmltools-fill-0.5.9/fill.css
- Figure S12. Interactive 2D PCA biplots for mini‐steckling traits by nutrition/PCA_2D_interactive_nutrition_files/htmlwidgets-1.6.4/
- Figure S12. Interactive 2D PCA biplots for mini‐steckling traits by nutrition/PCA_2D_interactive_nutrition_files/htmlwidgets-1.6.4/htmlwidgets.js
- Figure S12. Interactive 2D PCA biplots for mini‐steckling traits by nutrition/PCA_2D_interactive_nutrition_files/jquery-3.5.1/
- Figure S12. Interactive 2D PCA biplots for mini‐steckling traits by nutrition/PCA_2D_interactive_nutrition_files/jquery-3.5.1/jquery-AUTHORS.txt
- Figure S12. Interactive 2D PCA biplots for mini‐steckling traits by nutrition/PCA_2D_interactive_nutrition_files/jquery-3.5.1/jquery.js
- Figure S12. Interactive 2D PCA biplots for mini‐steckling traits by nutrition/PCA_2D_interactive_nutrition_files/jquery-3.5.1/jquery.min.js
- Figure S12. Interactive 2D PCA biplots for mini‐steckling traits by nutrition/PCA_2D_interactive_nutrition_files/jquery-3.5.1/jquery.min.map
- Figure S12. Interactive 2D PCA biplots for mini‐steckling traits by nutrition/PCA_2D_interactive_nutrition_files/plotly-binding-4.12.0/
- Figure S12. Interactive 2D PCA biplots for mini‐steckling traits by nutrition/PCA_2D_interactive_nutrition_files/plotly-binding-4.12.0/plotly.js
- Figure S12. Interactive 2D PCA biplots for mini‐steckling traits by nutrition/PCA_2D_interactive_nutrition_files/plotly-htmlwidgets-css-2.25.2/
- Figure S12. Interactive 2D PCA biplots for mini‐steckling traits by nutrition/PCA_2D_interactive_nutrition_files/plotly-htmlwidgets-css-2.25.2/plotly-htmlwidgets.css
- Figure S12. Interactive 2D PCA biplots for mini‐steckling traits by nutrition/PCA_2D_interactive_nutrition_files/plotly-main-2.25.2/
- Figure S12. Interactive 2D PCA biplots for mini‐steckling traits by nutrition/PCA_2D_interactive_nutrition_files/plotly-main-2.25.2/plotly-latest.min.js
- Figure S12. Interactive 2D PCA biplots for mini‐steckling traits by nutrition/PCA_2D_interactive_nutrition_files/typedarray-0.1/
- Figure S12. Interactive 2D PCA biplots for mini‐steckling traits by nutrition/PCA_2D_interactive_nutrition_files/typedarray-0.1/typedarray.min.js
- Figure S13. Interactive 3D PCA biplot for mini‐steckling traits/
- Figure S13. Interactive 3D PCA biplot for mini‐steckling traits/PCA_3D_biplot.html
- Figure S13. Interactive 3D PCA biplot for mini‐steckling traits/PCA_3D_biplot_files/
- Figure S13. Interactive 3D PCA biplot for mini‐steckling traits/PCA_3D_biplot_files/crosstalk-1.2.2/
- Figure S13. Interactive 3D PCA biplot for mini‐steckling traits/PCA_3D_biplot_files/crosstalk-1.2.2/css/
- Figure S13. Interactive 3D PCA biplot for mini‐steckling traits/PCA_3D_biplot_files/crosstalk-1.2.2/css/crosstalk.min.css
- Figure S13. Interactive 3D PCA biplot for mini‐steckling traits/PCA_3D_biplot_files/crosstalk-1.2.2/js/
- Figure S13. Interactive 3D PCA biplot for mini‐steckling traits/PCA_3D_biplot_files/crosstalk-1.2.2/js/crosstalk.js
- Figure S13. Interactive 3D PCA biplot for mini‐steckling traits/PCA_3D_biplot_files/crosstalk-1.2.2/js/crosstalk.js.map
- Figure S13. Interactive 3D PCA biplot for mini‐steckling traits/PCA_3D_biplot_files/crosstalk-1.2.2/js/crosstalk.min.js
- Figure S13. Interactive 3D PCA biplot for mini‐steckling traits/PCA_3D_biplot_files/crosstalk-1.2.2/js/crosstalk.min.js.map
- Figure S13. Interactive 3D PCA biplot for mini‐steckling traits/PCA_3D_biplot_files/crosstalk-1.2.2/scss/
- Figure S13. Interactive 3D PCA biplot for mini‐steckling traits/PCA_3D_biplot_files/crosstalk-1.2.2/scss/crosstalk.scss
- Figure S13. Interactive 3D PCA biplot for mini‐steckling traits/PCA_3D_biplot_files/htmltools-fill-0.5.9/
- Figure S13. Interactive 3D PCA biplot for mini‐steckling traits/PCA_3D_biplot_files/htmltools-fill-0.5.9/fill.css
- Figure S13. Interactive 3D PCA biplot for mini‐steckling traits/PCA_3D_biplot_files/htmlwidgets-1.6.4/
- Figure S13. Interactive 3D PCA biplot for mini‐steckling traits/PCA_3D_biplot_files/htmlwidgets-1.6.4/htmlwidgets.js
- Figure S13. Interactive 3D PCA biplot for mini‐steckling traits/PCA_3D_biplot_files/jquery-3.5.1/
- Figure S13. Interactive 3D PCA biplot for mini‐steckling traits/PCA_3D_biplot_files/jquery-3.5.1/jquery-AUTHORS.txt
- Figure S13. Interactive 3D PCA biplot for mini‐steckling traits/PCA_3D_biplot_files/jquery-3.5.1/jquery.js
- Figure S13. Interactive 3D PCA biplot for mini‐steckling traits/PCA_3D_biplot_files/jquery-3.5.1/jquery.min.js
- Figure S13. Interactive 3D PCA biplot for mini‐steckling traits/PCA_3D_biplot_files/jquery-3.5.1/jquery.min.map
- Figure S13. Interactive 3D PCA biplot for mini‐steckling traits/PCA_3D_biplot_files/plotly-binding-4.12.0/
- Figure S13. Interactive 3D PCA biplot for mini‐steckling traits/PCA_3D_biplot_files/plotly-binding-4.12.0/plotly.js
- Figure S13. Interactive 3D PCA biplot for mini‐steckling traits/PCA_3D_biplot_files/plotly-htmlwidgets-css-2.25.2/
- Figure S13. Interactive 3D PCA biplot for mini‐steckling traits/PCA_3D_biplot_files/plotly-htmlwidgets-css-2.25.2/plotly-htmlwidgets.css
- Figure S13. Interactive 3D PCA biplot for mini‐steckling traits/PCA_3D_biplot_files/plotly-main-2.25.2/
- Figure S13. Interactive 3D PCA biplot for mini‐steckling traits/PCA_3D_biplot_files/plotly-main-2.25.2/plotly-latest.min.js
- Figure S13. Interactive 3D PCA biplot for mini‐steckling traits/PCA_3D_biplot_files/typedarray-0.1/
- Figure S13. Interactive 3D PCA biplot for mini‐steckling traits/PCA_3D_biplot_files/typedarray-0.1/typedarray.min.js
- Figure S14. Interactive 2D CVA biplots for phenology by genotype/
- Figure S14. Interactive 2D CVA biplots for phenology by genotype/CVA_interactive_genotype.html
- Figure S14. Interactive 2D CVA biplots for phenology by genotype/CVA_interactive_genotype_files/
- Figure S14. Interactive 2D CVA biplots for phenology by genotype/CVA_interactive_genotype_files/crosstalk-1.2.2/
- Figure S14. Interactive 2D CVA biplots for phenology by genotype/CVA_interactive_genotype_files/crosstalk-1.2.2/css/
- Figure S14. Interactive 2D CVA biplots for phenology by genotype/CVA_interactive_genotype_files/crosstalk-1.2.2/css/crosstalk.min.css
- Figure S14. Interactive 2D CVA biplots for phenology by genotype/CVA_interactive_genotype_files/crosstalk-1.2.2/js/
- Figure S14. Interactive 2D CVA biplots for phenology by genotype/CVA_interactive_genotype_files/crosstalk-1.2.2/js/crosstalk.js
- Figure S14. Interactive 2D CVA biplots for phenology by genotype/CVA_interactive_genotype_files/crosstalk-1.2.2/js/crosstalk.js.map
- Figure S14. Interactive 2D CVA biplots for phenology by genotype/CVA_interactive_genotype_files/crosstalk-1.2.2/js/crosstalk.min.js
- Figure S14. Interactive 2D CVA biplots for phenology by genotype/CVA_interactive_genotype_files/crosstalk-1.2.2/js/crosstalk.min.js.map
- Figure S14. Interactive 2D CVA biplots for phenology by genotype/CVA_interactive_genotype_files/crosstalk-1.2.2/scss/
- Figure S14. Interactive 2D CVA biplots for phenology by genotype/CVA_interactive_genotype_files/crosstalk-1.2.2/scss/crosstalk.scss
- Figure S14. Interactive 2D CVA biplots for phenology by genotype/CVA_interactive_genotype_files/htmltools-fill-0.5.9/
- Figure S14. Interactive 2D CVA biplots for phenology by genotype/CVA_interactive_genotype_files/htmltools-fill-0.5.9/fill.css
- Figure S14. Interactive 2D CVA biplots for phenology by genotype/CVA_interactive_genotype_files/htmlwidgets-1.6.4/
- Figure S14. Interactive 2D CVA biplots for phenology by genotype/CVA_interactive_genotype_files/htmlwidgets-1.6.4/htmlwidgets.js
- Figure S14. Interactive 2D CVA biplots for phenology by genotype/CVA_interactive_genotype_files/jquery-3.5.1/
- Figure S14. Interactive 2D CVA biplots for phenology by genotype/CVA_interactive_genotype_files/jquery-3.5.1/jquery-AUTHORS.txt
- Figure S14. Interactive 2D CVA biplots for phenology by genotype/CVA_interactive_genotype_files/jquery-3.5.1/jquery.js
- Figure S14. Interactive 2D CVA biplots for phenology by genotype/CVA_interactive_genotype_files/jquery-3.5.1/jquery.min.js
- Figure S14. Interactive 2D CVA biplots for phenology by genotype/CVA_interactive_genotype_files/jquery-3.5.1/jquery.min.map
- Figure S14. Interactive 2D CVA biplots for phenology by genotype/CVA_interactive_genotype_files/plotly-binding-4.12.0/
- Figure S14. Interactive 2D CVA biplots for phenology by genotype/CVA_interactive_genotype_files/plotly-binding-4.12.0/plotly.js
- Figure S14. Interactive 2D CVA biplots for phenology by genotype/CVA_interactive_genotype_files/plotly-htmlwidgets-css-2.25.2/
- Figure S14. Interactive 2D CVA biplots for phenology by genotype/CVA_interactive_genotype_files/plotly-htmlwidgets-css-2.25.2/plotly-htmlwidgets.css
- Figure S14. Interactive 2D CVA biplots for phenology by genotype/CVA_interactive_genotype_files/plotly-main-2.25.2/
- Figure S14. Interactive 2D CVA biplots for phenology by genotype/CVA_interactive_genotype_files/plotly-main-2.25.2/plotly-latest.min.js
- Figure S14. Interactive 2D CVA biplots for phenology by genotype/CVA_interactive_genotype_files/typedarray-0.1/
- Figure S14. Interactive 2D CVA biplots for phenology by genotype/CVA_interactive_genotype_files/typedarray-0.1/typedarray.min.js
- Figure S15. Interactive 2D CVA biplots for phenology by vernalization duration/
- Figure S15. Interactive 2D CVA biplots for phenology by vernalization duration/CVA_interactive_vern_duration.html
- Figure S15. Interactive 2D CVA biplots for phenology by vernalization duration/CVA_interactive_vern_duration_files/
- Figure S15. Interactive 2D CVA biplots for phenology by vernalization duration/CVA_interactive_vern_duration_files/crosstalk-1.2.2/
- Figure S15. Interactive 2D CVA biplots for phenology by vernalization duration/CVA_interactive_vern_duration_files/crosstalk-1.2.2/css/
- Figure S15. Interactive 2D CVA biplots for phenology by vernalization duration/CVA_interactive_vern_duration_files/crosstalk-1.2.2/css/crosstalk.min.css
- Figure S15. Interactive 2D CVA biplots for phenology by vernalization duration/CVA_interactive_vern_duration_files/crosstalk-1.2.2/js/
- Figure S15. Interactive 2D CVA biplots for phenology by vernalization duration/CVA_interactive_vern_duration_files/crosstalk-1.2.2/js/crosstalk.js
- Figure S15. Interactive 2D CVA biplots for phenology by vernalization duration/CVA_interactive_vern_duration_files/crosstalk-1.2.2/js/crosstalk.js.map
- Figure S15. Interactive 2D CVA biplots for phenology by vernalization duration/CVA_interactive_vern_duration_files/crosstalk-1.2.2/js/crosstalk.min.js
- Figure S15. Interactive 2D CVA biplots for phenology by vernalization duration/CVA_interactive_vern_duration_files/crosstalk-1.2.2/js/crosstalk.min.js.map
- Figure S15. Interactive 2D CVA biplots for phenology by vernalization duration/CVA_interactive_vern_duration_files/crosstalk-1.2.2/scss/
- Figure S15. Interactive 2D CVA biplots for phenology by vernalization duration/CVA_interactive_vern_duration_files/crosstalk-1.2.2/scss/crosstalk.scss
- Figure S15. Interactive 2D CVA biplots for phenology by vernalization duration/CVA_interactive_vern_duration_files/htmltools-fill-0.5.9/
- Figure S15. Interactive 2D CVA biplots for phenology by vernalization duration/CVA_interactive_vern_duration_files/htmltools-fill-0.5.9/fill.css
- Figure S15. Interactive 2D CVA biplots for phenology by vernalization duration/CVA_interactive_vern_duration_files/htmlwidgets-1.6.4/
- Figure S15. Interactive 2D CVA biplots for phenology by vernalization duration/CVA_interactive_vern_duration_files/htmlwidgets-1.6.4/htmlwidgets.js
- Figure S15. Interactive 2D CVA biplots for phenology by vernalization duration/CVA_interactive_vern_duration_files/jquery-3.5.1/
- Figure S15. Interactive 2D CVA biplots for phenology by vernalization duration/CVA_interactive_vern_duration_files/jquery-3.5.1/jquery-AUTHORS.txt
- Figure S15. Interactive 2D CVA biplots for phenology by vernalization duration/CVA_interactive_vern_duration_files/jquery-3.5.1/jquery.js
- Figure S15. Interactive 2D CVA biplots for phenology by vernalization duration/CVA_interactive_vern_duration_files/jquery-3.5.1/jquery.min.js
- Figure S15. Interactive 2D CVA biplots for phenology by vernalization duration/CVA_interactive_vern_duration_files/jquery-3.5.1/jquery.min.map
- Figure S15. Interactive 2D CVA biplots for phenology by vernalization duration/CVA_interactive_vern_duration_files/plotly-binding-4.12.0/
- Figure S15. Interactive 2D CVA biplots for phenology by vernalization duration/CVA_interactive_vern_duration_files/plotly-binding-4.12.0/plotly.js
- Figure S15. Interactive 2D CVA biplots for phenology by vernalization duration/CVA_interactive_vern_duration_files/plotly-htmlwidgets-css-2.25.2/
- Figure S15. Interactive 2D CVA biplots for phenology by vernalization duration/CVA_interactive_vern_duration_files/plotly-htmlwidgets-css-2.25.2/plotly-htmlwidgets.css
- Figure S15. Interactive 2D CVA biplots for phenology by vernalization duration/CVA_interactive_vern_duration_files/plotly-main-2.25.2/
- Figure S15. Interactive 2D CVA biplots for phenology by vernalization duration/CVA_interactive_vern_duration_files/plotly-main-2.25.2/plotly-latest.min.js
- Figure S15. Interactive 2D CVA biplots for phenology by vernalization duration/CVA_interactive_vern_duration_files/typedarray-0.1/
- Figure S15. Interactive 2D CVA biplots for phenology by vernalization duration/CVA_interactive_vern_duration_files/typedarray-0.1/typedarray.min.js
- Figure S16. Interactive 2D CVA biplots for mini‐steckling by genotype/
- Figure S16. Interactive 2D CVA biplots for mini‐steckling by genotype/CVA_interactive_genotype.html
- Figure S16. Interactive 2D CVA biplots for mini‐steckling by genotype/CVA_interactive_genotype_files/
- Figure S16. Interactive 2D CVA biplots for mini‐steckling by genotype/CVA_interactive_genotype_files/crosstalk-1.2.2/
- Figure S16. Interactive 2D CVA biplots for mini‐steckling by genotype/CVA_interactive_genotype_files/crosstalk-1.2.2/css/
- Figure S16. Interactive 2D CVA biplots for mini‐steckling by genotype/CVA_interactive_genotype_files/crosstalk-1.2.2/css/crosstalk.min.css
- Figure S16. Interactive 2D CVA biplots for mini‐steckling by genotype/CVA_interactive_genotype_files/crosstalk-1.2.2/js/
- Figure S16. Interactive 2D CVA biplots for mini‐steckling by genotype/CVA_interactive_genotype_files/crosstalk-1.2.2/js/crosstalk.js
- Figure S16. Interactive 2D CVA biplots for mini‐steckling by genotype/CVA_interactive_genotype_files/crosstalk-1.2.2/js/crosstalk.js.map
- Figure S16. Interactive 2D CVA biplots for mini‐steckling by genotype/CVA_interactive_genotype_files/crosstalk-1.2.2/js/crosstalk.min.js
- Figure S16. Interactive 2D CVA biplots for mini‐steckling by genotype/CVA_interactive_genotype_files/crosstalk-1.2.2/js/crosstalk.min.js.map
- Figure S16. Interactive 2D CVA biplots for mini‐steckling by genotype/CVA_interactive_genotype_files/crosstalk-1.2.2/scss/
- Figure S16. Interactive 2D CVA biplots for mini‐steckling by genotype/CVA_interactive_genotype_files/crosstalk-1.2.2/scss/crosstalk.scss
- Figure S16. Interactive 2D CVA biplots for mini‐steckling by genotype/CVA_interactive_genotype_files/htmltools-fill-0.5.9/
- Figure S16. Interactive 2D CVA biplots for mini‐steckling by genotype/CVA_interactive_genotype_files/htmltools-fill-0.5.9/fill.css
- Figure S16. Interactive 2D CVA biplots for mini‐steckling by genotype/CVA_interactive_genotype_files/htmlwidgets-1.6.4/
- Figure S16. Interactive 2D CVA biplots for mini‐steckling by genotype/CVA_interactive_genotype_files/htmlwidgets-1.6.4/htmlwidgets.js
- Figure S16. Interactive 2D CVA biplots for mini‐steckling by genotype/CVA_interactive_genotype_files/jquery-3.5.1/
- Figure S16. Interactive 2D CVA biplots for mini‐steckling by genotype/CVA_interactive_genotype_files/jquery-3.5.1/jquery-AUTHORS.txt
- Figure S16. Interactive 2D CVA biplots for mini‐steckling by genotype/CVA_interactive_genotype_files/jquery-3.5.1/jquery.js
- Figure S16. Interactive 2D CVA biplots for mini‐steckling by genotype/CVA_interactive_genotype_files/jquery-3.5.1/jquery.min.js
- Figure S16. Interactive 2D CVA biplots for mini‐steckling by genotype/CVA_interactive_genotype_files/jquery-3.5.1/jquery.min.map
- Figure S16. Interactive 2D CVA biplots for mini‐steckling by genotype/CVA_interactive_genotype_files/plotly-binding-4.12.0/
- Figure S16. Interactive 2D CVA biplots for mini‐steckling by genotype/CVA_interactive_genotype_files/plotly-binding-4.12.0/plotly.js
- Figure S16. Interactive 2D CVA biplots for mini‐steckling by genotype/CVA_interactive_genotype_files/plotly-htmlwidgets-css-2.25.2/
- Figure S16. Interactive 2D CVA biplots for mini‐steckling by genotype/CVA_interactive_genotype_files/plotly-htmlwidgets-css-2.25.2/plotly-htmlwidgets.css
- Figure S16. Interactive 2D CVA biplots for mini‐steckling by genotype/CVA_interactive_genotype_files/plotly-main-2.25.2/
- Figure S16. Interactive 2D CVA biplots for mini‐steckling by genotype/CVA_interactive_genotype_files/plotly-main-2.25.2/plotly-latest.min.js
- Figure S16. Interactive 2D CVA biplots for mini‐steckling by genotype/CVA_interactive_genotype_files/typedarray-0.1/
- Figure S16. Interactive 2D CVA biplots for mini‐steckling by genotype/CVA_interactive_genotype_files/typedarray-0.1/typedarray.min.js
- Figure S17. Interactive 2D CVA biplots for mini‐steckling by nutrition/
- Figure S17. Interactive 2D CVA biplots for mini‐steckling by nutrition/CVA_interactive_nutrition.html
- Figure S17. Interactive 2D CVA biplots for mini‐steckling by nutrition/CVA_interactive_nutrition_files/
- Figure S17. Interactive 2D CVA biplots for mini‐steckling by nutrition/CVA_interactive_nutrition_files/crosstalk-1.2.2/
- Figure S17. Interactive 2D CVA biplots for mini‐steckling by nutrition/CVA_interactive_nutrition_files/crosstalk-1.2.2/css/
- Figure S17. Interactive 2D CVA biplots for mini‐steckling by nutrition/CVA_interactive_nutrition_files/crosstalk-1.2.2/css/crosstalk.min.css
- Figure S17. Interactive 2D CVA biplots for mini‐steckling by nutrition/CVA_interactive_nutrition_files/crosstalk-1.2.2/js/
- Figure S17. Interactive 2D CVA biplots for mini‐steckling by nutrition/CVA_interactive_nutrition_files/crosstalk-1.2.2/js/crosstalk.js
- Figure S17. Interactive 2D CVA biplots for mini‐steckling by nutrition/CVA_interactive_nutrition_files/crosstalk-1.2.2/js/crosstalk.js.map
- Figure S17. Interactive 2D CVA biplots for mini‐steckling by nutrition/CVA_interactive_nutrition_files/crosstalk-1.2.2/js/crosstalk.min.js
- Figure S17. Interactive 2D CVA biplots for mini‐steckling by nutrition/CVA_interactive_nutrition_files/crosstalk-1.2.2/js/crosstalk.min.js.map
- Figure S17. Interactive 2D CVA biplots for mini‐steckling by nutrition/CVA_interactive_nutrition_files/crosstalk-1.2.2/scss/
- Figure S17. Interactive 2D CVA biplots for mini‐steckling by nutrition/CVA_interactive_nutrition_files/crosstalk-1.2.2/scss/crosstalk.scss
- Figure S17. Interactive 2D CVA biplots for mini‐steckling by nutrition/CVA_interactive_nutrition_files/htmltools-fill-0.5.9/
- Figure S17. Interactive 2D CVA biplots for mini‐steckling by nutrition/CVA_interactive_nutrition_files/htmltools-fill-0.5.9/fill.css
- Figure S17. Interactive 2D CVA biplots for mini‐steckling by nutrition/CVA_interactive_nutrition_files/htmlwidgets-1.6.4/
- Figure S17. Interactive 2D CVA biplots for mini‐steckling by nutrition/CVA_interactive_nutrition_files/htmlwidgets-1.6.4/htmlwidgets.js
- Figure S17. Interactive 2D CVA biplots for mini‐steckling by nutrition/CVA_interactive_nutrition_files/jquery-3.5.1/
- Figure S17. Interactive 2D CVA biplots for mini‐steckling by nutrition/CVA_interactive_nutrition_files/jquery-3.5.1/jquery-AUTHORS.txt
- Figure S17. Interactive 2D CVA biplots for mini‐steckling by nutrition/CVA_interactive_nutrition_files/jquery-3.5.1/jquery.js
- Figure S17. Interactive 2D CVA biplots for mini‐steckling by nutrition/CVA_interactive_nutrition_files/jquery-3.5.1/jquery.min.js
- Figure S17. Interactive 2D CVA biplots for mini‐steckling by nutrition/CVA_interactive_nutrition_files/jquery-3.5.1/jquery.min.map
- Figure S17. Interactive 2D CVA biplots for mini‐steckling by nutrition/CVA_interactive_nutrition_files/plotly-binding-4.12.0/
- Figure S17. Interactive 2D CVA biplots for mini‐steckling by nutrition/CVA_interactive_nutrition_files/plotly-binding-4.12.0/plotly.js
- Figure S17. Interactive 2D CVA biplots for mini‐steckling by nutrition/CVA_interactive_nutrition_files/plotly-htmlwidgets-css-2.25.2/
- Figure S17. Interactive 2D CVA biplots for mini‐steckling by nutrition/CVA_interactive_nutrition_files/plotly-htmlwidgets-css-2.25.2/plotly-htmlwidgets.css
- Figure S17. Interactive 2D CVA biplots for mini‐steckling by nutrition/CVA_interactive_nutrition_files/plotly-main-2.25.2/
- Figure S17. Interactive 2D CVA biplots for mini‐steckling by nutrition/CVA_interactive_nutrition_files/plotly-main-2.25.2/plotly-latest.min.js
- Figure S17. Interactive 2D CVA biplots for mini‐steckling by nutrition/CVA_interactive_nutrition_files/typedarray-0.1/
- Figure S17. Interactive 2D CVA biplots for mini‐steckling by nutrition/CVA_interactive_nutrition_files/typedarray-0.1/typedarray.min.js
- Figure S18. Interactive 2D CVA biplots for seed traits by genotype/
- Figure S18. Interactive 2D CVA biplots for seed traits by genotype/CVA_interactive_genotype.html
- Figure S18. Interactive 2D CVA biplots for seed traits by genotype/CVA_interactive_genotype_files/
- Figure S18. Interactive 2D CVA biplots for seed traits by genotype/CVA_interactive_genotype_files/crosstalk-1.2.2/
- Figure S18. Interactive 2D CVA biplots for seed traits by genotype/CVA_interactive_genotype_files/crosstalk-1.2.2/css/
- Figure S18. Interactive 2D CVA biplots for seed traits by genotype/CVA_interactive_genotype_files/crosstalk-1.2.2/css/crosstalk.min.css
- Figure S18. Interactive 2D CVA biplots for seed traits by genotype/CVA_interactive_genotype_files/crosstalk-1.2.2/js/
- Figure S18. Interactive 2D CVA biplots for seed traits by genotype/CVA_interactive_genotype_files/crosstalk-1.2.2/js/crosstalk.js
- Figure S18. Interactive 2D CVA biplots for seed traits by genotype/CVA_interactive_genotype_files/crosstalk-1.2.2/js/crosstalk.js.map
- Figure S18. Interactive 2D CVA biplots for seed traits by genotype/CVA_interactive_genotype_files/crosstalk-1.2.2/js/crosstalk.min.js
- Figure S18. Interactive 2D CVA biplots for seed traits by genotype/CVA_interactive_genotype_files/crosstalk-1.2.2/js/crosstalk.min.js.map
- Figure S18. Interactive 2D CVA biplots for seed traits by genotype/CVA_interactive_genotype_files/crosstalk-1.2.2/scss/
- Figure S18. Interactive 2D CVA biplots for seed traits by genotype/CVA_interactive_genotype_files/crosstalk-1.2.2/scss/crosstalk.scss
- Figure S18. Interactive 2D CVA biplots for seed traits by genotype/CVA_interactive_genotype_files/htmltools-fill-0.5.9/
- Figure S18. Interactive 2D CVA biplots for seed traits by genotype/CVA_interactive_genotype_files/htmltools-fill-0.5.9/fill.css
- Figure S18. Interactive 2D CVA biplots for seed traits by genotype/CVA_interactive_genotype_files/htmlwidgets-1.6.4/
- Figure S18. Interactive 2D CVA biplots for seed traits by genotype/CVA_interactive_genotype_files/htmlwidgets-1.6.4/htmlwidgets.js
- Figure S18. Interactive 2D CVA biplots for seed traits by genotype/CVA_interactive_genotype_files/jquery-3.5.1/
- Figure S18. Interactive 2D CVA biplots for seed traits by genotype/CVA_interactive_genotype_files/jquery-3.5.1/jquery-AUTHORS.txt
- Figure S18. Interactive 2D CVA biplots for seed traits by genotype/CVA_interactive_genotype_files/jquery-3.5.1/jquery.js
- Figure S18. Interactive 2D CVA biplots for seed traits by genotype/CVA_interactive_genotype_files/jquery-3.5.1/jquery.min.js
- Figure S18. Interactive 2D CVA biplots for seed traits by genotype/CVA_interactive_genotype_files/jquery-3.5.1/jquery.min.map
- Figure S18. Interactive 2D CVA biplots for seed traits by genotype/CVA_interactive_genotype_files/plotly-binding-4.12.0/
- Figure S18. Interactive 2D CVA biplots for seed traits by genotype/CVA_interactive_genotype_files/plotly-binding-4.12.0/plotly.js
- Figure S18. Interactive 2D CVA biplots for seed traits by genotype/CVA_interactive_genotype_files/plotly-htmlwidgets-css-2.25.2/
- Figure S18. Interactive 2D CVA biplots for seed traits by genotype/CVA_interactive_genotype_files/plotly-htmlwidgets-css-2.25.2/plotly-htmlwidgets.css
- Figure S18. Interactive 2D CVA biplots for seed traits by genotype/CVA_interactive_genotype_files/plotly-main-2.25.2/
- Figure S18. Interactive 2D CVA biplots for seed traits by genotype/CVA_interactive_genotype_files/plotly-main-2.25.2/plotly-latest.min.js
- Figure S18. Interactive 2D CVA biplots for seed traits by genotype/CVA_interactive_genotype_files/typedarray-0.1/
- Figure S18. Interactive 2D CVA biplots for seed traits by genotype/CVA_interactive_genotype_files/typedarray-0.1/typedarray.min.js
- Figure S19. Interactive 2D CVA biplots for seed traits by vernalization duration/
- Figure S19. Interactive 2D CVA biplots for seed traits by vernalization duration/CVA_interactive_vern_duration.html
- Figure S19. Interactive 2D CVA biplots for seed traits by vernalization duration/CVA_interactive_vern_duration_files/
- Figure S19. Interactive 2D CVA biplots for seed traits by vernalization duration/CVA_interactive_vern_duration_files/crosstalk-1.2.2/
- Figure S19. Interactive 2D CVA biplots for seed traits by vernalization duration/CVA_interactive_vern_duration_files/crosstalk-1.2.2/css/
- Figure S19. Interactive 2D CVA biplots for seed traits by vernalization duration/CVA_interactive_vern_duration_files/crosstalk-1.2.2/css/crosstalk.min.css
- Figure S19. Interactive 2D CVA biplots for seed traits by vernalization duration/CVA_interactive_vern_duration_files/crosstalk-1.2.2/js/
- Figure S19. Interactive 2D CVA biplots for seed traits by vernalization duration/CVA_interactive_vern_duration_files/crosstalk-1.2.2/js/crosstalk.js
- Figure S19. Interactive 2D CVA biplots for seed traits by vernalization duration/CVA_interactive_vern_duration_files/crosstalk-1.2.2/js/crosstalk.js.map
- Figure S19. Interactive 2D CVA biplots for seed traits by vernalization duration/CVA_interactive_vern_duration_files/crosstalk-1.2.2/js/crosstalk.min.js
- Figure S19. Interactive 2D CVA biplots for seed traits by vernalization duration/CVA_interactive_vern_duration_files/crosstalk-1.2.2/js/crosstalk.min.js.map
- Figure S19. Interactive 2D CVA biplots for seed traits by vernalization duration/CVA_interactive_vern_duration_files/crosstalk-1.2.2/scss/
- Figure S19. Interactive 2D CVA biplots for seed traits by vernalization duration/CVA_interactive_vern_duration_files/crosstalk-1.2.2/scss/crosstalk.scss
- Figure S19. Interactive 2D CVA biplots for seed traits by vernalization duration/CVA_interactive_vern_duration_files/htmltools-fill-0.5.9/
- Figure S19. Interactive 2D CVA biplots for seed traits by vernalization duration/CVA_interactive_vern_duration_files/htmltools-fill-0.5.9/fill.css
- Figure S19. Interactive 2D CVA biplots for seed traits by vernalization duration/CVA_interactive_vern_duration_files/htmlwidgets-1.6.4/
- Figure S19. Interactive 2D CVA biplots for seed traits by vernalization duration/CVA_interactive_vern_duration_files/htmlwidgets-1.6.4/htmlwidgets.js
- Figure S19. Interactive 2D CVA biplots for seed traits by vernalization duration/CVA_interactive_vern_duration_files/jquery-3.5.1/
- Figure S19. Interactive 2D CVA biplots for seed traits by vernalization duration/CVA_interactive_vern_duration_files/jquery-3.5.1/jquery-AUTHORS.txt
- Figure S19. Interactive 2D CVA biplots for seed traits by vernalization duration/CVA_interactive_vern_duration_files/jquery-3.5.1/jquery.js
- Figure S19. Interactive 2D CVA biplots for seed traits by vernalization duration/CVA_interactive_vern_duration_files/jquery-3.5.1/jquery.min.js
- Figure S19. Interactive 2D CVA biplots for seed traits by vernalization duration/CVA_interactive_vern_duration_files/jquery-3.5.1/jquery.min.map
- Figure S19. Interactive 2D CVA biplots for seed traits by vernalization duration/CVA_interactive_vern_duration_files/plotly-binding-4.12.0/
- Figure S19. Interactive 2D CVA biplots for seed traits by vernalization duration/CVA_interactive_vern_duration_files/plotly-binding-4.12.0/plotly.js
- Figure S19. Interactive 2D CVA biplots for seed traits by vernalization duration/CVA_interactive_vern_duration_files/plotly-htmlwidgets-css-2.25.2/
- Figure S19. Interactive 2D CVA biplots for seed traits by vernalization duration/CVA_interactive_vern_duration_files/plotly-htmlwidgets-css-2.25.2/plotly-htmlwidgets.css
- Figure S19. Interactive 2D CVA biplots for seed traits by vernalization duration/CVA_interactive_vern_duration_files/plotly-main-2.25.2/
- Figure S19. Interactive 2D CVA biplots for seed traits by vernalization duration/CVA_interactive_vern_duration_files/plotly-main-2.25.2/plotly-latest.min.js
- Figure S19. Interactive 2D CVA biplots for seed traits by vernalization duration/CVA_interactive_vern_duration_files/typedarray-0.1/
- Figure S19. Interactive 2D CVA biplots for seed traits by vernalization duration/CVA_interactive_vern_duration_files/typedarray-0.1/typedarray.min.js
[truncated: 153 more entries]
