# Supplementary material for: Genotype, Vernalization Duration and Nutrition Interactions in Sugar Beet Speed Breeding
Source: Plants (Basel). 2026 Jun 15;15(12):1850. doi: 10.3390/plants15121850 (PMC13306349; doi:10.3390/plants15121850)
Supplement: Supplementary file 1 [file plants-15-01850-s001.zip › Figure S10. Interactive 3D PCA biplot for seed traits/PCA_3D_biplot_files/plotly-main-2.25.2/plotly-latest.min.js]

/**
* plotly.js v2.25.2
* Copyright 2012-2025, Plotly, Inc.
* All rights reserved.
* Licensed under the MIT license
*/
/*! For license information please see plotly.min.js.LICENSE.txt */
!function(t,e){"object"==typeof exports&&"object"==typeof module?module.exports=e():"function"==typeof define&&define.amd?define([],e):"object"==typeof exports?exports.Plotly=e():t.Plotly=e()}(self,function(){return function(){var t={22:function(t,e,r){"use strict";t.exports={attributes:r(74349),layoutAttributes:r(13800),supplyDefaults:r(41562).supplyDefaults,crossTraceDefaults:r(41562).crossTraceDefaults,supplyLayoutDefaults:r(2463),calc:r(6561),crossTraceCalc:r(27050).crossTraceCalc,colorbar:r(23814),arraysToCalcdata:r(3970),plot:r(3095).plot,style:r(18095).style,styleOnSelect:r(18095).styleOnSelect,hoverPoints:r(19260).hoverPoints,eventData:r(71649),selectPoints:r(40668),moduleType:"trace",name:"bar",basePlotModule:r(29435),categories:["bar-like","cartesian","svg","bar","oriented","errorBarsOK","showLegend","zoomScale"],animatable:!0,meta:{}}},134:function(t,e,r){"use strict";var n=r(5159),i=r(78945).BADNUM,a=/^['"%,$#\s']+|[, ]|['"%,$#\s']+$/g;t.exports=function(t){return"string"==typeof t&&(t=t.replace(a,"")),n(t)?Number(t):i}},348:function(t,e,r){"use strict";var n=r(16534),i=r(69562),a=r(54113),o=r(15181),s=o.strScale,l=o.strRotate,u=o.strTranslate;t.exports=function(t,e,r){var o,c,f,h,p=t.node(),d=a[r.arrowhead||0],v=a[r.startarrowhead||0],g=(r.arrowwidth||1)*(r.arrowsize||1),y=(r.arrowwidth||1)*(r.startarrowsize||1),m=e.indexOf("start")>=0,x=e.indexOf("end")>=0,b=d.backoff*g+r.standoff,_=v.backoff*y+r.startstandoff;if("line"===p.nodeName){o={x:+t.attr("x1"),y:+t.attr("y1")},c={x:+t.attr("x2"),y:+t.attr("y2")};var w=o.x-c.x,T=o.y-c.y;if(h=(f=Math.atan2(T,w))+Math.PI,b&&_&&b+_>Math.sqrt(w*w+T*T))return void D();if(b){if(b*b>w*w+T*T)return void D();var A=b*Math.cos(f),k=b*Math.sin(f);c.x+=A,c.y+=k,t.attr({x2:c.x,y2:c.y})}if(_){if(_*_>w*w+T*T)return void D();var M=_*Math.cos(f),S=_*Math.sin(f);o.x-=M,o.y-=S,t.attr({x1:o.x,y1:o.y})}}else if("path"===p.nodeName){var E=p.getTotalLength(),L="";if(E<b+_)return void D();var C=p.getPointAtLength(0),P=p.getPointAtLength(.1);f=Math.atan2(C.y-P.y,C.x-P.x),o=p.getPointAtLength(Math.min(_,E)),L="0px,"+_+"px,";var O=p.getPointAtLength(E),I=p.getPointAtLength(E-.1);h=Math.atan2(O.y-I.y,O.x-I.x),c=p.getPointAtLength(Math.max(0,E-b)),L+=E-(L?_+b:b)+"px,"+E+"px",t.style("stroke-dasharray",L)}function D(){t.style("stroke-dasharray","0px,100px")}function z(e,a,o,c){e.path&&(e.noRotate&&(o=0),n.select(p.parentNode).append("path").attr({class:t.attr("class"),d:e.path,transform:u(a.x,a.y)+l(180*o/Math.PI)+s(c)}).style({fill:i.rgb(r.arrowcolor),"stroke-width":0}))}m&&z(v,o,f,y),x&&z(d,c,h,g)}},357:function(t,e,r){"use strict";var n=r(16534),i=r(46982),a=r(37070),o=r(15181),s=r(3071),l=r(91371),u=r(69562),c=r(88191),f=r(73396),h=r(19005),p=r(26446),d=r(5126),v=r(3115),g=v.enforce,y=v.clean,m=r(40243).doAutoRange,x="start";function b(t,e,r){for(var n=0;n<r.length;n++){var i=r[n][0],a=r[n][1];if(!(i[0]>=t[1]||i[1]<=t[0])&&a[0]<e[1]&&a[1]>e[0])return!0}return!1}function _(t){var r,i,s,l,f,v,g=t._fullLayout,y=g._size,m=y.p,x=p.list(t,"",!0);if(g._paperdiv.style({width:t._context.responsive&&g.autosize&&!t._context._hasZeroWidth&&!t.layout.width?"100%":g.width+"px",height:t._context.responsive&&g.autosize&&!t._context._hasZeroHeight&&!t.layout.height?"100%":g.height+"px"}).selectAll(".main-svg").call(c.setSize,g.width,g.height),t._context.setBackground(t,g.paper_bgcolor),e.drawMainTitle(t),h.manage(t),!g._has("cartesian"))return a.previousPromises(t);function _(t,e,r){var n=t._lw/2;return"x"===t._id.charAt(0)?e?"top"===r?e._offset-m-n:e._offset+e._length+m+n:y.t+y.h*(1-(t.position||0))+n%1:e?"right"===r?e._offset+e._length+m+n:e._offset-m-n:y.l+y.w*(t.position||0)+n%1}for(r=0;r<x.length;r++){var T=(l=x[r])._anchorAxis;l._linepositions={},l._lw=c.crispRound(t,l.linewidth,1),l._mainLinePosition=_(l,T,l.side),l._mainMirrorPosition=l.mirror&&T?_(l,T,d.OPPOSITE_SIDE[l.side]):null}var k=[],M=[],S=[],E=1===u.opacity(g.paper_bgcolor)&&1===u.opacity(g.plot_bgcolor)&&g.paper_bgcolor===g.plot_bgcolor;for(i in g._plots)if((s=g._plots[i]).mainplot)s.bg&&s.bg.remove(),s.bg=void 0;else{var L=s.xaxis.domain,C=s.yaxis.domain,P=s.plotgroup;if(b(L,C,S)){var O=P.node(),I=s.bg=o.ensureSingle(P,"rect","bg");O.insertBefore(I.node(),O.childNodes[0]),M.push(i)}else P.select("rect.bg").remove(),S.push([L,C]),E||(k.push(i),M.push(i))}var D,z,R,F,B,N,j,U,V,H,q,G,Y,W=g._bgLayer.selectAll(".bg").data(k);for(W.enter().append("rect").classed("bg",!0),W.exit().remove(),W.each(function(t){g._plots[t].bg=n.select(this)}),r=0;r<M.length;r++)s=g._plots[M[r]],f=s.xaxis,v=s.yaxis,s.bg&&void 0!==f._offset&&void 0!==v._offset&&s.bg.call(c.setRect,f._offset-m,v._offset-m,f._length+2*m,v._length+2*m).call(u.fill,g.plot_bgcolor).style("stroke-width",0);if(!g._hasOnlyLargeSploms)for(i in g._plots){s=g._plots[i],f=s.xaxis,v=s.yaxis;var Z,X,J=s.clipId="clip"+g._uid+i+"plot",K=o.ensureSingleById(g._clips,"clipPath",J,function(t){t.classed("plotclip",!0).append("rect")});s.clipRect=K.select("rect").attr({width:f._length,height:v._length}),c.setTranslate(s.plot,f._offset,v._offset),s._hasClipOnAxisFalse?(Z=null,X=J):(Z=J,X=null),c.setClipUrl(s.plot,Z,t),s.layerClipId=X}function $(t){return"M"+D+","+t+"H"+z}function Q(t){return"M"+f._offset+","+t+"h"+f._length}function tt(t){return"M"+t+","+U+"V"+j}function et(t){return void 0!==v._shift&&(t+=v._shift),"M"+t+","+v._offset+"v"+v._length}function rt(t,e,r){if(!t.showline||i!==t._mainSubplot)return"";if(!t._anchorAxis)return r(t._mainLinePosition);var n=e(t._mainLinePosition);return t.mirror&&(n+=e(t._mainMirrorPosition)),n}for(i in g._plots){s=g._plots[i],f=s.xaxis,v=s.yaxis;var nt="M0,0";w(f,i)&&(B=A(f,"left",v,x),D=f._offset-(B?m+B:0),N=A(f,"right",v,x),z=f._offset+f._length+(N?m+N:0),R=_(f,v,"bottom"),F=_(f,v,"top"),!(Y=!f._anchorAxis||i!==f._mainSubplot)||"allticks"!==f.mirror&&"all"!==f.mirror||(f._linepositions[i]=[R,F]),nt=rt(f,$,Q),Y&&f.showline&&("all"===f.mirror||"allticks"===f.mirror)&&(nt+=$(R)+$(F)),s.xlines.style("stroke-width",f._lw+"px").call(u.stroke,f.showline?f.linecolor:"rgba(0,0,0,0)")),s.xlines.attr("d",nt);var it="M0,0";w(v,i)&&(q=A(v,"bottom",f,x),j=v._offset+v._length+(q?m:0),G=A(v,"top",f,x),U=v._offset-(G?m:0),V=_(v,f,"left"),H=_(v,f,"right"),!(Y=!v._anchorAxis||i!==v._mainSubplot)||"allticks"!==v.mirror&&"all"!==v.mirror||(v._linepositions[i]=[V,H]),it=rt(v,tt,et),Y&&v.showline&&("all"===v.mirror||"allticks"===v.mirror)&&(it+=tt(V)+tt(H)),s.ylines.style("stroke-width",v._lw+"px").call(u.stroke,v.showline?v.linecolor:"rgba(0,0,0,0)")),s.ylines.attr("d",it)}return p.makeClipPaths(t),a.previousPromises(t)}function w(t,e){return(t.ticks||t.showline)&&(e===t._mainSubplot||"all"===t.mirror||"allticks"===t.mirror)}function T(t,e,r){if(!r.showline||!r._lw)return!1;if("all"===r.mirror||"allticks"===r.mirror)return!0;var n=r._anchorAxis;if(!n)return!1;var i=d.FROM_BL[e];return r.side===e?n.domain[i]===t.domain[i]:r.mirror&&n.domain[1-i]===t.domain[1-i]}function A(t,e,r,n){if(T(t,e,r))return r._lw;for(var i=0;i<n.length;i++){var a=n[i];if(a._mainAxis===r._mainAxis&&T(t,e,a))return a._lw}return 0}e.layoutStyles=function(t){return o.syncOrAsync([a.doAutoMargin,_],t)},e.drawMainTitle=function(t){var e,r=t._fullLayout.title,i=t._fullLayout,l=function(t){var e=t.title,r="middle";return o.isRightAnchor(e)?r="end":o.isLeftAnchor(e)&&(r=x),r}(i),u=function(t){var e=t.title,r="0em";return o.isTopAnchor(e)?r=d.CAP_SHIFT+"em":o.isMiddleAnchor(e)&&(r=d.MID_SHIFT+"em"),r}(i),h=function(t,e){var r=t.title,n=t._size,i=0;return"0em"!==e&&e?e===d.CAP_SHIFT+"em"&&(i=r.pad.t):i=-r.pad.b,"auto"===r.y?n.t/2:"paper"===r.yref?n.t+n.h-n.h*r.y+i:t.height-t.height*r.y+i}(i,u),p=function(t,e){var r=t.title,n=t._size,i=0;return e===x?i=r.pad.l:"end"===e&&(i=-r.pad.r),"paper"===r.xref?n.l+n.w*r.x+i:t.width*r.x+i}(i,l);if(f.draw(t,"gtitle",{propContainer:i,propName:"title.text",placeholder:i._dfltTitle.plot,attributes:{x:p,y:h,"text-anchor":l,dy:u}}),r.text&&r.automargin){var v=n.selectAll(".gtitle"),g=c.bBox(v.node()).height,y=function(t,e,r){var n=e.y,i=e.yanchor,a=n>.5?"t":"b",o=t._fullLayout.margin[a],s=0;return"paper"===e.yref?s=r+e.pad.t+e.pad.b:"container"===e.yref&&(s=function(t,e,r,n,i){var a=0;return"middle"===r&&(a+=i/2),"t"===t?("top"===r&&(a+=i),a+=n-e*n):("bottom"===r&&(a+=i),a+=e*n),a}(a,n,i,t._fullLayout.height,r)+e.pad.t+e.pad.b),s>o?s:0}(t,r,g);y>0&&(function(t,e,r,n){var i="title.automargin",s=t._fullLayout.title,l=s.y>.5?"t":"b",u={x:s.x,y:s.y,t:0,b:0},c={};"paper"===s.yref&&function(t,e,r,n,i){var a="paper"===e.yref?t._fullLayout._size.h:t._fullLayout.height,s=o.isTopAnchor(e)?n:n-i,l="b"===r?a-s:s;return!(o.isTopAnchor(e)&&"t"===r||o.isBottomAnchor(e)&&"b"===r)&&l<i}(t,s,l,e,n)?u[l]=r:"container"===s.yref&&(c[l]=r,t._fullLayout._reservedMargin[i]=c),a.allowAutoMargin(t,i),a.autoMargin(t,i,u)}(t,h,y,g),v.attr({x:p,y:h,"text-anchor":l,dy:(e=r.yanchor,"top"===e?d.CAP_SHIFT+.3+"em":"bottom"===e?"-0.3em":d.MID_SHIFT+"em")}).call(s.positionText,p,h))}},e.doTraceStyle=function(t){var r,n=t.calcdata,o=[];for(r=0;r<n.length;r++){var s=n[r],u=s[0]||{},c=u.trace||{},f=c._module||{},h=f.arraysToCalcdata;h&&h(s,c);var p=f.editStyle;p&&o.push({fn:p,cd0:u})}if(o.length){for(r=0;r<o.length;r++){var d=o[r];d.fn(t,d.cd0)}l(t),e.redrawReglTraces(t)}return a.style(t),i.getComponentMethod("legend","draw")(t),a.previousPromises(t)},e.doColorBars=function(t){return i.getComponentMethod("colorbar","draw")(t),a.previousPromises(t)},e.layoutReplot=function(t){var e=t.layout;return t.layout=void 0,i.call("_doPlot",t,"",e)},e.doLegend=function(t){return i.getComponentMethod("legend","draw")(t),a.previousPromises(t)},e.doTicksRelayout=function(t){return p.draw(t,"redraw"),t._fullLayout._hasOnlyLargeSploms&&(i.subplotsRegistry.splom.updateGrid(t),l(t),e.redrawReglTraces(t)),e.drawMainTitle(t),a.previousPromises(t)},e.doModeBar=function(t){var e=t._fullLayout;h.manage(t);for(var r=0;r<e._basePlotModules.length;r++){var n=e._basePlotModules[r].updateFx;n&&n(t)}return a.previousPromises(t)},e.doCamera=function(t){for(var e=t._fullLayout,r=e._subplots.gl3d,n=0;n<r.length;n++){var i=e[r[n]];i._scene.setViewport(i)}},e.drawData=function(t){var r=t._fullLayout;l(t);for(var n=r._basePlotModules,o=0;o<n.length;o++)n[o].plot(t);return e.redrawReglTraces(t),a.style(t),i.getComponentMethod("selections","draw")(t),i.getComponentMethod("shapes","draw")(t),i.getComponentMethod("annotations","draw")(t),i.getComponentMethod("images","draw")(t),r._replotting=!1,a.previousPromises(t)},e.redrawReglTraces=function(t){var e=t._fullLayout;if(e._has("regl")){var r,n,i=t._fullData,a=[],s=[];for(e._hasOnlyLargeSploms&&e._splomGrid.draw(),r=0;r<i.length;r++){var l=i[r];!0===l.visible&&0!==l._length&&("splom"===l.type?e._splomScenes[l.uid].draw():"scattergl"===l.type?o.pushUnique(a,l.xaxis+l.yaxis):"scatterpolargl"===l.type&&o.pushUnique(s,l.subplot))}for(r=0;r<a.length;r++)(n=e._plots[a[r]])._scene&&n._scene.draw();for(r=0;r<s.length;r++)(n=e[s[r]]._subplot)._scene&&n._scene.draw()}},e.doAutoRangeAndConstraints=function(t){for(var e,r=p.list(t,"",!0),n={},i=0;i<r.length;i++)if(!n[(e=r[i])._id]){n[e._id]=1,y(t,e),m(t,e);var a=e._matchGroup;if(a)for(var o in a){var s=p.getFromId(t,o);m(t,s,e.range),n[o]=1}}g(t)},e.finalDraw=function(t){i.getComponentMethod("rangeslider","draw")(t),i.getComponentMethod("rangeselector","draw")(t)},e.drawMarginPushers=function(t){i.getComponentMethod("legend","draw")(t),i.getComponentMethod("rangeselector","draw")(t),i.getComponentMethod("sliders","draw")(t),i.getComponentMethod("updatemenus","draw")(t),i.getComponentMethod("colorbar","draw")(t)}},483:function(t){"use strict";t.exports={CIRCLE_SIDES:32,i000:0,i090:8,i180:16,i270:24,cos45:Math.cos(Math.PI/4),sin45:Math.sin(Math.PI/4),SQRT2:Math.sqrt(2)}},494:function(t,e,r){"use strict";var n,i=r(76056),a=r(94693);try{n=[].__proto__===Array.prototype}catch(t){if(!t||"object"!=typeof t||!("code"in t)||"ERR_PROTO_ACCESS"!==t.code)throw t}var o=!!n&&a&&a(Object.prototype,"__proto__"),s=Object,l=s.getPrototypeOf;t.exports=o&&"function"==typeof o.get?i([o.get]):"function"==typeof l&&function(t){return l(null==t?t:s(t))}},516:function(t){"use strict";t.exports=Math.round},579:function(t,e,r){"use strict";var n=r(2477),i=r(8357).extendFlat,a=r(99012).axisHoverFormat;t.exports={y:n.y,x:n.x,x0:n.x0,y0:n.y0,xhoverformat:a("x"),yhoverformat:a("y"),name:i({},n.name,{}),orientation:i({},n.orientation,{}),bandwidth:{valType:"number",min:0,editType:"calc"},scalegroup:{valType:"string",dflt:"",editType:"calc"},scalemode:{valType:"enumerated",values:["width","count"],dflt:"width",editType:"calc"},spanmode:{valType:"enumerated",values:["soft","hard","manual"],dflt:"soft",editType:"calc"},span:{valType:"info_array",items:[{valType:"any",editType:"calc"},{valType:"any",editType:"calc"}],editType:"calc"},line:{color:{valType:"color",editType:"style"},width:{valType:"number",min:0,dflt:2,editType:"style"},editType:"plot"},fillcolor:n.fillcolor,points:i({},n.boxpoints,{}),jitter:i({},n.jitter,{}),pointpos:i({},n.pointpos,{}),width:i({},n.width,{}),marker:n.marker,text:n.text,hovertext:n.hovertext,hovertemplate:n.hovertemplate,quartilemethod:n.quartilemethod,box:{visible:{valType:"boolean",dflt:!1,editType:"plot"},width:{valType:"number",min:0,max:1,dflt:.25,editType:"plot"},fillcolor:{valType:"color",editType:"style"},line:{color:{valType:"color",editType:"style"},width:{valType:"number",min:0,editType:"style"},editType:"style"},editType:"plot"},meanline:{visible:{valType:"boolean",dflt:!1,editType:"plot"},color:{valType:"color",editType:"style"},width:{valType:"number",min:0,editType:"style"},editType:"plot"},side:{valType:"enumerated",values:["both","positive","negative"],dflt:"both",editType:"calc"},offsetgroup:n.offsetgroup,alignmentgroup:n.alignmentgroup,selected:n.selected,unselected:n.unselected,hoveron:{valType:"flaglist",flags:["violins","points","kde"],dflt:"violins+points+kde",extras:["all"],editType:"style"}}},619:function(t,e,r){"use strict";var n=r(15181),i=r(93441),a=r(46982),o=r(58015),s=r(69562),l=n.fillText;t.exports=function(t,e,r,u){var c=t.cd,f=c[0].trace,h=t.xa,p=t.ya,d=h.c2p(e),v=p.c2p(r),g=[d,v],y=f.hoveron||"",m=-1!==f.mode.indexOf("markers")?3:.5,x=!!f.xperiodalignment,b=!!f.yperiodalignment;if(-1!==y.indexOf("points")){var _=function(t){var e=Math.max(m,t.mrc||0),r=h.c2p(t.x)-d,n=p.c2p(t.y)-v;return Math.max(Math.sqrt(r*r+n*n)-e,1-m/e)},w=i.getDistanceFunction(u,function(t){if(x){var e=h.c2p(t.xStart),r=h.c2p(t.xEnd);return d>=Math.min(e,r)&&d<=Math.max(e,r)?0:1/0}var n=Math.max(3,t.mrc||0),i=1-1/n,a=Math.abs(h.c2p(t.x)-d);return a<n?i*a/n:a-n+i},function(t){if(b){var e=p.c2p(t.yStart),r=p.c2p(t.yEnd);return v>=Math.min(e,r)&&v<=Math.max(e,r)?0:1/0}var n=Math.max(3,t.mrc||0),i=1-1/n,a=Math.abs(p.c2p(t.y)-v);return a<n?i*a/n:a-n+i},_);if(i.getClosest(c,w,t),!1!==t.index){var T=c[t.index],A=h.c2p(T.x,!0),k=p.c2p(T.y,!0),M=T.mrc||1;t.index=T.i;var S=c[0].t.orientation,E=S&&(T.sNorm||T.s),L="h"===S?E:void 0!==T.orig_x?T.orig_x:T.x,C="v"===S?E:void 0!==T.orig_y?T.orig_y:T.y;return n.extendFlat(t,{color:o(f,T),x0:A-M,x1:A+M,xLabelVal:L,y0:k-M,y1:k+M,yLabelVal:C,spikeDistance:_(T),hovertemplate:f.hovertemplate}),l(T,f,t),a.getComponentMethod("errorbars","hoverInfo")(T,f,t),[t]}}if(-1!==y.indexOf("fills")&&f._polygons){var P,O,I,D,z,R,F,B,N,j=f._polygons,U=[],V=!1,H=1/0,q=-1/0,G=1/0,Y=-1/0;for(P=0;P<j.length;P++)(I=j[P]).contains(g)&&(V=!V,U.push(I),G=Math.min(G,I.ymin),Y=Math.max(Y,I.ymax));if(V){var W=((G=Math.max(G,0))+(Y=Math.min(Y,p._length)))/2;for(P=0;P<U.length;P++)for(D=U[P].pts,O=1;O<D.length;O++)(B=D[O-1][1])>W!=(N=D[O][1])>=W&&(R=D[O-1][0],F=D[O][0],N-B&&(z=R+(F-R)*(W-B)/(N-B),H=Math.min(H,z),q=Math.max(q,z)));H=Math.max(H,0),q=Math.min(q,h._length);var Z=s.defaultLine;return s.opacity(f.fillcolor)?Z=f.fillcolor:s.opacity((f.line||{}).color)&&(Z=f.line.color),n.extendFlat(t,{distance:t.maxHoverDistance,x0:H,x1:q,y0:W,y1:W,color:Z,hovertemplate:!1}),delete t.index,f.text&&!Array.isArray(f.text)?t.text=String(f.text):t.text=f.name,[t]}}}},639:function(t,e,r){"use strict";r.r(e);var n=2*Math.PI,i=function(t,e,r,n,i,a,o){var s=t.x,l=t.y;return{x:n*(s*=e)-i*(l*=r)+a,y:i*s+n*l+o}},a=function(t,e){var r=1.5707963267948966===e?.551915024494:-1.5707963267948966===e?-.551915024494:4/3*Math.tan(e/4),n=Math.cos(t),i=Math.sin(t),a=Math.cos(t+e),o=Math.sin(t+e);return[{x:n-i*r,y:i+n*r},{x:a+o*r,y:o-a*r},{x:a,y:o}]},o=function(t,e,r,n){var i=t*r+e*n;return i>1&&(i=1),i<-1&&(i=-1),(t*n-e*r<0?-1:1)*Math.acos(i)};e.default=function(t){var e=t.px,r=t.py,s=t.cx,l=t.cy,u=t.rx,c=t.ry,f=t.xAxisRotation,h=void 0===f?0:f,p=t.largeArcFlag,d=void 0===p?0:p,v=t.sweepFlag,g=void 0===v?0:v,y=[];if(0===u||0===c)return[];var m=Math.sin(h*n/360),x=Math.cos(h*n/360),b=x*(e-s)/2+m*(r-l)/2,_=-m*(e-s)/2+x*(r-l)/2;if(0===b&&0===_)return[];u=Math.abs(u),c=Math.abs(c);var w=Math.pow(b,2)/Math.pow(u,2)+Math.pow(_,2)/Math.pow(c,2);w>1&&(u*=Math.sqrt(w),c*=Math.sqrt(w));var T=function(t,e,r,i,a,s,l,u,c,f,h,p){var d=Math.pow(a,2),v=Math.pow(s,2),g=Math.pow(h,2),y=Math.pow(p,2),m=d*v-d*y-v*g;m<0&&(m=0),m/=d*y+v*g;var x=(m=Math.sqrt(m)*(l===u?-1:1))*a/s*p,b=m*-s/a*h,_=f*x-c*b+(t+r)/2,w=c*x+f*b+(e+i)/2,T=(h-x)/a,A=(p-b)/s,k=(-h-x)/a,M=(-p-b)/s,S=o(1,0,T,A),E=o(T,A,k,M);return 0===u&&E>0&&(E-=n),1===u&&E<0&&(E+=n),[_,w,S,E]}(e,r,s,l,u,c,d,g,m,x,b,_),A=function(t,e){if(Array.isArray(t))return t;if(Symbol.iterator in Object(t))return function(t,e){var r=[],n=!0,i=!1,a=void 0;try{for(var o,s=t[Symbol.iterator]();!(n=(o=s.next()).done)&&(r.push(o.value),!e||r.length!==e);n=!0);}catch(t){i=!0,a=t}finally{try{!n&&s.return&&s.return()}finally{if(i)throw a}}return r}(t,e);throw new TypeError("Invalid attempt to destructure non-iterable instance")}(T,4),k=A[0],M=A[1],S=A[2],E=A[3],L=Math.abs(E)/(n/4);Math.abs(1-L)<1e-7&&(L=1);var C=Math.max(Math.ceil(L),1);E/=C;for(var P=0;P<C;P++)y.push(a(S,E)),S+=E;return y.map(function(t){var e=i(t[0],u,c,x,m,k,M),r=e.x,n=e.y,a=i(t[1],u,c,x,m,k,M),o=a.x,s=a.y,l=i(t[2],u,c,x,m,k,M);return{x1:r,y1:n,x2:o,y2:s,x:l.x,y:l.y}})}},874:function(t){"use strict";t.exports=function(t,e){var r,n=t[0],i=n.z;switch(e.type){case"levels":var a=Math.min(i[0][0],i[0][1]);for(r=0;r<t.length;r++){var o=t[r];o.prefixBoundary=!o.edgepaths.length&&(a>o.level||o.starts.length&&a===o.level)}break;case"constraint":if(n.prefixBoundary=!1,n.edgepaths.length)return;var s=n.x.length,l=n.y.length,u=-1/0,c=1/0;for(r=0;r<l;r++)c=Math.min(c,i[r][0]),c=Math.min(c,i[r][s-1]),u=Math.max(u,i[r][0]),u=Math.max(u,i[r][s-1]);for(r=1;r<s-1;r++)c=Math.min(c,i[0][r]),c=Math.min(c,i[l-1][r]),u=Math.max(u,i[0][r]),u=Math.max(u,i[l-1][r]);var f,h,p=e.value;switch(e._operation){case">":p>u&&(n.prefixBoundary=!0);break;case"<":(p<c||n.starts.length&&p===c)&&(n.prefixBoundary=!0);break;case"[]":f=Math.min(p[0],p[1]),((h=Math.max(p[0],p[1]))<c||f>u||n.starts.length&&h===c)&&(n.prefixBoundary=!0);break;case"][":f=Math.min(p[0],p[1]),h=Math.max(p[0],p[1]),f<c&&h>u&&(n.prefixBoundary=!0)}}}},879:function(t){"use strict";t.exports={TOO_MANY_POINTS:1e5,SYMBOL_SDF_SIZE:200,SYMBOL_SIZE:20,SYMBOL_STROKE:1,DOT_RE:/-dot/,OPEN_RE:/-open/,DASHES:{solid:[1],dot:[1,1],dash:[4,1],longdash:[8,1],dashdot:[4,1,1,1],longdashdot:[8,1,1,1]}}},913:function(t){"use strict";function e(t){return 32===t||9===t||13===t||10===t}function r(t){return"number"==typeof t&&isFinite(t)&&t>0}var n=/<[-_.:a-zA-Z0-9][^>]*>/,i=/^<([-_.:a-zA-Z0-9]+:)?svg\s/,a=/[^-]\bwidth="([^%]+?)"|[^-]\bwidth='([^%]+?)'/,o=/\bheight="([^%]+?)"|\bheight='([^%]+?)'/,s=/\bview[bB]ox="(.+?)"|\bview[bB]ox='(.+?)'/,l=/in$|mm$|cm$|pt$|pc$|px$|em$|ex$/;function u(t){return l.test(t)?t.match(l)[0]:"px"}t.exports=function(t){if(function(t){var r=0,n=t.length;for(239===t[0]&&187===t[1]&&191===t[2]&&(r=3);r<n&&e(t[r]);)r++;return r!==n&&60===t[r]}(t)){for(var l="",c=0;c<t.length;c++)l+=String.fromCharCode(t[c]);var f=(l.match(n)||[""])[0];if(i.test(f)){var h=function(t){var e=t.match(a),r=t.match(o),n=t.match(s);return{width:e&&(e[1]||e[2]),height:r&&(r[1]||r[2]),viewbox:n&&(n[1]||n[2])}}(f),p=parseFloat(h.width),d=parseFloat(h.height);if(h.width&&h.height){if(!r(p)||!r(d))return;return{width:p,height:d,type:"svg",mime:"image/svg+xml",wUnits:u(h.width),hUnits:u(h.height)}}var v=(h.viewbox||"").split(" "),g={width:v[2],height:v[3]},y=parseFloat(g.width),m=parseFloat(g.height);if(r(y)&&r(m)&&u(g.width)===u(g.height)){var x=y/m;if(h.width){if(!r(p))return;return{width:p,height:p/x,type:"svg",mime:"image/svg+xml",wUnits:u(h.width),hUnits:u(h.width)}}if(h.height){if(!r(d))return;return{width:d*x,height:d,type:"svg",mime:"image/svg+xml",wUnits:u(h.height),hUnits:u(h.height)}}return{width:y,height:m,type:"svg",mime:"image/svg+xml",wUnits:u(g.width),hUnits:u(g.height)}}}}}},927:function(t){"use strict";var e=String.prototype.indexOf;t.exports=function(t){return e.call(this,t,arguments[1])>-1}},1105:function(t,e,r){"use strict";var n=r(74697).hasColorscale,i=r(31751),a=r(3970),o=r(27050).setGroupPositions,s=r(64433),l=r(46982).traceIs,u=r(15181).extendFlat;t.exports={calc:function(t,e){for(var r=t._fullLayout,o=e.subplot,l=r[o].radialaxis,u=r[o].angularaxis,c=l.makeCalcdata(e,"r"),f=u.makeCalcdata(e,"theta"),h=e._length,p=new Array(h),d=c,v=f,g=0;g<h;g++)p[g]={p:v[g],s:d[g]};function y(t){var r=e[t];void 0!==r&&(e["_"+t]=Array.isArray(r)?u.makeCalcdata(e,t):u.d2c(r,e.thetaunit))}return"linear"===u.type&&(y("width"),y("offset")),n(e,"marker")&&i(t,e,{vals:e.marker.color,containerStr:"marker",cLetter:"c"}),n(e,"marker.line")&&i(t,e,{vals:e.marker.line.color,containerStr:"marker.line",cLetter:"c"}),a(p,e),s(p,e),p},crossTraceCalc:function(t,e,r){for(var n=t.calcdata,i=[],a=0;a<n.length;a++){var s=n[a],c=s[0].trace;!0===c.visible&&l(c,"bar")&&c.subplot===r&&i.push(s)}var f=u({},e.radialaxis,{_id:"x"}),h=e.angularaxis;o(t,h,f,i,{mode:e.barmode,norm:e.barnorm,gap:e.bargap,groupgap:e.bargroupgap})}}},1396:function(t,e,r){"use strict";var n=r(15181),i=n.pushUnique,a=r(28418),o=r(50207);t.exports=function(t,e){var r=t.cd,s=r[0].trace,l=r[0].t,u=t.scene,c=u.matrixOptions.cdata,f=t.xaxis,h=t.yaxis,p=[];if(!u)return p;var d=!a.hasMarkers(s)&&!a.hasText(s);if(!0!==s.visible||d)return p;var v=o.getDimIndex(s,f),g=o.getDimIndex(s,h);if(!1===v||!1===g)return p;var y=l.xpx[v],m=l.ypx[g],x=c[v],b=c[g],_=(t.scene.selectBatch||[]).slice(),w=[];if(!1!==e&&!e.degenerate)for(var T=0;T<x.length;T++)e.contains([y[T],m[T]],null,T,t)?(p.push({pointNumber:T,x:x[T],y:b[T]}),i(_,T)):-1!==_.indexOf(T)?i(_,T):w.push(T);var A=u.matrixOptions;return _.length||w.length?u.selectBatch.length||u.unselectBatch.length||u.matrix.update(u.unselectedOptions,n.extendFlat({},A,u.selectedOptions,u.viewOpts)):u.matrix.update(A,null),u.selectBatch=_,u.unselectBatch=w,p}},1414:function(t,e,r){"use strict";var n=r(7514),i=n.drawMode,a=n.openMode,o=r(483),s=o.i000,l=o.i090,u=o.i180,c=o.i270,f=o.cos45,h=o.sin45,p=r(28229),d=p.p2r,v=p.r2p,g=r(7826).clearOutline,y=r(99603),m=y.readPaths,x=y.writePaths,b=y.ellipseOver,_=y.fixDatesForPaths;function w(t,e,r){var n,i=t[0][0],o=e.gd,p=i.getAttribute("d"),g=o._fullLayout.newshape,y=e.plotinfo,w=e.isActiveShape,T=y.xaxis,A=y.yaxis,k=!!y.domain||!y.xaxis,M=!!y.domain||!y.yaxis,S=a(r),E=m(p,o,y,w),L={editable:!0,visible:g.visible,name:g.name,showlegend:g.showlegend,legend:g.legend,legendwidth:g.legendwidth,legendgroup:g.legendgroup,legendgrouptitle:{text:g.legendgrouptitle.text,font:g.legendgrouptitle.font},legendrank:g.legendrank,label:g.label,xref:k?"paper":T._id,yref:M?"paper":A._id,layer:g.layer,opacity:g.opacity,line:{color:g.line.color,width:g.line.width,dash:g.line.dash}};if(S||(L.fillcolor=g.fillcolor,L.fillrule=g.fillrule),1===E.length&&(n=E[0]),n&&5===n.length&&"drawrect"===r)L.type="rect",L.x0=n[0][1],L.y0=n[0][2],L.x1=n[2][1],L.y1=n[2][2];else if(n&&"drawline"===r)L.type="line",L.x0=n[0][1],L.y0=n[0][2],L.x1=n[1][1],L.y1=n[1][2];else if(n&&"drawcircle"===r){L.type="circle";var C=n[s][1],P=n[l][1],O=n[u][1],I=n[c][1],D=n[s][2],z=n[l][2],R=n[u][2],F=n[c][2],B=y.xaxis&&("date"===y.xaxis.type||"log"===y.xaxis.type),N=y.yaxis&&("date"===y.yaxis.type||"log"===y.yaxis.type);B&&(C=v(y.xaxis,C),P=v(y.xaxis,P),O=v(y.xaxis,O),I=v(y.xaxis,I)),N&&(D=v(y.yaxis,D),z=v(y.yaxis,z),R=v(y.yaxis,R),F=v(y.yaxis,F));var j=(P+I)/2,U=(D+R)/2,V=b({x0:j,y0:U,x1:j+(I-P+O-C)/2*f,y1:U+(F-z+R-D)/2*h});B&&(V.x0=d(y.xaxis,V.x0),V.x1=d(y.xaxis,V.x1)),N&&(V.y0=d(y.yaxis,V.y0),V.y1=d(y.yaxis,V.y1)),L.x0=V.x0,L.y0=V.y0,L.x1=V.x1,L.y1=V.y1}else L.type="path",T&&A&&_(E,T,A),L.path=x(E),n=null;return L}t.exports={newShapes:function(t,e){if(t.length&&t[0][0]){var r=e.gd,n=e.isActiveShape,a=e.dragmode,o=(r.layout||{}).shapes||[];if(!i(a)&&void 0!==n){var s=r._fullLayout._activeShapeIndex;if(s<o.length)switch(r._fullLayout.shapes[s].type){case"rect":a="drawrect";break;case"circle":a="drawcircle";break;case"line":a="drawline";break;case"path":var l=o[s].path||"";a="Z"===l[l.length-1]?"drawclosedpath":"drawopenpath"}}var u=w(t,e,a);g(r);for(var c=e.editHelpers,f=(c||{}).modifyItem,h=[],p=0;p<o.length;p++){var d=r._fullLayout.shapes[p];if(h[p]=d._input,void 0!==n&&p===r._fullLayout._activeShapeIndex){var v=u;switch(d.type){case"line":case"rect":case"circle":f("x0",v.x0),f("x1",v.x1),f("y0",v.y0),f("y1",v.y1);break;case"path":f("path",v.path)}}}return void 0===n?(h.push(u),h):c?c.getUpdateObj():{}}},createShapeObj:w}},1454:function(t,e,r){"use strict";t.exports=r(68661)},1508:function(t,e,r){"use strict";t.exports=s;var n=r(16534),i=r(69562),a=r(88191),o=r(15181);function s(t,e,r){this.gd=t,this.container=e,this.id=r,this.position=null,this.translateX=null,this.translateY=null,this.hbar=null,this.vbar=null,this.bg=this.container.selectAll("rect.scrollbox-bg").data([0]),this.bg.exit().on(".drag",null).on("wheel",null).remove(),this.bg.enter().append("rect").classed("scrollbox-bg",!0).style("pointer-events","all").attr({opacity:0,x:0,y:0,width:0,height:0})}s.barWidth=2,s.barLength=20,s.barRadius=2,s.barPad=1,s.barColor="#808BA4",s.prototype.enable=function(t,e,r){var o=this.gd._fullLayout,l=o.width,u=o.height;this.position=t;var c,f,h,p,d=this.position.l,v=this.position.w,g=this.position.t,y=this.position.h,m=this.position.direction,x="down"===m,b="left"===m,_="up"===m,w=v,T=y;x||b||"right"===m||_||(this.position.direction="down",x=!0),x||_?(f=(c=d)+w,x?(h=g,T=(p=Math.min(h+T,u))-h):T=(p=g+T)-(h=Math.max(p-T,0))):(p=(h=g)+T,b?w=(f=d+w)-(c=Math.max(f-w,0)):(c=d,w=(f=Math.min(c+w,l))-c)),this._box={l:c,t:h,w:w,h:T};var A=v>w,k=s.barLength+2*s.barPad,M=s.barWidth+2*s.barPad,S=d,E=g+y;E+M>u&&(E=u-M);var L=this.container.selectAll("rect.scrollbar-horizontal").data(A?[0]:[]);L.exit().on(".drag",null).remove(),L.enter().append("rect").classed("scrollbar-horizontal",!0).call(i.fill,s.barColor),A?(this.hbar=L.attr({rx:s.barRadius,ry:s.barRadius,x:S,y:E,width:k,height:M}),this._hbarXMin=S+k/2,this._hbarTranslateMax=w-k):(delete this.hbar,delete this._hbarXMin,delete this._hbarTranslateMax);var C=y>T,P=s.barWidth+2*s.barPad,O=s.barLength+2*s.barPad,I=d+v,D=g;I+P>l&&(I=l-P);var z=this.container.selectAll("rect.scrollbar-vertical").data(C?[0]:[]);z.exit().on(".drag",null).remove(),z.enter().append("rect").classed("scrollbar-vertical",!0).call(i.fill,s.barColor),C?(this.vbar=z.attr({rx:s.barRadius,ry:s.barRadius,x:I,y:D,width:P,height:O}),this._vbarYMin=D+O/2,this._vbarTranslateMax=T-O):(delete this.vbar,delete this._vbarYMin,delete this._vbarTranslateMax);var R=this.id,F=c-.5,B=C?f+P+.5:f+.5,N=h-.5,j=A?p+M+.5:p+.5,U=o._topdefs.selectAll("#"+R).data(A||C?[0]:[]);if(U.exit().remove(),U.enter().append("clipPath").attr("id",R).append("rect"),A||C?(this._clipRect=U.select("rect").attr({x:Math.floor(F),y:Math.floor(N),width:Math.ceil(B)-Math.floor(F),height:Math.ceil(j)-Math.floor(N)}),this.container.call(a.setClipUrl,R,this.gd),this.bg.attr({x:d,y:g,width:v,height:y})):(this.bg.attr({width:0,height:0}),this.container.on("wheel",null).on(".drag",null).call(a.setClipUrl,null),delete this._clipRect),A||C){var V=n.behavior.drag().on("dragstart",function(){n.event.sourceEvent.preventDefault()}).on("drag",this._onBoxDrag.bind(this));this.container.on("wheel",null).on("wheel",this._onBoxWheel.bind(this)).on(".drag",null).call(V);var H=n.behavior.drag().on("dragstart",function(){n.event.sourceEvent.preventDefault(),n.event.sourceEvent.stopPropagation()}).on("drag",this._onBarDrag.bind(this));A&&this.hbar.on(".drag",null).call(H),C&&this.vbar.on(".drag",null).call(H)}this.setTranslate(e,r)},s.prototype.disable=function(){(this.hbar||this.vbar)&&(this.bg.attr({width:0,height:0}),this.container.on("wheel",null).on(".drag",null).call(a.setClipUrl,null),delete this._clipRect),this.hbar&&(this.hbar.on(".drag",null),this.hbar.remove(),delete this.hbar,delete this._hbarXMin,delete this._hbarTranslateMax),this.vbar&&(this.vbar.on(".drag",null),this.vbar.remove(),delete this.vbar,delete this._vbarYMin,delete this._vbarTranslateMax)},s.prototype._onBoxDrag=function(){var t=this.translateX,e=this.translateY;this.hbar&&(t-=n.event.dx),this.vbar&&(e-=n.event.dy),this.setTranslate(t,e)},s.prototype._onBoxWheel=function(){var t=this.translateX,e=this.translateY;this.hbar&&(t+=n.event.deltaY),this.vbar&&(e+=n.event.deltaY),this.setTranslate(t,e)},s.prototype._onBarDrag=function(){var t=this.translateX,e=this.translateY;if(this.hbar){var r=t+this._hbarXMin,i=r+this._hbarTranslateMax;t=(o.constrain(n.event.x,r,i)-r)/(i-r)*(this.position.w-this._box.w)}if(this.vbar){var a=e+this._vbarYMin,s=a+this._vbarTranslateMax;e=(o.constrain(n.event.y,a,s)-a)/(s-a)*(this.position.h-this._box.h)}this.setTranslate(t,e)},s.prototype.setTranslate=function(t,e){var r=this.position.w-this._box.w,n=this.position.h-this._box.h;if(t=o.constrain(t||0,0,r),e=o.constrain(e||0,0,n),this.translateX=t,this.translateY=e,this.container.call(a.setTranslate,this._box.l-this.position.l-t,this._box.t-this.position.t-e),this._clipRect&&this._clipRect.attr({x:Math.floor(this.position.l+t-.5),y:Math.floor(this.position.t+e-.5)}),this.hbar){var i=t/r;this.hbar.call(a.setTranslate,t+i*this._hbarTranslateMax,e)}if(this.vbar){var s=e/n;this.vbar.call(a.setTranslate,t,e+s*this._vbarTranslateMax)}}},1798:function(t,e,r){"use strict";var n=r(20042),i=r(23276),a=r(79335),o=r(99012).axisHoverFormat,s=r(8357).extendFlat;t.exports=s({x:n.x,y:n.y,z:n.z,marker:n.marker,histnorm:n.histnorm,histfunc:n.histfunc,nbinsx:n.nbinsx,xbins:n.xbins,nbinsy:n.nbinsy,ybins:n.ybins,autobinx:n.autobinx,autobiny:n.autobiny,bingroup:n.bingroup,xbingroup:n.xbingroup,ybingroup:n.ybingroup,autocontour:i.autocontour,ncontours:i.ncontours,contours:i.contours,line:{color:i.line.color,width:s({},i.line.width,{dflt:.5}),dash:i.line.dash,smoothing:i.line.smoothing,editType:"plot"},xhoverformat:o("x"),yhoverformat:o("y"),zhoverformat:o("z",1),hovertemplate:n.hovertemplate,texttemplate:i.texttemplate,textfont:i.textfont},a("",{cLetter:"z",editTypeOverride:"calc"}))},1810:function(t,e,r){"use strict";var n=r(62290),i=r(37101).Dj,a=r(16534),o=r(14714),s=r(54485),l=r(43481),u=r(25623),c=r(69562),f=r(88191),h=r(15181),p=h.strTranslate,d=h.strRotate,v=r(51257),g=v.keyFun,y=v.repeat,m=v.unwrap,x=r(3071),b=r(46982),_=r(5126),w=_.CAP_SHIFT,T=_.LINE_SPACING;function A(t,e,r){var n,i=m(e),a=i.trace,c=a.domain,f="h"===a.orientation,p=a.node.pad,d=a.node.thickness,v=t.width*(c.x[1]-c.x[0]),g=t.height*(c.y[1]-c.y[0]),y=i._nodes,x=i._links,b=i.circular;(n=b?s.sankeyCircular().circularLinkGap(0):o.sankey()).iterations(l.sankeyIterations).size(f?[v,g]:[g,v]).nodeWidth(d).nodePadding(p).nodeId(function(t){return t.pointNumber}).nodes(y).links(x);var _,w,T,A=n();for(var k in n.nodePadding()<p&&h.warn("node.pad was reduced to ",n.nodePadding()," to fit within the figure."),i._groupLookup){var M,S=parseInt(i._groupLookup[k]);for(_=0;_<A.nodes.length;_++)if(A.nodes[_].pointNumber===S){M=A.nodes[_];break}if(M){var E={pointNumber:parseInt(k),x0:M.x0,x1:M.x1,y0:M.y0,y1:M.y1,partOfGroup:!0,sourceLinks:[],targetLinks:[]};A.nodes.unshift(E),M.childrenNodes.unshift(E)}}if(function(){for(_=0;_<A.nodes.length;_++){var t,e,r=A.nodes[_],n={};for(w=0;w<r.targetLinks.length;w++)t=(e=r.targetLinks[w]).source.pointNumber+":"+e.target.pointNumber,n.hasOwnProperty(t)||(n[t]=[]),n[t].push(e);var i=Object.keys(n);for(w=0;w<i.length;w++){var a=n[t=i[w]],o=0,s={};for(T=0;T<a.length;T++)s[(e=a[T]).label]||(s[e.label]=0),s[e.label]+=e.value,o+=e.value;for(T=0;T<a.length;T++)(e=a[T]).flow={value:o,labelConcentration:s[e.label]/o,concentration:e.value/o,links:a},e.concentrationscale&&(e.color=u(e.concentrationscale(e.flow.labelConcentration)))}var l=0;for(w=0;w<r.sourceLinks.length;w++)l+=r.sourceLinks[w].value;for(w=0;w<r.sourceLinks.length;w++)(e=r.sourceLinks[w]).concentrationOut=e.value/l;var c=0;for(w=0;w<r.targetLinks.length;w++)c+=r.targetLinks[w].value;for(w=0;w<r.targetLinks.length;w++)(e=r.targetLinks[w]).concenrationIn=e.value/c}}(),a.node.x.length&&a.node.y.length){for(_=0;_<Math.min(a.node.x.length,a.node.y.length,A.nodes.length);_++)if(a.node.x[_]&&a.node.y[_]){var L=[a.node.x[_]*v,a.node.y[_]*g];A.nodes[_].x0=L[0]-d/2,A.nodes[_].x1=L[0]+d/2;var C=A.nodes[_].y1-A.nodes[_].y0;A.nodes[_].y0=L[1]-C/2,A.nodes[_].y1=L[1]+C/2}"snap"===a.arrangement&&function(t){var e,r,n=t.map(function(t,e){return{x0:t.x0,index:e}}).sort(function(t,e){return t.x0-e.x0}),i=[],a=-1,o=-1/0;for(_=0;_<n.length;_++){var s=t[n[_].index];s.x0>o+d&&(a+=1,e=s.x0),o=s.x0,i[a]||(i[a]=[]),i[a].push(s),r=e-s.x0,s.x0+=r,s.x1+=r}return i}(y=A.nodes).forEach(function(t){var e,r,n,i=0,a=t.length;for(t.sort(function(t,e){return t.y0-e.y0}),n=0;n<a;++n)(e=t[n]).y0>=i||(r=i-e.y0)>1e-6&&(e.y0+=r,e.y1+=r),i=e.y1+p}),n.update(A)}return{circular:b,key:r,trace:a,guid:h.randstr(),horizontal:f,width:v,height:g,nodePad:a.node.pad,nodeLineColor:a.node.line.color,nodeLineWidth:a.node.line.width,linkLineColor:a.link.line.color,linkLineWidth:a.link.line.width,linkArrowLength:a.link.arrowlen,valueFormat:a.valueformat,valueSuffix:a.valuesuffix,textFont:a.textfont,translateX:c.x[0]*t.width+t.margin.l,translateY:t.height-c.y[1]*t.height+t.margin.t,dragParallel:f?g:v,dragPerpendicular:f?v:g,arrangement:a.arrangement,sankey:n,graph:A,forceLayouts:{},interactionState:{dragInProgress:!1,hovered:!1}}}function k(t,e,r){var n=u(e.color),i=e.source.label+"|"+e.target.label+"__"+r;return e.trace=t.trace,e.curveNumber=t.trace.index,{circular:t.circular,key:i,traceId:t.key,pointNumber:e.pointNumber,link:e,tinyColorHue:c.tinyRGB(n),tinyColorAlpha:n.getAlpha(),linkPath:M,linkLineColor:t.linkLineColor,linkLineWidth:t.linkLineWidth,linkArrowLength:t.linkArrowLength,valueFormat:t.valueFormat,valueSuffix:t.valueSuffix,sankey:t.sankey,parent:t,interactionState:t.interactionState,flow:e.flow}}function M(){return function(t){var e=t.linkArrowLength;if(t.link.circular)return function(t,e){var r=t.width/2,n=t.circularPathData;return"top"===t.circularLinkType?"M "+(n.targetX-e)+" "+(n.targetY+r)+" L"+(n.rightInnerExtent-e)+" "+(n.targetY+r)+"A"+(n.rightLargeArcRadius+r)+" "+(n.rightSmallArcRadius+r)+" 0 0 1 "+(n.rightFullExtent-r-e)+" "+(n.targetY-n.rightSmallArcRadius)+"L"+(n.rightFullExtent-r-e)+" "+n.verticalRightInnerExtent+"A"+(n.rightLargeArcRadius+r)+" "+(n.rightLargeArcRadius+r)+" 0 0 1 "+(n.rightInnerExtent-e)+" "+(n.verticalFullExtent-r)+"L"+n.leftInnerExtent+" "+(n.verticalFullExtent-r)+"A"+(n.leftLargeArcRadius+r)+" "+(n.leftLargeArcRadius+r)+" 0 0 1 "+(n.leftFullExtent+r)+" "+n.verticalLeftInnerExtent+"L"+(n.leftFullExtent+r)+" "+(n.sourceY-n.leftSmallArcRadius)+"A"+(n.leftLargeArcRadius+r)+" "+(n.leftSmallArcRadius+r)+" 0 0 1 "+n.leftInnerExtent+" "+(n.sourceY+r)+"L"+n.sourceX+" "+(n.sourceY+r)+"L"+n.sourceX+" "+(n.sourceY-r)+"L"+n.leftInnerExtent+" "+(n.sourceY-r)+"A"+(n.leftLargeArcRadius-r)+" "+(n.leftSmallArcRadius-r)+" 0 0 0 "+(n.leftFullExtent-r)+" "+(n.sourceY-n.leftSmallArcRadius)+"L"+(n.leftFullExtent-r)+" "+n.verticalLeftInnerExtent+"A"+(n.leftLargeArcRadius-r)+" "+(n.leftLargeArcRadius-r)+" 0 0 0 "+n.leftInnerExtent+" "+(n.verticalFullExtent+r)+"L"+(n.rightInnerExtent-e)+" "+(n.verticalFullExtent+r)+"A"+(n.rightLargeArcRadius-r)+" "+(n.rightLargeArcRadius-r)+" 0 0 0 "+(n.rightFullExtent+r-e)+" "+n.verticalRightInnerExtent+"L"+(n.rightFullExtent+r-e)+" "+(n.targetY-n.rightSmallArcRadius)+"A"+(n.rightLargeArcRadius-r)+" "+(n.rightSmallArcRadius-r)+" 0 0 0 "+(n.rightInnerExtent-e)+" "+(n.targetY-r)+"L"+(n.targetX-e)+" "+(n.targetY-r)+(e>0?"L"+n.targetX+" "+n.targetY:"")+"Z":"M "+(n.targetX-e)+" "+(n.targetY-r)+" L"+(n.rightInnerExtent-e)+" "+(n.targetY-r)+"A"+(n.rightLargeArcRadius+r)+" "+(n.rightSmallArcRadius+r)+" 0 0 0 "+(n.rightFullExtent-r-e)+" "+(n.targetY+n.rightSmallArcRadius)+"L"+(n.rightFullExtent-r-e)+" "+n.verticalRightInnerExtent+"A"+(n.rightLargeArcRadius+r)+" "+(n.rightLargeArcRadius+r)+" 0 0 0 "+(n.rightInnerExtent-e)+" "+(n.verticalFullExtent+r)+"L"+n.leftInnerExtent+" "+(n.verticalFullExtent+r)+"A"+(n.leftLargeArcRadius+r)+" "+(n.leftLargeArcRadius+r)+" 0 0 0 "+(n.leftFullExtent+r)+" "+n.verticalLeftInnerExtent+"L"+(n.leftFullExtent+r)+" "+(n.sourceY+n.leftSmallArcRadius)+"A"+(n.leftLargeArcRadius+r)+" "+(n.leftSmallArcRadius+r)+" 0 0 0 "+n.leftInnerExtent+" "+(n.sourceY-r)+"L"+n.sourceX+" "+(n.sourceY-r)+"L"+n.sourceX+" "+(n.sourceY+r)+"L"+n.leftInnerExtent+" "+(n.sourceY+r)+"A"+(n.leftLargeArcRadius-r)+" "+(n.leftSmallArcRadius-r)+" 0 0 1 "+(n.leftFullExtent-r)+" "+(n.sourceY+n.leftSmallArcRadius)+"L"+(n.leftFullExtent-r)+" "+n.verticalLeftInnerExtent+"A"+(n.leftLargeArcRadius-r)+" "+(n.leftLargeArcRadius-r)+" 0 0 1 "+n.leftInnerExtent+" "+(n.verticalFullExtent-r)+"L"+(n.rightInnerExtent-e)+" "+(n.verticalFullExtent-r)+"A"+(n.rightLargeArcRadius-r)+" "+(n.rightLargeArcRadius-r)+" 0 0 1 "+(n.rightFullExtent+r-e)+" "+n.verticalRightInnerExtent+"L"+(n.rightFullExtent+r-e)+" "+(n.targetY+n.rightSmallArcRadius)+"A"+(n.rightLargeArcRadius-r)+" "+(n.rightSmallArcRadius-r)+" 0 0 1 "+(n.rightInnerExtent-e)+" "+(n.targetY+r)+"L"+(n.targetX-e)+" "+(n.targetY+r)+(e>0?"L"+n.targetX+" "+n.targetY:"")+"Z"}(t.link,e);var r=Math.abs((t.link.target.x0-t.link.source.x1)/2);e>r&&(e=r);var n=t.link.source.x1,a=t.link.target.x0-e,o=i(n,a),s=o(.5),l=o(.5),u=t.link.y0-t.link.width/2,c=t.link.y0+t.link.width/2,f=t.link.y1-t.link.width/2,h=t.link.y1+t.link.width/2,p="M"+n+","+u,d="C"+s+","+u+" "+l+","+f+" "+a+","+f,v="C"+l+","+h+" "+s+","+c+" "+n+","+c,g=e>0?"L"+(a+e)+","+(f+t.link.width/2):"";return p+d+(g+="L"+a+","+h)+v+"Z"}}function S(t,e){var r=u(e.color),n=l.nodePadAcross,i=t.nodePad/2;e.dx=e.x1-e.x0,e.dy=e.y1-e.y0;var a=e.dx,o=Math.max(.5,e.dy),s="node_"+e.pointNumber;return e.group&&(s=h.randstr()),e.trace=t.trace,e.curveNumber=t.trace.index,{index:e.pointNumber,key:s,partOfGroup:e.partOfGroup||!1,group:e.group,traceId:t.key,trace:t.trace,node:e,nodePad:t.nodePad,nodeLineColor:t.nodeLineColor,nodeLineWidth:t.nodeLineWidth,textFont:t.textFont,size:t.horizontal?t.height:t.width,visibleWidth:Math.ceil(a),visibleHeight:o,zoneX:-n,zoneY:-i,zoneWidth:a+2*n,zoneHeight:o+2*i,labelY:t.horizontal?e.dy/2+1:e.dx/2+1,left:1===e.originalLayer,sizeAcross:t.width,forceLayouts:t.forceLayouts,horizontal:t.horizontal,darkBackground:r.getBrightness()<=128,tinyColorHue:c.tinyRGB(r),tinyColorAlpha:r.getAlpha(),valueFormat:t.valueFormat,valueSuffix:t.valueSuffix,sankey:t.sankey,graph:t.graph,arrangement:t.arrangement,uniqueNodeLabelPathId:[t.guid,t.key,s].join("_"),interactionState:t.interactionState,figure:t}}function E(t){t.attr("transform",function(t){return p(t.node.x0.toFixed(3),t.node.y0.toFixed(3))})}function L(t){t.call(E)}function C(t,e){t.call(L),e.attr("d",M())}function P(t){t.attr("width",function(t){return t.node.x1-t.node.x0}).attr("height",function(t){return t.visibleHeight})}function O(t){return t.link.width>1||t.linkLineWidth>0}function I(t){return p(t.translateX,t.translateY)+(t.horizontal?"matrix(1 0 0 1 0 0)":"matrix(0 1 1 0 0 0)")}function D(t,e,r){t.on(".basic",null).on("mouseover.basic",function(t){t.interactionState.dragInProgress||t.partOfGroup||(r.hover(this,t,e),t.interactionState.hovered=[this,t])}).on("mousemove.basic",function(t){t.interactionState.dragInProgress||t.partOfGroup||(r.follow(this,t),t.interactionState.hovered=[this,t])}).on("mouseout.basic",function(t){t.interactionState.dragInProgress||t.partOfGroup||(r.unhover(this,t,e),t.interactionState.hovered=!1)}).on("click.basic",function(t){t.interactionState.hovered&&(r.unhover(this,t,e),t.interactionState.hovered=!1),t.interactionState.dragInProgress||t.partOfGroup||r.select(this,t,e)})}function z(t,e,r,i){var o=a.behavior.drag().origin(function(t){return{x:t.node.x0+t.visibleWidth/2,y:t.node.y0+t.visibleHeight/2}}).on("dragstart",function(a){if("fixed"!==a.arrangement&&(h.ensureSingle(i._fullLayout._infolayer,"g","dragcover",function(t){i._fullLayout._dragCover=t}),h.raiseToTop(this),a.interactionState.dragInProgress=a.node,F(a.node),a.interactionState.hovered&&(r.nodeEvents.unhover.apply(0,a.interactionState.hovered),a.interactionState.hovered=!1),"snap"===a.arrangement)){var o=a.traceId+"|"+a.key;a.forceLayouts[o]?a.forceLayouts[o].alpha(1):function(t,e,r){!function(t){for(var e=0;e<t.length;e++)t[e].y=(t[e].y0+t[e].y1)/2,t[e].x=(t[e].x0+t[e].x1)/2}(r.graph.nodes);var i=r.graph.nodes.filter(function(t){return t.originalX===r.node.originalX}).filter(function(t){return!t.partOfGroup});r.forceLayouts[e]=n.forceSimulation(i).alphaDecay(0).force("collide",n.forceCollide().radius(function(t){return t.dy/2+r.nodePad/2}).strength(1).iterations(l.forceIterations)).force("constrain",function(t,e,r,n){return function(){for(var t=0,i=0;i<r.length;i++){var a=r[i];a===n.interactionState.dragInProgress?(a.x=a.lastDraggedX,a.y=a.lastDraggedY):(a.vx=(a.originalX-a.x)/l.forceTicksPerFrame,a.y=Math.min(n.size-a.dy/2,Math.max(a.dy/2,a.y))),t=Math.max(t,Math.abs(a.vx),Math.abs(a.vy))}!n.interactionState.dragInProgress&&t<.1&&n.forceLayouts[e].alpha()>0&&n.forceLayouts[e].alpha(0)}}(0,e,i,r)).stop()}(0,o,a),function(t,e,r,n,i){window.requestAnimationFrame(function a(){var o;for(o=0;o<l.forceTicksPerFrame;o++)r.forceLayouts[n].tick();if(function(t){for(var e=0;e<t.length;e++)t[e].y0=t[e].y-t[e].dy/2,t[e].y1=t[e].y0+t[e].dy,t[e].x0=t[e].x-t[e].dx/2,t[e].x1=t[e].x0+t[e].dx}(r.graph.nodes),r.sankey.update(r.graph),C(t.filter(B(r)),e),r.forceLayouts[n].alpha()>0)window.requestAnimationFrame(a);else{var s=r.node.originalX;r.node.x0=s-r.visibleWidth/2,r.node.x1=s+r.visibleWidth/2,R(r,i)}})}(t,e,a,o,i)}}).on("drag",function(r){if("fixed"!==r.arrangement){var n=a.event.x,i=a.event.y;"snap"===r.arrangement?(r.node.x0=n-r.visibleWidth/2,r.node.x1=n+r.visibleWidth/2,r.node.y0=i-r.visibleHeight/2,r.node.y1=i+r.visibleHeight/2):("freeform"===r.arrangement&&(r.node.x0=n-r.visibleWidth/2,r.node.x1=n+r.visibleWidth/2),i=Math.max(0,Math.min(r.size-r.visibleHeight/2,i)),r.node.y0=i-r.visibleHeight/2,r.node.y1=i+r.visibleHeight/2),F(r.node),"snap"!==r.arrangement&&(r.sankey.update(r.graph),C(t.filter(B(r)),e))}}).on("dragend",function(t){if("fixed"!==t.arrangement){t.interactionState.dragInProgress=!1;for(var e=0;e<t.node.childrenNodes.length;e++)t.node.childrenNodes[e].x=t.node.x,t.node.childrenNodes[e].y=t.node.y;"snap"!==t.arrangement&&R(t,i)}});t.on(".drag",null).call(o)}function R(t,e){for(var r=[],n=[],i=0;i<t.graph.nodes.length;i++){var a=(t.graph.nodes[i].x0+t.graph.nodes[i].x1)/2,o=(t.graph.nodes[i].y0+t.graph.nodes[i].y1)/2;r.push(a/t.figure.width),n.push(o/t.figure.height)}b.call("_guiRestyle",e,{"node.x":[r],"node.y":[n]},t.trace.index).then(function(){e._fullLayout._dragCover&&e._fullLayout._dragCover.remove()})}function F(t){t.lastDraggedX=t.x0+t.dx/2,t.lastDraggedY=t.y0+t.dy/2}function B(t){return function(e){return e.node.originalX===t.node.originalX}}t.exports=function(t,e,r,n,i){var o=t._context.staticPlot,s=!1;h.ensureSingle(t._fullLayout._infolayer,"g","first-render",function(){s=!0});var v=t._fullLayout._dragCover,b=r.filter(function(t){return m(t).trace.visible}).map(A.bind(null,n)),_=e.selectAll("."+l.cn.sankey).data(b,g);_.exit().remove(),_.enter().append("g").classed(l.cn.sankey,!0).style("box-sizing","content-box").style("position","absolute").style("left",0).style("shape-rendering","geometricPrecision").style("pointer-events",o?"none":"auto").attr("transform",I),_.each(function(e,r){t._fullData[r]._sankey=e;var n="bgsankey-"+e.trace.uid+"-"+r;h.ensureSingle(t._fullLayout._draggers,"rect",n),t._fullData[r]._bgRect=a.select("."+n),t._fullData[r]._bgRect.style("pointer-events",o?"none":"all").attr("width",e.width).attr("height",e.height).attr("x",e.translateX).attr("y",e.translateY).classed("bgsankey",!0).style({fill:"transparent","stroke-width":0})}),_.transition().ease(l.ease).duration(l.duration).attr("transform",I);var L=_.selectAll("."+l.cn.sankeyLinks).data(y,g);L.enter().append("g").classed(l.cn.sankeyLinks,!0).style("fill","none");var C=L.selectAll("."+l.cn.sankeyLink).data(function(t){return t.graph.links.filter(function(t){return t.value}).map(k.bind(null,t))},g);C.enter().append("path").classed(l.cn.sankeyLink,!0).call(D,_,i.linkEvents),C.style("stroke",function(t){return O(t)?c.tinyRGB(u(t.linkLineColor)):t.tinyColorHue}).style("stroke-opacity",function(t){return O(t)?c.opacity(t.linkLineColor):t.tinyColorAlpha}).style("fill",function(t){return t.tinyColorHue}).style("fill-opacity",function(t){return t.tinyColorAlpha}).style("stroke-width",function(t){return O(t)?t.linkLineWidth:1}).attr("d",M()),C.style("opacity",function(){return t._context.staticPlot||s||v?1:0}).transition().ease(l.ease).duration(l.duration).style("opacity",1),C.exit().transition().ease(l.ease).duration(l.duration).style("opacity",0).remove();var R=_.selectAll("."+l.cn.sankeyNodeSet).data(y,g);R.enter().append("g").classed(l.cn.sankeyNodeSet,!0),R.style("cursor",function(t){switch(t.arrangement){case"fixed":return"default";case"perpendicular":return"ns-resize";default:return"move"}});var F=R.selectAll("."+l.cn.sankeyNode).data(function(t){var e=t.graph.nodes;return function(t){var e,r=[];for(e=0;e<t.length;e++)t[e].originalX=(t[e].x0+t[e].x1)/2,t[e].originalY=(t[e].y0+t[e].y1)/2,-1===r.indexOf(t[e].originalX)&&r.push(t[e].originalX);for(r.sort(function(t,e){return t-e}),e=0;e<t.length;e++)t[e].originalLayerIndex=r.indexOf(t[e].originalX),t[e].originalLayer=t[e].originalLayerIndex/(r.length-1)}(e),e.map(S.bind(null,t))},g);F.enter().append("g").classed(l.cn.sankeyNode,!0).call(E).style("opacity",function(e){return!t._context.staticPlot&&!s||e.partOfGroup?0:1}),F.call(D,_,i.nodeEvents).call(z,C,i,t),F.transition().ease(l.ease).duration(l.duration).call(E).style("opacity",function(t){return t.partOfGroup?0:1}),F.exit().transition().ease(l.ease).duration(l.duration).style("opacity",0).remove();var B=F.selectAll("."+l.cn.nodeRect).data(y);B.enter().append("rect").classed(l.cn.nodeRect,!0).call(P),B.style("stroke-width",function(t){return t.nodeLineWidth}).style("stroke",function(t){return c.tinyRGB(u(t.nodeLineColor))}).style("stroke-opacity",function(t){return c.opacity(t.nodeLineColor)}).style("fill",function(t){return t.tinyColorHue}).style("fill-opacity",function(t){return t.tinyColorAlpha}),B.transition().ease(l.ease).duration(l.duration).call(P);var N=F.selectAll("."+l.cn.nodeLabel).data(y);N.enter().append("text").classed(l.cn.nodeLabel,!0).style("cursor","default"),N.attr("data-notex",1).text(function(t){return t.node.label}).each(function(e){var r=a.select(this);f.font(r,e.textFont),x.convertToTspans(r,t)}).style("text-shadow",x.makeTextShadow(t._fullLayout.paper_bgcolor)).attr("text-anchor",function(t){return t.horizontal&&t.left?"end":"start"}).attr("transform",function(t){var e=a.select(this),r=x.lineCount(e),n=t.textFont.size*((r-1)*T-w),i=t.nodeLineWidth/2+3,o=((t.horizontal?t.visibleHeight:t.visibleWidth)-n)/2;t.horizontal&&(t.left?i=-i:i+=t.visibleWidth);var s=t.horizontal?"":"scale(-1,1)"+d(90);return p(t.horizontal?i:o,t.horizontal?o:i)+s}),N.transition().ease(l.ease).duration(l.duration)}},1864:function(t,e,r){"use strict";r.d(e,{V:function(){return a}});var n=r(15824),i=(0,n.A)(function(t){t.setMonth(0,1),t.setHours(0,0,0,0)},function(t,e){t.setFullYear(t.getFullYear()+e)},function(t,e){return e.getFullYear()-t.getFullYear()},function(t){return t.getFullYear()});i.every=function(t){return isFinite(t=Math.floor(t))&&t>0?(0,n.A)(function(e){e.setFullYear(Math.floor(e.getFullYear()/t)*t),e.setMonth(0,1),e.setHours(0,0,0,0)},function(e,r){e.setFullYear(e.getFullYear()+r*t)}):null},e.A=i;var a=i.range},2040:function(t){"use strict";t.exports=Math.min},2086:function(t,e,r){"use strict";var n=r(46982);t.exports=function(t,e){for(var r=t._context.locale,i=0;i<2;i++){for(var a=t._context.locales,o=0;o<2;o++){var s=(a[r]||{}).dictionary;if(s){var l=s[e];if(l)return l}a=n.localeRegistry}var u=r.split("-")[0];if(u===r)break;r=u}return e}},2257:function(t,e,r){"use strict";var n=r(31751);t.exports=function(t,e){for(var r=e.u,i=e.v,a=e.w,o=Math.min(e.x.length,e.y.length,e.z.length,r.length,i.length,a.length),s=-1/0,l=1/0,u=0;u<o;u++){var c=r[u],f=i[u],h=a[u],p=Math.sqrt(c*c+f*f+h*h);s=Math.max(s,p),l=Math.min(l,p)}e._len=o,e._normMax=s,n(t,e,{vals:[l,s],containerStr:"",cLetter:"c"})}},2267:function(t,e,r){"use strict";var n=r(26446).hoverLabelText,i=r(69562).opacity,a=r(19260).hoverOnBars,o=r(11881),s=o.INCREASING.SYMBOL,l=o.DECREASING.SYMBOL;t.exports=function(t,e,r,o,u){var c=a(t,e,r,o,u);if(c){var f=c.cd,h=f[0].trace,p="h"===h.orientation,d=p?"x":"y",v=p?t.xa:t.ya,g=f[c.index],y=g.isSum?g.b+g.s:g.rawS;c.initial=g.b+g.s-y,c.delta=y,c.final=c.initial+c.delta;var m=A(Math.abs(c.delta));c.deltaLabel=y<0?"("+m+")":m,c.finalLabel=A(c.final),c.initialLabel=A(c.initial);var x=g.hi||h.hoverinfo,b=[];if(x&&"none"!==x&&"skip"!==x){var _="all"===x,w=x.split("+"),T=function(t){return _||-1!==w.indexOf(t)};g.isSum||(!T("final")||T(p?"x":"y")||b.push(c.finalLabel),T("delta")&&(y<0?b.push(c.deltaLabel+" "+l):b.push(c.deltaLabel+" "+s)),T("initial")&&b.push("Initial: "+c.initialLabel))}return b.length&&(c.extraText=b.join("<br>")),c.color=function(t,e){var r=t[e.dir].marker,n=r.color,a=r.line.color,o=r.line.width;return i(n)?n:i(a)&&o?a:void 0}(h,g),[c]}function A(t){return n(v,t,h[d+"hoverformat"])}}},2290:function(t,e,r){"use strict";var n=r(16534),i=r(96221),a=r(37101).GW,o=r(88191),s=r(15181),l=r(3071),u=r(70394),c=u.recordMinTextSize,f=u.clearMinTextSize,h=r(98354),p=r(10088).getRotationAngle,d=h.computeTransform,v=h.transformInsideText,g=r(50928).styleOne,y=r(18095).resizeText,m=r(96303),x=r(23748),b=r(95304);function _(t,r,u,f){var h=t._context.staticPlot,y=t._fullLayout,_=!y.uniformtext.mode&&b.hasTransition(f),T=n.select(u).selectAll("g.slice"),A=r[0],k=A.trace,M=A.hierarchy,S=b.findEntryWithLevel(M,k.level),E=b.getMaxDepth(k),L=y._size,C=k.domain,P=L.w*(C.x[1]-C.x[0]),O=L.h*(C.y[1]-C.y[0]),I=.5*Math.min(P,O),D=A.cx=L.l+L.w*(C.x[1]+C.x[0])/2,z=A.cy=L.t+L.h*(1-C.y[0])-O/2;if(!S)return T.remove();var R=null,F={};_&&T.each(function(t){F[b.getPtId(t)]={rpx0:t.rpx0,rpx1:t.rpx1,x0:t.x0,x1:t.x1,transform:t.transform},!R&&b.isEntry(t)&&(R=t)});var B=function(t){return i.partition().size([2*Math.PI,t.height+1])(t)}(S).descendants(),N=S.height+1,j=0,U=E;A.hasMultipleRoots&&b.isHierarchyRoot(S)&&(B=B.slice(1),N-=1,j=1,U+=1),B=B.filter(function(t){return t.y1<=U});var V=p(k.rotation);V&&B.forEach(function(t){t.x0+=V,t.x1+=V});var H=Math.min(N,E),q=function(t){return(t-j)/H*I},G=function(t,e){return[t*Math.cos(e),-t*Math.sin(e)]},Y=function(t){return s.pathAnnulus(t.rpx0,t.rpx1,t.x0,t.x1,D,z)},W=function(t){return D+w(t)[0]*(t.transform.rCenter||0)+(t.transform.x||0)},Z=function(t){return z+w(t)[1]*(t.transform.rCenter||0)+(t.transform.y||0)};(T=T.data(B,b.getPtId)).enter().append("g").classed("slice",!0),_?T.exit().transition().each(function(){var t=n.select(this);t.select("path.surface").transition().attrTween("d",function(t){var e=function(t){var e,r=b.getPtId(t),n=F[r],i=F[b.getPtId(S)];if(i){var o=(t.x1>i.x1?2*Math.PI:0)+V;e=t.rpx1<i.rpx1?{x0:t.x0,x1:t.x1,rpx0:0,rpx1:0}:{x0:o,x1:o,rpx0:t.rpx0,rpx1:t.rpx1}}else{var s,l=b.getPtId(t.parent);T.each(function(t){if(b.getPtId(t)===l)return s=t});var u,c=s.children;c.forEach(function(t,e){if(b.getPtId(t)===r)return u=e});var f=c.length,h=a(s.x0,s.x1);e={rpx0:I,rpx1:I,x0:h(u/f),x1:h((u+1)/f)}}return a(n,e)}(t);return function(t){return Y(e(t))}}),t.select("g.slicetext").attr("opacity",0)}).remove():T.exit().remove(),T.order();var X=null;if(_&&R){var J=b.getPtId(R);T.each(function(t){null===X&&b.getPtId(t)===J&&(X=t.x1)})}var K=T;function $(t){var e=t.parent,r=F[b.getPtId(e)],n={};if(r){var i=e.children,o=i.indexOf(t),s=i.length,l=a(r.x0,r.x1);n.x0=l(o/s),n.x1=l(o/s)}else n.x0=n.x1=0;return n}_&&(K=K.transition().each("end",function(){var e=n.select(this);b.setSliceCursor(e,t,{hideOnRoot:!0,hideOnLeaves:!0,isTransitioning:!1})})),K.each(function(i){var u=n.select(this),f=s.ensureSingle(u,"path","surface",function(t){t.style("pointer-events",h?"none":"all")});i.rpx0=q(i.y0),i.rpx1=q(i.y1),i.xmid=(i.x0+i.x1)/2,i.pxmid=G(i.rpx1,i.xmid),i.midangle=-(i.xmid-Math.PI/2),i.startangle=-(i.x0-Math.PI/2),i.stopangle=-(i.x1-Math.PI/2),i.halfangle=.5*Math.min(s.angleDelta(i.x0,i.x1)||Math.PI,Math.PI),i.ring=1-i.rpx0/i.rpx1,i.rInscribed=function(t){return 0===t.rpx0&&s.isFullCircle([t.x0,t.x1])?1:Math.max(0,Math.min(1/(1+1/Math.sin(t.halfangle)),t.ring/2))}(i),_?f.transition().attrTween("d",function(t){var e=function(t){var e,r=F[b.getPtId(t)],n={x0:t.x0,x1:t.x1,rpx0:t.rpx0,rpx1:t.rpx1};if(r)e=r;else if(R)if(t.parent)if(X){var i=(t.x1>X?2*Math.PI:0)+V;e={x0:i,x1:i}}else e={rpx0:I,rpx1:I},s.extendFlat(e,$(t));else e={rpx0:0,rpx1:0};else e={x0:V,x1:V};return a(e,n)}(t);return function(t){return Y(e(t))}}):f.attr("d",Y),u.call(m,S,t,r,{eventDataKeys:x.eventDataKeys,transitionTime:x.CLICK_TRANSITION_TIME,transitionEasing:x.CLICK_TRANSITION_EASING}).call(b.setSliceCursor,t,{hideOnRoot:!0,hideOnLeaves:!0,isTransitioning:t._transitioning}),f.call(g,i,k,t);var p=s.ensureSingle(u,"g","slicetext"),w=s.ensureSingle(p,"text","",function(t){t.attr("data-notex",1)}),T=s.ensureUniformFontSize(t,b.determineTextFont(k,i,y.font));w.text(e.formatSliceLabel(i,S,k,r,y)).classed("slicetext",!0).attr("text-anchor","middle").call(o.font,T).call(l.convertToTspans,t);var M=o.bBox(w.node());i.transform=v(M,i,A),i.transform.targetX=W(i),i.transform.targetY=Z(i);var E=function(t,e){var r=t.transform;return d(r,e),r.fontSize=T.size,c(k.type,r,y),s.getTextTransform(r)};_?w.transition().attrTween("transform",function(t){var e=function(t){var e,r=F[b.getPtId(t)],n=t.transform;if(r)e=r;else if(e={rpx1:t.rpx1,transform:{textPosAngle:n.textPosAngle,scale:0,rotate:n.rotate,rCenter:n.rCenter,x:n.x,y:n.y}},R)if(t.parent)if(X){var i=t.x1>X?2*Math.PI:0;e.x0=e.x1=i}else s.extendFlat(e,$(t));else e.x0=e.x1=V;else e.x0=e.x1=V;var o=a(e.transform.textPosAngle,t.transform.textPosAngle),l=a(e.rpx1,t.rpx1),u=a(e.x0,t.x0),f=a(e.x1,t.x1),h=a(e.transform.scale,n.scale),p=a(e.transform.rotate,n.rotate),d=0===n.rCenter?3:0===e.transform.rCenter?1/3:1,v=a(e.transform.rCenter,n.rCenter);return function(t){var e=l(t),r=u(t),i=f(t),a=function(t){return v(Math.pow(t,d))}(t),s={pxmid:G(e,(r+i)/2),rpx1:e,transform:{textPosAngle:o(t),rCenter:a,x:n.x,y:n.y}};return c(k.type,n,y),{transform:{targetX:W(s),targetY:Z(s),scale:h(t),rotate:p(t),rCenter:a}}}}(t);return function(t){return E(e(t),M)}}):w.attr("transform",E(i,M))})}function w(t){return e=t.rpx1,r=t.transform.textPosAngle,[e*Math.sin(r),-e*Math.cos(r)];var e,r}e.plot=function(t,e,r,i){var a,o,s=t._fullLayout,l=s._sunburstlayer,u=!r,c=!s.uniformtext.mode&&b.hasTransition(r);f("sunburst",s),(a=l.selectAll("g.trace.sunburst").data(e,function(t){return t[0].trace.uid})).enter().append("g").classed("trace",!0).classed("sunburst",!0).attr("stroke-linejoin","round"),a.order(),c?(i&&(o=i()),n.transition().duration(r.duration).ease(r.easing).each("end",function(){o&&o()}).each("interrupt",function(){o&&o()}).each(function(){l.selectAll("g.trace").each(function(e){_(t,e,this,r)})})):(a.each(function(e){_(t,e,this,r)}),s.uniformtext.mode&&y(t,s._sunburstlayer.selectAll(".trace"),"sunburst")),u&&a.exit().remove()},e.formatSliceLabel=function(t,e,r,n,i){var a=r.texttemplate,o=r.textinfo;if(!(a||o&&"none"!==o))return"";var l=i.separators,u=n[0],c=t.data.data,f=u.hierarchy,h=b.isHierarchyRoot(t),p=b.getParent(f,t),d=b.getValue(t);if(!a){var v,g=o.split("+"),y=function(t){return-1!==g.indexOf(t)},m=[];if(y("label")&&c.label&&m.push(c.label),c.hasOwnProperty("v")&&y("value")&&m.push(b.formatValue(c.v,l)),!h){y("current path")&&m.push(b.getPath(t.data));var x=0;y("percent parent")&&x++,y("percent entry")&&x++,y("percent root")&&x++;var _=x>1;if(x){var w,T=function(t){v=b.formatPercent(w,l),_&&(v+=" of "+t),m.push(v)};y("percent parent")&&!h&&(w=d/b.getValue(p),T("parent")),y("percent entry")&&(w=d/b.getValue(e),T("entry")),y("percent root")&&(w=d/b.getValue(f),T("root"))}}return y("text")&&(v=s.castOption(r,c.i,"text"),s.isValidTextValue(v)&&m.push(v)),m.join("<br>")}var A=s.castOption(r,c.i,"texttemplate");if(!A)return"";var k={};c.label&&(k.label=c.label),c.hasOwnProperty("v")&&(k.value=c.v,k.valueLabel=b.formatValue(c.v,l)),k.currentPath=b.getPath(t.data),h||(k.percentParent=d/b.getValue(p),k.percentParentLabel=b.formatPercent(k.percentParent,l),k.parent=b.getPtLabel(p)),k.percentEntry=d/b.getValue(e),k.percentEntryLabel=b.formatPercent(k.percentEntry,l),k.entry=b.getPtLabel(e),k.percentRoot=d/b.getValue(f),k.percentRootLabel=b.formatPercent(k.percentRoot,l),k.root=b.getPtLabel(f),c.hasOwnProperty("color")&&(k.color=c.color);var M=s.castOption(r,c.i,"text");return(s.isValidTextValue(M)||""===M)&&(k.text=M),k.customdata=s.castOption(r,c.i,"customdata"),s.texttemplateString(A,k,i._d3locale,k,r._meta||{})}},2362:function(t){"use strict";t.exports=JSON.parse('["normal","condensed","semi-condensed","extra-condensed","ultra-condensed","expanded","semi-expanded","extra-expanded","ultra-expanded"]')},2378:function(t,e,r){"use strict";var n=r(6624);e._doPlot=n._doPlot,e.newPlot=n.newPlot,e.restyle=n.restyle,e.relayout=n.relayout,e.redraw=n.redraw,e.update=n.update,e._guiRestyle=n._guiRestyle,e._guiRelayout=n._guiRelayout,e._guiUpdate=n._guiUpdate,e._storeDirectGUIEdit=n._storeDirectGUIEdit,e.react=n.react,e.extendTraces=n.extendTraces,e.prependTraces=n.prependTraces,e.addTraces=n.addTraces,e.deleteTraces=n.deleteTraces,e.moveTraces=n.moveTraces,e.purge=n.purge,e.addFrames=n.addFrames,e.deleteFrames=n.deleteFrames,e.animate=n.animate,e.setPlotConfig=n.setPlotConfig;var i=r(72565).getGraphDiv,a=r(87099).eraseActiveShape;e.deleteActiveShape=function(t){return a(i(t))},e.toImage=r(25103),e.validate=r(51326),e.downloadImage=r(68552);var o=r(46745);e.makeTemplate=o.makeTemplate,e.validateTemplate=o.validateTemplate},2463:function(t,e,r){"use strict";var n=r(46982),i=r(26446),a=r(15181),o=r(13800);t.exports=function(t,e,r){function s(r,n){return a.coerce(t,e,o,r,n)}for(var l=!1,u=!1,c=!1,f={},h=s("barmode"),p=0;p<r.length;p++){var d=r[p];if(n.traceIs(d,"bar")&&d.visible){if(l=!0,"group"===h){var v=d.xaxis+d.yaxis;f[v]&&(c=!0),f[v]=!0}d.visible&&"histogram"===d.type&&"category"!==i.getFromId({_fullLayout:e},d["v"===d.orientation?"xaxis":"yaxis"]).type&&(u=!0)}}l?("overlay"!==h&&s("barnorm"),s("bargap",u&&!c?0:.2),s("bargroupgap")):delete e.barmode}},2477:function(t,e,r){"use strict";var n=r(31164),i=r(74349),a=r(24761),o=r(99012).axisHoverFormat,s=r(38532).rb,l=r(8357).extendFlat,u=n.marker,c=u.line;t.exports={y:{valType:"data_array",editType:"calc+clearAxisTypes"},x:{valType:"data_array",editType:"calc+clearAxisTypes"},x0:{valType:"any",editType:"calc+clearAxisTypes"},y0:{valType:"any",editType:"calc+clearAxisTypes"},dx:{valType:"number",editType:"calc"},dy:{valType:"number",editType:"calc"},xperiod:n.xperiod,yperiod:n.yperiod,xperiod0:n.xperiod0,yperiod0:n.yperiod0,xperiodalignment:n.xperiodalignment,yperiodalignment:n.yperiodalignment,xhoverformat:o("x"),yhoverformat:o("y"),name:{valType:"string",editType:"calc+clearAxisTypes"},q1:{valType:"data_array",editType:"calc+clearAxisTypes"},median:{valType:"data_array",editType:"calc+clearAxisTypes"},q3:{valType:"data_array",editType:"calc+clearAxisTypes"},lowerfence:{valType:"data_array",editType:"calc"},upperfence:{valType:"data_array",editType:"calc"},notched:{valType:"boolean",editType:"calc"},notchwidth:{valType:"number",min:0,max:.5,dflt:.25,editType:"calc"},notchspan:{valType:"data_array",editType:"calc"},boxpoints:{valType:"enumerated",values:["all","outliers","suspectedoutliers",!1],editType:"calc"},jitter:{valType:"number",min:0,max:1,editType:"calc"},pointpos:{valType:"number",min:-2,max:2,editType:"calc"},boxmean:{valType:"enumerated",values:[!0,"sd",!1],editType:"calc"},mean:{valType:"data_array",editType:"calc"},sd:{valType:"data_array",editType:"calc"},orientation:{valType:"enumerated",values:["v","h"],editType:"calc+clearAxisTypes"},quartilemethod:{valType:"enumerated",values:["linear","exclusive","inclusive"],dflt:"linear",editType:"calc"},width:{valType:"number",min:0,dflt:0,editType:"calc"},marker:{outliercolor:{valType:"color",dflt:"rgba(0, 0, 0, 0)",editType:"style"},symbol:l({},u.symbol,{arrayOk:!1,editType:"plot"}),opacity:l({},u.opacity,{arrayOk:!1,dflt:1,editType:"style"}),angle:l({},u.angle,{arrayOk:!1,editType:"calc"}),size:l({},u.size,{arrayOk:!1,editType:"calc"}),color:l({},u.color,{arrayOk:!1,editType:"style"}),line:{color:l({},c.color,{arrayOk:!1,dflt:a.defaultLine,editType:"style"}),width:l({},c.width,{arrayOk:!1,dflt:0,editType:"style"}),outliercolor:{valType:"color",editType:"style"},outlierwidth:{valType:"number",min:0,dflt:1,editType:"style"},editType:"style"},editType:"plot"},line:{color:{valType:"color",editType:"style"},width:{valType:"number",min:0,dflt:2,editType:"style"},editType:"plot"},fillcolor:n.fillcolor,whiskerwidth:{valType:"number",min:0,max:1,dflt:.5,editType:"calc"},offsetgroup:i.offsetgroup,alignmentgroup:i.alignmentgroup,selected:{marker:n.selected.marker,editType:"style"},unselected:{marker:n.unselected.marker,editType:"style"},text:l({},n.text,{}),hovertext:l({},n.hovertext,{}),hovertemplate:s({}),hoveron:{valType:"flaglist",flags:["boxes","points"],dflt:"boxes+points",editType:"style"}}},2524:function(t,e,r){"use strict";var n=r(5159),i=r(15181),a=r(26446),o=r(89196),s=r(78945).BADNUM,l=r(28418),u=r(80924),c=r(66335),f=r(64433);function h(t,e,r,n,i,o,s){var u=e._length,c=t._fullLayout,f=r._id,h=n._id,p=c._firstScatter[v(e)]===e.uid,d=(g(e,c,r,n)||{}).orientation,y=e.fill;r._minDtick=0,n._minDtick=0;var m={padded:!0},x={padded:!0};s&&(m.ppad=x.ppad=s);var b=u<2||i[0]!==i[u-1]||o[0]!==o[u-1];b&&("tozerox"===y||"tonextx"===y&&(p||"h"===d))?m.tozero=!0:(e.error_y||{}).visible||"tonexty"!==y&&"tozeroy"!==y&&(l.hasMarkers(e)||l.hasText(e))||(m.padded=!1,m.ppad=0),b&&("tozeroy"===y||"tonexty"===y&&(p||"v"===d))?x.tozero=!0:"tonextx"!==y&&"tozerox"!==y||(x.padded=!1),f&&(e._extremes[f]=a.findExtremes(r,i,m)),h&&(e._extremes[h]=a.findExtremes(n,o,x))}function p(t,e){if(l.hasMarkers(t)){var r,n=t.marker,o=1.6*(t.marker.sizeref||1);if(r="area"===t.marker.sizemode?function(t){return Math.max(Math.sqrt((t||0)/o),3)}:function(t){return Math.max((t||0)/o,3)},i.isArrayOrTypedArray(n.size)){var s={type:"linear"};a.setConvert(s);for(var u=s.makeCalcdata(t.marker,"size"),c=new Array(e),f=0;f<e;f++)c[f]=r(u[f]);return c}return r(n.size)}}function d(t,e){var r=v(e),n=t._firstScatter;n[r]||(n[r]=e.uid)}function v(t){var e=t.stackgroup;return t.xaxis+t.yaxis+t.type+(e?"-"+e:"")}function g(t,e,r,n){var i=t.stackgroup;if(i){var a=e._scatterStackOpts[r._id+n._id][i],o="v"===a.orientation?n:r;return"linear"===o.type||"log"===o.type?a:void 0}}t.exports={calc:function(t,e){var r,l,v,y,m,x,b=t._fullLayout,_=e._xA=a.getFromId(t,e.xaxis||"x","x"),w=e._yA=a.getFromId(t,e.yaxis||"y","y"),T=_.makeCalcdata(e,"x"),A=w.makeCalcdata(e,"y"),k=o(e,_,"x",T),M=o(e,w,"y",A),S=k.vals,E=M.vals,L=e._length,C=new Array(L),P=e.ids,O=g(e,b,_,w),I=!1;d(b,e);var D,z="x",R="y";O?(i.pushUnique(O.traceIndices,e._expandedIndex),(r="v"===O.orientation)?(R="s",D="x"):(z="s",D="y"),m="interpolate"===O.stackgaps):h(t,e,_,w,S,E,p(e,L));var F=!!e.xperiodalignment,B=!!e.yperiodalignment;for(l=0;l<L;l++){var N=C[l]={},j=n(S[l]),U=n(E[l]);j&&U?(N[z]=S[l],N[R]=E[l],F&&(N.orig_x=T[l],N.xEnd=k.ends[l],N.xStart=k.starts[l]),B&&(N.orig_y=A[l],N.yEnd=M.ends[l],N.yStart=M.starts[l])):O&&(r?j:U)?(N[D]=r?S[l]:E[l],N.gap=!0,m?(N.s=s,I=!0):N.s=0):N[z]=N[R]=s,P&&(N.id=String(P[l]))}if(c(C,e),u(t,e),f(C,e),O){for(l=0;l<C.length;)C[l][D]===s?C.splice(l,1):l++;if(i.sort(C,function(t,e){return t[D]-e[D]||t.i-e.i}),I){for(l=0;l<C.length-1&&C[l].gap;)l++;for((x=C[l].s)||(x=C[l].s=0),v=0;v<l;v++)C[v].s=x;for(y=C.length-1;y>l&&C[y].gap;)y--;for(x=C[y].s,v=C.length-1;v>y;v--)C[v].s=x;for(;l<y;)if(C[++l].gap){for(v=l+1;C[v].gap;)v++;for(var V=C[l-1][D],H=C[l-1].s,q=(C[v].s-H)/(C[v][D]-V);l<v;)C[l].s=H+(C[l][D]-V)*q,l++}}}return C},calcMarkerSize:p,calcAxisExpansion:h,setFirstScatter:d,getStackOpts:g}},2951:function(t,e,r){"use strict";var n=r(15181),i=r(75408),a=r(79444).N,o=r(41562).handleText,s=r(92967).handleMarkerDefaults,l=r(44236),u=l.hasColorscale,c=l.handleDefaults;t.exports=function(t,e,r,l){function f(r,a){return n.coerce(t,e,i,r,a)}var h=f("labels"),p=f("parents");if(h&&h.length&&p&&p.length){var d=f("values");d&&d.length?f("branchvalues"):f("count"),f("level"),f("maxdepth"),s(t,e,l,f);var v=e._hasColorscale=u(t,"marker","colors")||(t.marker||{}).coloraxis;v&&c(t,e,l,f,{prefix:"marker.",cLetter:"c"}),f("leaf.opacity",v?1:.7);var g=f("text");f("texttemplate"),e.texttemplate||f("textinfo",Array.isArray(g)?"text+label":"label"),f("hovertext"),f("hovertemplate"),o(t,e,l,f,"auto",{moduleHasSelected:!1,moduleHasUnselected:!1,moduleHasConstrain:!1,moduleHasCliponaxis:!1,moduleHasTextangle:!1,moduleHasInsideanchor:!1}),f("insidetextorientation"),f("sort"),f("rotation"),f("root.color"),a(e,l,f),e._length=null}else e.visible=!1}},3071:function(t,e,r){"use strict";var n=r(16534),i=r(15181),a=i.strTranslate,o=r(60432),s=r(5126).LINE_SPACING,l=/([^$]*)([$]+[^$]*[$]+)([^$]*)/;e.convertToTspans=function(t,r,g){var S=t.text(),E=!t.attr("data-notex")&&r&&r._context.typesetMath&&"undefined"!=typeof MathJax&&S.match(l),P=n.select(t.node().parentNode);if(!P.empty()){var O=t.attr("class")?t.attr("class").split(" ")[0]:"text";return O+="-math",P.selectAll("svg."+O).remove(),P.selectAll("g."+O+"-group").remove(),t.style("display",null).attr({"data-unformatted":S,"data-math":"N"}),E?(r&&r._promises||[]).push(new Promise(function(e){t.style("display","none");var r=parseInt(t.node().style.fontSize,10),o={fontSize:r};!function(t,e,r){var a,o,s,l,h=parseInt((MathJax.version||"").split(".")[0]);if(2===h||3===h){var p=function(){var r="math-output-"+i.randstr({},64),a=(l=n.select("body").append("div").attr({id:r}).style({visibility:"hidden",position:"absolute","font-size":e.fontSize+"px"}).text(t.replace(u,"\\lt ").replace(c,"\\gt "))).node();return 2===h?MathJax.Hub.Typeset(a):MathJax.typeset([a])},d=function(){var e=l.select(2===h?".MathJax_SVG":".MathJax"),a=!e.empty()&&l.select("svg").node();if(a){var o,s=a.getBoundingClientRect();o=2===h?n.select("body").select("#MathJax_SVG_glyphs"):e.select("defs"),r(e,o,s)}else i.log("There was an error in the tex syntax.",t),r();l.remove()};2===h?MathJax.Hub.Queue(function(){return o=i.extendDeepAll({},MathJax.Hub.config),s=MathJax.Hub.processSectionDelay,void 0!==MathJax.Hub.processSectionDelay&&(MathJax.Hub.processSectionDelay=0),MathJax.Hub.Config({messageStyle:"none",tex2jax:{inlineMath:f},displayAlign:"left"})},function(){if("SVG"!==(a=MathJax.Hub.config.menuSettings.renderer))return MathJax.Hub.setRenderer("SVG")},p,d,function(){if("SVG"!==a)return MathJax.Hub.setRenderer(a)},function(){return void 0!==s&&(MathJax.Hub.processSectionDelay=s),MathJax.Hub.Config(o)}):3===h&&(o=i.extendDeepAll({},MathJax.config),MathJax.config.tex||(MathJax.config.tex={}),MathJax.config.tex.inlineMath=f,"svg"!==(a=MathJax.config.startup.output)&&(MathJax.config.startup.output="svg"),MathJax.startup.defaultReady(),MathJax.startup.promise.then(function(){p(),d(),"svg"!==a&&(MathJax.config.startup.output=a),MathJax.config=o}))}else i.warn("No MathJax version:",MathJax.version)}(E[2],o,function(n,i,o){P.selectAll("svg."+O).remove(),P.selectAll("g."+O+"-group").remove();var s=n&&n.select("svg");if(!s||!s.node())return I(),void e();var l=P.append("g").classed(O+"-group",!0).attr({"pointer-events":"none","data-unformatted":S,"data-math":"Y"});l.node().appendChild(s.node()),i&&i.node()&&s.node().insertBefore(i.node().cloneNode(!0),s.node().firstChild);var u=o.width,c=o.height;s.attr({class:O,height:c,preserveAspectRatio:"xMinYMin meet"}).style({overflow:"visible","pointer-events":"none"});var f=t.node().style.fill||"black",h=s.select("g");h.attr({fill:f,stroke:f});var p=h.node().getBoundingClientRect(),d=p.width,v=p.height;(d>u||v>c)&&(s.style("overflow","hidden"),d=(p=s.node().getBoundingClientRect()).width,v=p.height);var y=+t.attr("x"),m=+t.attr("y"),x=-(r||t.node().getBoundingClientRect().height)/4;if("y"===O[0])l.attr({transform:"rotate("+[-90,y,m]+")"+a(-d/2,x-v/2)});else if("l"===O[0])m=x-v/2;else if("a"===O[0]&&0!==O.indexOf("atitle"))y=0,m=x;else{var b=t.attr("text-anchor");y-=d*("middle"===b?.5:"end"===b?1:0),m=m+x-v/2}s.attr({x:y,y:m}),g&&g.call(t,l),e(l)})})):I(),t}function I(){P.empty()||(O=t.attr("class")+"-math",P.select("svg."+O).remove()),t.text("").style("white-space","pre");var r=function(t,e){e=e.replace(y," ");var r,a=!1,l=[],u=-1;function c(){u++;var e=document.createElementNS(o.svg,"tspan");n.select(e).attr({class:"line",dy:u*s+"em"}),t.appendChild(e),r=e;var i=l;if(l=[{node:e}],i.length>1)for(var a=1;a<i.length;a++)f(i[a])}function f(t){var e,i=t.type,a={};if("a"===i){e="a";var s=t.target,u=t.href,c=t.popup;u&&(a={"xlink:xlink:show":"_blank"===s||"_"!==s.charAt(0)?"new":"replace",target:s,"xlink:xlink:href":u},c&&(a.onclick='window.open(this.href.baseVal,this.target.baseVal,"'+c+'");return false;'))}else e="tspan";t.style&&(a.style=t.style);var f=document.createElementNS(o.svg,e);if("sup"===i||"sub"===i){g(r,v),r.appendChild(f);var h=document.createElementNS(o.svg,"tspan");g(h,v),n.select(h).attr("dy",d[i]),a.dy=p[i],r.appendChild(f),r.appendChild(h)}else r.appendChild(f);n.select(f).attr(a),r=t.node=f,l.push(t)}function g(t,e){t.appendChild(document.createTextNode(e))}function S(t){if(1!==l.length){var n=l.pop();t!==n.type&&i.log("Start tag <"+n.type+"> doesnt match end tag <"+t+">. Pretending it did match.",e),r=l[l.length-1].node}else i.log("Ignoring unexpected end tag </"+t+">.",e)}b.test(e)?c():(r=t,l=[{node:t}]);for(var E=e.split(m),P=0;P<E.length;P++){var O=E[P],I=O.match(x),D=I&&I[2].toLowerCase(),z=h[D];if("br"===D)c();else if(void 0===z)g(r,L(O));else if(I[1])S(D);else{var R=I[4],F={type:D},B=k(R,_);if(B?(B=B.replace(M,"$1 fill:"),z&&(B+=";"+z)):z&&(B=z),B&&(F.style=B),"a"===D){a=!0;var N=k(R,w);if(N){var j=C(N);j&&(F.href=j,F.target=k(R,T)||"_blank",F.popup=k(R,A))}}f(F)}}return a}(t.node(),S);r&&t.style("pointer-events","all"),e.positionText(t),g&&g.call(t)}};var u=/(<|&lt;|&#60;)/g,c=/(>|&gt;|&#62;)/g,f=[["$","$"],["\\(","\\)"]],h={sup:"font-size:70%",sub:"font-size:70%",b:"font-weight:bold",i:"font-style:italic",a:"cursor:pointer",span:"",em:"font-style:italic;font-weight:bold"},p={sub:"0.3em",sup:"-0.6em"},d={sub:"-0.21em",sup:"0.42em"},v="​",g=["http:","https:","mailto:","",void 0,":"],y=e.NEWLINES=/(\r\n?|\n)/g,m=/(<[^<>]*>)/,x=/<(\/?)([^ >]*)(\s+(.*))?>/i,b=/<br(\s+.*)?>/i;e.BR_TAG_ALL=/<br(\s+.*)?>/gi;var _=/(^|[\s"'])style\s*=\s*("([^"]*);?"|'([^']*);?')/i,w=/(^|[\s"'])href\s*=\s*("([^"]*)"|'([^']*)')/i,T=/(^|[\s"'])target\s*=\s*("([^"\s]*)"|'([^'\s]*)')/i,A=/(^|[\s"'])popup\s*=\s*("([\w=,]*)"|'([\w=,]*)')/i;function k(t,e){if(!t)return null;var r=t.match(e),n=r&&(r[3]||r[4]);return n&&L(n)}var M=/(^|;)\s*color:/;e.plainText=function(t,e){for(var r=void 0!==(e=e||{}).len&&-1!==e.len?e.len:1/0,n=void 0!==e.allowedTags?e.allowedTags:["br"],i=t.split(m),a=[],o="",s=0,l=0;l<i.length;l++){var u=i[l],c=u.match(x),f=c&&c[2].toLowerCase();if(f)-1!==n.indexOf(f)&&(a.push(u),o=f);else{var h=u.length;if(s+h<r)a.push(u),s+=h;else if(s<r){var p=r-s;o&&("br"!==o||p<=3||h<=3)&&a.pop(),r>3?a.push(u.substr(0,p-3)+"..."):a.push(u.substr(0,p));break}o=""}}return a.join("")};var S={mu:"μ",amp:"&",lt:"<",gt:">",nbsp:" ",times:"×",plusmn:"±",deg:"°"},E=/&(#\d+|#x[\da-fA-F]+|[a-z]+);/g;function L(t){return t.replace(E,function(t,e){return("#"===e.charAt(0)?function(t){if(!(t>1114111)){var e=String.fromCodePoint;if(e)return e(t);var r=String.fromCharCode;return t<=65535?r(t):r(55232+(t>>10),t%1024+56320)}}("x"===e.charAt(1)?parseInt(e.substr(2),16):parseInt(e.substr(1),10)):S[e])||t})}function C(t){var e=encodeURI(decodeURI(t)),r=document.createElement("a"),n=document.createElement("a");r.href=t,n.href=e;var i=r.protocol,a=n.protocol;return-1!==g.indexOf(i)&&-1!==g.indexOf(a)?e:""}function P(t,e,r){var n,a,o,s=r.horizontalAlign,l=r.verticalAlign||"top",u=t.node().getBoundingClientRect(),c=e.node().getBoundingClientRect();return a="bottom"===l?function(){return u.bottom-n.height}:"middle"===l?function(){return u.top+(u.height-n.height)/2}:function(){return u.top},o="right"===s?function(){return u.right-n.width}:"center"===s?function(){return u.left+(u.width-n.width)/2}:function(){return u.left},function(){n=this.node().getBoundingClientRect();var t=o()-c.left,e=a()-c.top,s=r.gd||{};if(r.gd){s._fullLayout._calcInverseTransform(s);var l=i.apply3DTransform(s._fullLayout._invTransform)(t,e);t=l[0],e=l[1]}return this.style({top:e+"px",left:t+"px","z-index":1e3}),this}}e.convertEntities=L,e.sanitizeHTML=function(t){t=t.replace(y," ");for(var e=document.createElement("p"),r=e,i=[],a=t.split(m),o=0;o<a.length;o++){var s=a[o],l=s.match(x),u=l&&l[2].toLowerCase();if(u in h)if(l[1])i.length&&(r=i.pop());else{var c=l[4],f=k(c,_),p=f?{style:f}:{};if("a"===u){var d=k(c,w);if(d){var v=C(d);if(v){p.href=v;var g=k(c,T);g&&(p.target=g)}}}var b=document.createElement(u);r.appendChild(b),n.select(b).attr(p),r=b,i.push(b)}else r.appendChild(document.createTextNode(L(s)))}return e.innerHTML},e.lineCount=function(t){return t.selectAll("tspan.line").size()||1},e.positionText=function(t,e,r){return t.each(function(){var t=n.select(this);function i(e,r){return void 0===r?null===(r=t.attr(e))&&(t.attr(e,0),r=0):t.attr(e,r),r}var a=i("x",e),o=i("y",r);"text"===this.nodeName&&t.selectAll("tspan.line").attr({x:a,y:o})})};var O="1px ";e.makeTextShadow=function(t){return O+O+O+t+", -"+O+"-"+O+O+t+", "+O+"-"+O+O+t+", -"+O+O+O+t},e.makeEditable=function(t,e){var r=e.gd,i=e.delegate,a=n.dispatch("edit","input","cancel"),o=i||t;if(t.style({"pointer-events":i?"none":"all"}),1!==t.size())throw new Error("boo");function s(){var i,s,u,c,f;i=n.select(r).select(".svg-container"),s=i.append("div"),u=t.node().style,c=parseFloat(u.fontSize||12),void 0===(f=e.text)&&(f=t.attr("data-unformatted")),s.classed("plugin-editable editable",!0).style({position:"absolute","font-family":u.fontFamily||"Arial","font-size":c,color:e.fill||u.fill||"black",opacity:1,"background-color":e.background||"transparent",outline:"#ffffff33 1px solid",margin:[-c/8+1,0,0,-1].join("px ")+"px",padding:"0","box-sizing":"border-box"}).attr({contenteditable:!0}).text(f).call(P(t,i,e)).on("blur",function(){r._editing=!1,t.text(this.textContent).style({opacity:1});var e,i=n.select(this).attr("class");(e=i?"."+i.split(" ")[0]+"-math-group":"[class*=-math-group]")&&n.select(t.node().parentNode).select(e).style({opacity:0});var o=this.textContent;n.select(this).transition().duration(0).remove(),n.select(document).on("mouseup",null),a.edit.call(t,o)}).on("focus",function(){var t=this;r._editing=!0,n.select(document).on("mouseup",function(){if(n.event.target===t)return!1;document.activeElement===s.node()&&s.node().blur()})}).on("keyup",function(){27===n.event.which?(r._editing=!1,t.style({opacity:1}),n.select(this).style({opacity:0}).on("blur",function(){return!1}).transition().remove(),a.cancel.call(t,this.textContent)):(a.input.call(t,this.textContent),n.select(this).call(P(t,i,e)))}).on("keydown",function(){13===n.event.which&&this.blur()}).call(l),t.style({opacity:0});var h,p=o.attr("class");(h=p?"."+p.split(" ")[0]+"-math-group":"[class*=-math-group]")&&n.select(t.node().parentNode).select(h).style({opacity:0})}function l(t){var e=t.node(),r=document.createRange();r.selectNodeContents(e);var n=window.getSelection();n.removeAllRanges(),n.addRange(r),e.focus()}return e.immediate?s():o.on("click",s),n.rebind(t,a,"on")}},3095:function(t,e,r){"use strict";var n=r(16534),i=r(5159),a=r(15181),o=r(3071),s=r(69562),l=r(88191),u=r(46982),c=r(26446).tickText,f=r(70394),h=f.recordMinTextSize,p=f.clearMinTextSize,d=r(18095),v=r(54791),g=r(53511),y=r(74349),m=y.text,x=y.textposition,b=r(51676).appendArrayPointValue,_=g.TEXTPAD;function w(t){return t.id}function T(t){if(t.ids)return w}function A(t,e){return t<e?1:-1}function k(t,e,r,n){var i;return!e.uniformtext.mode&&M(r)?(n&&(i=n()),t.transition().duration(r.duration).ease(r.easing).each("end",function(){i&&i()}).each("interrupt",function(){i&&i()})):t}function M(t){return t&&t.duration>0}function S(t){return"auto"===t?0:t}function E(t,e){var r=Math.PI/180*e,n=Math.abs(Math.sin(r)),i=Math.abs(Math.cos(r));return{x:t.width*i+t.height*n,y:t.width*n+t.height*i}}function L(t,e,r,n,i,a){var o=!!a.isHorizontal,s=!!a.constrained,l=a.angle||0,u=a.anchor||"end",c="end"===u,f="start"===u,h=((a.leftToRight||0)+1)/2,p=1-h,d=i.width,v=i.height,g=Math.abs(e-t),y=Math.abs(n-r),m=g>2*_&&y>2*_?_:0;g-=2*m,y-=2*m;var x=S(l);"auto"!==l||d<=g&&v<=y||!(d>g||v>y)||(d>y||v>g)&&d<v==g<y||(x+=90);var b=E(i,x),w=1;s&&(w=Math.min(1,g/b.x,y/b.y));var T=i.left*p+i.right*h,k=(i.top+i.bottom)/2,M=(t+_)*p+(e-_)*h,L=(r+n)/2,C=0,P=0;if(f||c){var O=(o?b.x:b.y)/2,I=o?A(t,e):A(r,n);o?f?(M=t+I*m,C=-I*O):(M=e-I*m,C=I*O):f?(L=r+I*m,P=-I*O):(L=n-I*m,P=I*O)}return{textX:T,textY:k,targetX:M,targetY:L,anchorX:C,anchorY:P,scale:w,rotate:x}}t.exports={plot:function(t,e,r,f,g,y){var w=e.xaxis,C=e.yaxis,P=t._fullLayout,O=t._context.staticPlot;g||(g={mode:P.barmode,norm:P.barmode,gap:P.bargap,groupgap:P.bargroupgap},p("bar",P));var I=a.makeTraceGroups(f,r,"trace bars").each(function(r){var u=n.select(this),f=r[0].trace,p="waterfall"===f.type,I="funnel"===f.type,D="bar"===f.type||I,z=0;p&&f.connector.visible&&"between"===f.connector.mode&&(z=f.connector.line.width/2);var R="h"===f.orientation,F=M(g),B=a.ensureSingle(u,"g","points"),N=T(f),j=B.selectAll("g.point").data(a.identity,N);j.enter().append("g").classed("point",!0),j.exit().remove(),j.each(function(u,p){var T,M,I=n.select(this),B=function(t,e,r,n){var i=[],a=[],o=n?e:r,s=n?r:e;return i[0]=o.c2p(t.s0,!0),a[0]=s.c2p(t.p0,!0),i[1]=o.c2p(t.s1,!0),a[1]=s.c2p(t.p1,!0),n?[i,a]:[a,i]}(u,w,C,R),N=B[0][0],j=B[0][1],U=B[1][0],V=B[1][1],H=0===(R?j-N:V-U);if(H&&D&&v.getLineWidth(f,u)&&(H=!1),H||(H=!(i(N)&&i(j)&&i(U)&&i(V))),u.isBlank=H,H&&(R?j=N:V=U),z&&!H&&(R?(N-=A(N,j)*z,j+=A(N,j)*z):(U-=A(U,V)*z,V+=A(U,V)*z)),"waterfall"===f.type){if(!H){var q=f[u.dir].marker;T=q.line.width,M=q.color}}else T=v.getLineWidth(f,u),M=u.mc||f.marker.color;function G(t){var e=n.round(T/2%1,2);return 0===g.gap&&0===g.groupgap?n.round(Math.round(t)-e,2):t}if(!t._context.staticPlot){var Y=s.opacity(M)<1||T>.01?G:function(t,e,r){return r&&t===e?t:Math.abs(t-e)>=2?G(t):t>e?Math.ceil(t):Math.floor(t)};N=Y(N,j,R),j=Y(j,N,R),U=Y(U,V,!R),V=Y(V,U,!R)}var W=k(a.ensureSingle(I,"path"),P,g,y);if(W.style("vector-effect",O?"none":"non-scaling-stroke").attr("d",isNaN((j-N)*(V-U))||H&&t._context.staticPlot?"M0,0Z":"M"+N+","+U+"V"+V+"H"+j+"V"+U+"Z").call(l.setClipUrl,e.layerClipId,t),!P.uniformtext.mode&&F){var Z=l.makePointStyleFns(f);l.singlePointStyle(u,W,f,Z,t)}!function(t,e,r,n,i,s,u,f,p,g,y){var w,T=e.xaxis,M=e.yaxis,C=t._fullLayout;function P(e,r,n){return a.ensureSingle(e,"text").text(r).attr({class:"bartext bartext-"+w,"text-anchor":"middle","data-notex":1}).call(l.font,n).call(o.convertToTspans,t)}var O=n[0].trace,I="h"===O.orientation,D=function(t,e,r,n,i){var o,s=e[0].trace;return o=s.texttemplate?function(t,e,r,n,i){var o=e[0].trace,s=a.castOption(o,r,"texttemplate");if(!s)return"";var l,u,f,h,p="histogram"===o.type,d="waterfall"===o.type,v="funnel"===o.type,g="h"===o.orientation;function y(t){return c(h,h.c2l(t),!0).text}g?(l="y",u=i,f="x",h=n):(l="x",u=n,f="y",h=i);var m,x=e[r],_={};_.label=x.p,_.labelLabel=_[l+"Label"]=(m=x.p,c(u,u.c2l(m),!0).text);var w=a.castOption(o,x.i,"text");(0===w||w)&&(_.text=w),_.value=x.s,_.valueLabel=_[f+"Label"]=y(x.s);var T={};b(T,o,x.i),(p||void 0===T.x)&&(T.x=g?_.value:_.label),(p||void 0===T.y)&&(T.y=g?_.label:_.value),(p||void 0===T.xLabel)&&(T.xLabel=g?_.valueLabel:_.labelLabel),(p||void 0===T.yLabel)&&(T.yLabel=g?_.labelLabel:_.valueLabel),d&&(_.delta=+x.rawS||x.s,_.deltaLabel=y(_.delta),_.final=x.v,_.finalLabel=y(_.final),_.initial=_.final-_.delta,_.initialLabel=y(_.initial)),v&&(_.value=x.s,_.valueLabel=y(_.value),_.percentInitial=x.begR,_.percentInitialLabel=a.formatPercent(x.begR),_.percentPrevious=x.difR,_.percentPreviousLabel=a.formatPercent(x.difR),_.percentTotal=x.sumR,_.percenTotalLabel=a.formatPercent(x.sumR));var A=a.castOption(o,x.i,"customdata");return A&&(_.customdata=A),a.texttemplateString(s,_,t._d3locale,T,_,o._meta||{})}(t,e,r,n,i):s.textinfo?function(t,e,r,n){var i=t[0].trace,o="h"===i.orientation,s="waterfall"===i.type,l="funnel"===i.type;function u(t){return c(o?r:n,+t,!0).text}var f,h,p=i.textinfo,d=t[e],v=p.split("+"),g=[],y=function(t){return-1!==v.indexOf(t)};if(y("label")&&g.push((h=t[e].p,c(o?n:r,h,!0).text)),y("text")&&(0===(f=a.castOption(i,d.i,"text"))||f)&&g.push(f),s){var m=+d.rawS||d.s,x=d.v,b=x-m;y("initial")&&g.push(u(b)),y("delta")&&g.push(u(m)),y("final")&&g.push(u(x))}if(l){y("value")&&g.push(u(d.s));var _=0;y("percent initial")&&_++,y("percent previous")&&_++,y("percent total")&&_++;var w=_>1;y("percent initial")&&(f=a.formatPercent(d.begR),w&&(f+=" of initial"),g.push(f)),y("percent previous")&&(f=a.formatPercent(d.difR),w&&(f+=" of previous"),g.push(f)),y("percent total")&&(f=a.formatPercent(d.sumR),w&&(f+=" of total"),g.push(f))}return g.join("<br>")}(e,r,n,i):v.getValue(s.text,r),v.coerceString(m,o)}(C,n,i,T,M);w=function(t,e){var r=v.getValue(t.textposition,e);return v.coerceEnumerated(x,r)}(O,i);var z="stack"===g.mode||"relative"===g.mode,R=n[i],F=!z||R._outmost;if(D&&"none"!==w&&(!R.isBlank&&s!==u&&f!==p||"auto"!==w&&"inside"!==w)){var B=C.font,N=d.getBarColor(n[i],O),j=d.getInsideTextFont(O,i,B,N),U=d.getOutsideTextFont(O,i,B),V=r.datum();I?"log"===T.type&&V.s0<=0&&(s=T.range[0]<T.range[1]?0:T._length):"log"===M.type&&V.s0<=0&&(f=M.range[0]<M.range[1]?M._length:0);var H,q,G,Y,W,Z=Math.abs(u-s)-2*_,X=Math.abs(p-f)-2*_;if("outside"===w&&(F||R.hasB||(w="inside")),"auto"===w&&(F?(w="inside",H=P(r,D,W=a.ensureUniformFontSize(t,j)),G=(q=l.bBox(H.node())).width,Y=q.height,G>0&&Y>0&&(G<=Z&&Y<=X||G<=X&&Y<=Z||(I?Z>=G*(X/Y):X>=Y*(Z/G)))?w="inside":(w="outside",H.remove(),H=null)):w="inside"),!H){var J=(H=P(r,D,W=a.ensureUniformFontSize(t,"outside"===w?U:j))).attr("transform");if(H.attr("transform",""),G=(q=l.bBox(H.node())).width,Y=q.height,H.attr("transform",J),G<=0||Y<=0)return void H.remove()}var K,$=O.textangle;K="outside"===w?function(t,e,r,n,i,a){var o,s=!!a.isHorizontal,l=!!a.constrained,u=a.angle||0,c=i.width,f=i.height,h=Math.abs(e-t),p=Math.abs(n-r);o=s?p>2*_?_:0:h>2*_?_:0;var d=1;l&&(d=s?Math.min(1,p/f):Math.min(1,h/c));var v=S(u),g=E(i,v),y=(s?g.x:g.y)/2,m=(i.left+i.right)/2,x=(i.top+i.bottom)/2,b=(t+e)/2,w=(r+n)/2,T=0,k=0,M=s?A(e,t):A(r,n);return s?(b=e-M*o,T=M*y):(w=n+M*o,k=-M*y),{textX:m,textY:x,targetX:b,targetY:w,anchorX:T,anchorY:k,scale:d,rotate:v}}(s,u,f,p,q,{isHorizontal:I,constrained:"both"===O.constraintext||"outside"===O.constraintext,angle:$}):L(s,u,f,p,q,{isHorizontal:I,constrained:"both"===O.constraintext||"inside"===O.constraintext,angle:$,anchor:O.insidetextanchor}),K.fontSize=W.size,h("histogram"===O.type?"bar":O.type,K,C),R.transform=K;var Q=k(H,C,g,y);a.setTransormAndDisplay(Q,K)}else r.select("text").remove()}(t,e,I,r,p,N,j,U,V,g,y),e.layerClipId&&l.hideOutsideRangePoint(u,I.select("text"),w,C,f.xcalendar,f.ycalendar)});var U=!1===f.cliponaxis;l.setClipUrl(u,U?null:e.layerClipId,t)});u.getComponentMethod("errorbars","plot")(t,I,e,g)},toMoveInsideBar:L}},3115:function(t,e,r){"use strict";var n=r(15181),i=r(40243),a=r(93003).id2name,o=r(94257),s=r(44559),l=r(18687),u=r(78945).ALMOST_EQUAL,c=r(5126).FROM_BL;function f(t,e,r){var i=r.axIds,s=r.layoutOut,l=r.hasImage,u=s._axisConstraintGroups,c=s._axisMatchGroups,f=e._id,v=f.charAt(0),g=((s._splomAxes||{})[v]||{})[f]||{},y=e._id,m="x"===y.charAt(0);function x(r,i){return n.coerce(t,e,o,r,i)}e._matchGroup=null,e._constraintGroup=null,x("constrain",l?"domain":"range"),n.coerce(t,e,{constraintoward:{valType:"enumerated",values:m?["left","center","right"]:["bottom","middle","top"],dflt:m?"center":"middle"}},"constraintoward");var b,_,w=e.type,T=[];for(b=0;b<i.length;b++)(_=i[b])!==y&&s[a(_)].type===w&&T.push(_);var A=p(u,y);if(A){var k=[];for(b=0;b<T.length;b++)A[_=T[b]]||k.push(_);T=k}var M,S,E=T.length;E&&(t.matches||g.matches)&&(M=n.coerce(t,e,{matches:{valType:"enumerated",values:T,dflt:-1!==T.indexOf(g.matches)?g.matches:void 0}},"matches"));var L=l&&!m?e.anchor:void 0;if(E&&!M&&(t.scaleanchor||L)&&(S=n.coerce(t,e,{scaleanchor:{valType:"enumerated",values:T}},"scaleanchor",L)),M){e._matchGroup=d(c,y,M,1);var C=s[a(M)],P=h(s,e)/h(s,C);m!==("x"===M.charAt(0))&&(P=(m?"x":"y")+P),d(u,y,M,P)}else t.matches&&-1!==i.indexOf(t.matches)&&n.warn("ignored "+e._name+'.matches: "'+t.matches+'" to avoid an infinite loop');if(S){var O=x("scaleratio");O||(O=e.scaleratio=1),d(u,y,S,O)}else t.scaleanchor&&-1!==i.indexOf(t.scaleanchor)&&n.warn("ignored "+e._name+'.scaleanchor: "'+t.scaleanchor+'" to avoid either an infinite loop and possibly inconsistent scaleratios, or because this axis declares a *matches* constraint.')}function h(t,e){var r=e.domain;return r||(r=t[a(e.overlaying)].domain),r[1]-r[0]}function p(t,e){for(var r=0;r<t.length;r++)if(t[r][e])return t[r];return null}function d(t,e,r,n){var i,a,o,s,l,u=p(t,e);null===u?((u={})[e]=1,l=t.length,t.push(u)):l=t.indexOf(u);var c=Object.keys(u);for(i=0;i<t.length;i++)if(o=t[i],i!==l&&o[r]){var f=o[r];for(a=0;a<c.length;a++)o[s=c[a]]=v(f,v(n,u[s]));return void t.splice(l,1)}if(1!==n)for(a=0;a<c.length;a++){var h=c[a];u[h]=v(n,u[h])}u[r]=1}function v(t,e){var r,n,i="",a="";"string"==typeof t&&(r=(i=t.match(/^[xy]*/)[0]).length,t=+t.substr(r)),"string"==typeof e&&(n=(a=e.match(/^[xy]*/)[0]).length,e=+e.substr(n));var o=t*e;return r||n?r&&n&&i.charAt(0)!==a.charAt(0)?r===n?o:(r>n?i.substr(n):a.substr(r))+o:i+a+t*e:o}function g(t,e){for(var r=e._size,n=r.h/r.w,i={},a=Object.keys(t),o=0;o<a.length;o++){var s=a[o],l=t[s];if("string"==typeof l){var u=l.match(/^[xy]*/)[0],c=u.length;l=+l.substr(c);for(var f="y"===u.charAt(0)?n:1/n,h=0;h<c;h++)l*=f}i[s]=l}return i}function y(t,e){var r=t._inputDomain,n=c[t.constraintoward],i=r[0]+(r[1]-r[0])*n;t.domain=t._input.domain=[i+(r[0]-i)/e,i+(r[1]-i)/e],t.setScale()}e.handleDefaults=function(t,e,r){var i,o,s,u,c,h,p,d,v=r.axIds,g=r.axHasImage,y=e._axisConstraintGroups=[],m=e._axisMatchGroups=[];for(i=0;i<v.length;i++)f(c=t[u=a(v[i])],h=e[u],{axIds:v,layoutOut:e,hasImage:g[u]});function x(t,r){for(i=0;i<t.length;i++)for(s in o=t[i])e[a(s)][r]=o}for(x(m,"_matchGroup"),i=0;i<y.length;i++)for(s in o=y[i])if((h=e[a(s)]).fixedrange){for(var b in o){var _=a(b);!1===(t[_]||{}).fixedrange&&n.warn("fixedrange was specified as false for axis "+_+" but was overridden because another axis in its constraint group has fixedrange true"),e[_].fixedrange=!0}break}for(i=0;i<y.length;){for(s in o=y[i]){(h=e[a(s)])._matchGroup&&Object.keys(h._matchGroup).length===Object.keys(o).length&&(y.splice(i,1),i--);break}i++}x(y,"_constraintGroup");var w=["constrain","range","autorange","rangemode","rangebreaks","categoryorder","categoryarray"],T=!1,A=!1;function k(){d=h[p],"rangebreaks"===p&&(A=h._hasDayOfWeekBreaks)}for(i=0;i<m.length;i++){o=m[i];for(var M=0;M<w.length;M++){var S;for(s in p=w[M],d=null,o)if(c=t[u=a(s)],h=e[u],p in h){if(!h.matches&&(S=h,p in c)){k();break}null===d&&p in c&&k()}if("range"===p&&d&&(T=!0),"autorange"===p&&null===d&&T&&(d=!1),null===d&&p in S&&(d=S[p]),null!==d)for(s in o)(h=e[a(s)])[p]="range"===p?d.slice():d,"rangebreaks"===p&&(h._hasDayOfWeekBreaks=A,l(h,e))}}},e.enforce=function(t){var e,r,n,o,l,c,f,h,p=t._fullLayout,d=p._axisConstraintGroups||[];for(e=0;e<d.length;e++){n=g(d[e],p);var v=Object.keys(n),m=1/0,x=0,b=1/0,_={},w={},T=!1;for(r=0;r<v.length;r++)w[o=v[r]]=l=p[a(o)],l._inputDomain?l.domain=l._inputDomain.slice():l._inputDomain=l.domain.slice(),l._inputRange||(l._inputRange=l.range.slice()),l.setScale(),_[o]=c=Math.abs(l._m)/n[o],m=Math.min(m,c),"domain"!==l.constrain&&l._constraintShrinkable||(b=Math.min(b,c)),delete l._constraintShrinkable,x=Math.max(x,c),"domain"===l.constrain&&(T=!0);if(!(m>u*x)||T)for(r=0;r<v.length;r++)if(c=_[o=v[r]],f=(l=w[o]).constrain,c!==b||"domain"===f)if(h=c/b,"range"===f)s(l,h);else{var A=l._inputDomain,k=(l.domain[1]-l.domain[0])/(A[1]-A[0]),M=(l.r2l(l.range[1])-l.r2l(l.range[0]))/(l.r2l(l._inputRange[1])-l.r2l(l._inputRange[0]));if((h/=k)*M<1){l.domain=l._input.domain=A.slice(),s(l,h);continue}if(M<1&&(l.range=l._input.range=l._inputRange.slice(),h*=M),l.autorange){var S=l.r2l(l.range[0]),E=l.r2l(l.range[1]),L=(S+E)/2,C=L,P=L,O=Math.abs(E-L),I=L-O*h*1.0001,D=L+O*h*1.0001,z=i.makePadFn(p,l,0),R=i.makePadFn(p,l,1);y(l,h);var F,B,N=Math.abs(l._m),j=i.concatExtremes(t,l),U=j.min,V=j.max;for(B=0;B<U.length;B++)(F=U[B].val-z(U[B])/N)>I&&F<C&&(C=F);for(B=0;B<V.length;B++)(F=V[B].val+R(V[B])/N)<D&&F>P&&(P=F);h/=(P-C)/(2*O),C=l.l2r(C),P=l.l2r(P),l.range=l._input.range=S<E?[C,P]:[P,C]}y(l,h)}}},e.getAxisGroup=function(t,e){for(var r=t._axisMatchGroups,n=0;n<r.length;n++)if(r[n][e])return"g"+n;return e},e.clean=function(t,e){if(e._inputDomain){for(var r=!1,n=e._id,i=t._fullLayout._axisConstraintGroups,a=0;a<i.length;a++)if(i[a][n]){r=!0;break}r&&"domain"===e.constrain||(e._input.domain=e.domain=e._inputDomain,delete e._inputDomain)}}},3144:function(t){t.exports=function(t,e){return t[0]=e[0],t[1]=0,t[2]=0,t[3]=0,t[4]=0,t[5]=e[1],t[6]=0,t[7]=0,t[8]=0,t[9]=0,t[10]=e[2],t[11]=0,t[12]=0,t[13]=0,t[14]=0,t[15]=1,t}},3179:function(t,e,r){"use strict";var n=r(16534),i=r(95304),a=r(70394).clearMinTextSize,o=r(18095).resizeText,s=r(13889);t.exports=function(t,e,r,l,u){var c,f,h=u.type,p=u.drawDescendants,d=t._fullLayout,v=d["_"+h+"layer"],g=!r;a(h,d),(c=v.selectAll("g.trace."+h).data(e,function(t){return t[0].trace.uid})).enter().append("g").classed("trace",!0).classed(h,!0),c.order(),!d.uniformtext.mode&&i.hasTransition(r)?(l&&(f=l()),n.transition().duration(r.duration).ease(r.easing).each("end",function(){f&&f()}).each("interrupt",function(){f&&f()}).each(function(){v.selectAll("g.trace").each(function(e){s(t,e,this,r,p)})})):(c.each(function(e){s(t,e,this,r,p)}),d.uniformtext.mode&&o(t,v.selectAll(".trace"),h)),g&&c.exit().remove()}},3384:function(t){"use strict";t.exports=Math.log2||function(t){return Math.log(t)*Math.LOG2E}},3438:function(t,e,r){"use strict";var n=r(62536).Transform,i=r(30901);function a(){n.call(this,{readableObjectMode:!0})}function o(t,e,r){Error.call(this),Error.captureStackTrace?Error.captureStackTrace(this,this.constructor):this.stack=(new Error).stack||"",this.name=this.constructor.name,this.message=t,e&&(this.code=e),r&&(this.statusCode=r)}a.prototype=Object.create(n.prototype),a.prototype.constructor=a,i(a.prototype),e.rU=function(t,e,r){for(var n=e,i=0;i<r.length;)if(t[n++]!==r[i++])return!1;return!0},e.VG=function(t,e){var r=[],n=0;if(e&&"hex"===e)for(;n<t.length;)r.push(parseInt(t.slice(n,n+2),16)),n+=2;else for(;n<t.length;n++)r.push(255&t.charCodeAt(n));return r},e.$l=function(t,e){return t[e]|t[e+1]<<8},e.bc=function(t,e){return t[e+1]|t[e]<<8},e.tF=function(t,e){return t[e]|t[e+1]<<8|t[e+2]<<16|16777216*t[e+3]},e.bb=function(t,e){return t[e+3]|t[e+2]<<8|t[e+1]<<16|16777216*t[e]},o.prototype=Object.create(Error.prototype),o.prototype.constructor=o},3478:function(t){"use strict";t.exports=function(t,e,r,n){var i,a,o,s=[],l=!!r.smoothing,u=!!n.smoothing,c=t[0].length-1,f=t.length-1;for(i=0,a=[],o=[];i<=c;i++)a[i]=t[0][i],o[i]=e[0][i];for(s.push({x:a,y:o,bicubic:l}),i=0,a=[],o=[];i<=f;i++)a[i]=t[i][c],o[i]=e[i][c];for(s.push({x:a,y:o,bicubic:u}),i=c,a=[],o=[];i>=0;i--)a[c-i]=t[f][i],o[c-i]=e[f][i];for(s.push({x:a,y:o,bicubic:l}),i=f,a=[],o=[];i>=0;i--)a[f-i]=t[i][0],o[f-i]=e[i][0];return s.push({x:a,y:o,bicubic:u}),s}},3539:function(t,e,r){"use strict";t.exports=r(96180)},3658:function(t,e,r){"use strict";var n=r(26446);t.exports=function(t,e,r){var i={},a={_fullLayout:r},o=n.getFromTrace(a,e,"x"),s=n.getFromTrace(a,e,"y"),l=t.orig_x;void 0===l&&(l=t.x);var u=t.orig_y;return void 0===u&&(u=t.y),i.xLabel=n.tickText(o,o.c2l(l),!0).text,i.yLabel=n.tickText(s,s.c2l(u),!0).text,i}},3970:function(t,e,r){"use strict";var n=r(15181);t.exports=function(t,e){for(var r=0;r<t.length;r++)t[r].i=r;n.mergeArray(e.text,t,"tx"),n.mergeArray(e.hovertext,t,"htx");var i=e.marker;if(i){n.mergeArray(i.opacity,t,"mo",!0),n.mergeArray(i.color,t,"mc");var a=i.line;a&&(n.mergeArray(a.color,t,"mlc"),n.mergeArrayCastPositive(a.width,t,"mlw"))}}},4084:function(t,e,r){"use strict";var n=r(16534),i=r(69562);t.exports=function(t){t.each(function(t){var e=t[0].trace,r=e.error_y||{},a=e.error_x||{},o=n.select(this);o.selectAll("path.yerror").style("stroke-width",r.thickness+"px").call(i.stroke,r.color),a.copy_ystyle&&(a=r),o.selectAll("path.xerror").style("stroke-width",a.thickness+"px").call(i.stroke,a.color)})}},4137:function(t,e,r){"use strict";var n=r(16534),i=r(25623),a=r(46982),o=r(15181),s=o.strTranslate,l=o._,u=r(69562),c=r(88191),f=r(18687),h=r(8357).extendFlat,p=r(37070),d=r(26446),v=r(95243),g=r(93441),y=r(7514),m=y.freeMode,x=y.rectMode,b=r(73396),_=r(35640).prepSelect,w=r(35640).selectOnClick,T=r(35640).clearOutline,A=r(35640).clearSelectionsCache,k=r(29278);function M(t,e){this.id=t.id,this.graphDiv=t.graphDiv,this.init(e),this.makeFramework(e),this.aTickLayout=null,this.bTickLayout=null,this.cTickLayout=null}t.exports=M;var S=M.prototype;S.init=function(t){this.container=t._ternarylayer,this.defs=t._defs,this.layoutId=t._uid,this.traceHash={},this.layers={}},S.plot=function(t,e){var r=this,n=e[r.id],i=e._size;r._hasClipOnAxisFalse=!1;for(var a=0;a<t.length;a++)if(!1===t[a][0].trace.cliponaxis){r._hasClipOnAxisFalse=!0;break}r.updateLayers(n),r.adjustLayout(n,i),p.generalUpdatePerTraceModule(r.graphDiv,r,t,n),r.layers.plotbg.select("path").call(u.fill,n.bgcolor)},S.makeFramework=function(t){var e=this,r=e.graphDiv,n=t[e.id],i=e.clipId="clip"+e.layoutId+e.id,a=e.clipIdRelative="clip-relative"+e.layoutId+e.id;e.clipDef=o.ensureSingleById(t._clips,"clipPath",i,function(t){t.append("path").attr("d","M0,0Z")}),e.clipDefRelative=o.ensureSingleById(t._clips,"clipPath",a,function(t){t.append("path").attr("d","M0,0Z")}),e.plotContainer=o.ensureSingle(e.container,"g",e.id),e.updateLayers(n),c.setClipUrl(e.layers.backplot,i,r),c.setClipUrl(e.layers.grids,i,r)},S.updateLayers=function(t){var e=this.layers,r=["draglayer","plotbg","backplot","grids"];"below traces"===t.aaxis.layer&&r.push("aaxis","aline"),"below traces"===t.baxis.layer&&r.push("baxis","bline"),"below traces"===t.caxis.layer&&r.push("caxis","cline"),r.push("frontplot"),"above traces"===t.aaxis.layer&&r.push("aaxis","aline"),"above traces"===t.baxis.layer&&r.push("baxis","bline"),"above traces"===t.caxis.layer&&r.push("caxis","cline");var i=this.plotContainer.selectAll("g.toplevel").data(r,String),a=["agrid","bgrid","cgrid"];i.enter().append("g").attr("class",function(t){return"toplevel "+t}).each(function(t){var r=n.select(this);e[t]=r,"frontplot"===t?r.append("g").classed("scatterlayer",!0):"backplot"===t?r.append("g").classed("maplayer",!0):"plotbg"===t?r.append("path").attr("d","M0,0Z"):"aline"===t||"bline"===t||"cline"===t?r.append("path"):"grids"===t&&a.forEach(function(t){e[t]=r.append("g").classed("grid "+t,!0)})}),i.order()};var E=Math.sqrt(4/3);S.adjustLayout=function(t,e){var r,n,i,a,o,l,p=this,d=t.domain,v=(d.x[0]+d.x[1])/2,g=(d.y[0]+d.y[1])/2,y=d.x[1]-d.x[0],m=d.y[1]-d.y[0],x=y*e.w,b=m*e.h,_=t.sum,w=t.aaxis.min,T=t.baxis.min,A=t.caxis.min;x>E*b?i=(a=b)*E:a=(i=x)/E,o=y*i/x,l=m*a/b,r=e.l+e.w*v-i/2,n=e.t+e.h*(1-g)-a/2,p.x0=r,p.y0=n,p.w=i,p.h=a,p.sum=_,p.xaxis={type:"linear",range:[w+2*A-_,_-w-2*T],domain:[v-o/2,v+o/2],_id:"x"},f(p.xaxis,p.graphDiv._fullLayout),p.xaxis.setScale(),p.xaxis.isPtWithinRange=function(t){return t.a>=p.aaxis.range[0]&&t.a<=p.aaxis.range[1]&&t.b>=p.baxis.range[1]&&t.b<=p.baxis.range[0]&&t.c>=p.caxis.range[1]&&t.c<=p.caxis.range[0]},p.yaxis={type:"linear",range:[w,_-T-A],domain:[g-l/2,g+l/2],_id:"y"},f(p.yaxis,p.graphDiv._fullLayout),p.yaxis.setScale(),p.yaxis.isPtWithinRange=function(){return!0};var k=p.yaxis.domain[0],M=p.aaxis=h({},t.aaxis,{range:[w,_-T-A],side:"left",tickangle:(+t.aaxis.tickangle||0)-30,domain:[k,k+l*E],anchor:"free",position:0,_id:"y",_length:i});f(M,p.graphDiv._fullLayout),M.setScale();var S=p.baxis=h({},t.baxis,{range:[_-w-A,T],side:"bottom",domain:p.xaxis.domain,anchor:"free",position:0,_id:"x",_length:i});f(S,p.graphDiv._fullLayout),S.setScale();var L=p.caxis=h({},t.caxis,{range:[_-w-T,A],side:"right",tickangle:(+t.caxis.tickangle||0)+30,domain:[k,k+l*E],anchor:"free",position:0,_id:"y",_length:i});f(L,p.graphDiv._fullLayout),L.setScale();var C="M"+r+","+(n+a)+"h"+i+"l-"+i/2+",-"+a+"Z";p.clipDef.select("path").attr("d",C),p.layers.plotbg.select("path").attr("d",C);var P="M0,"+a+"h"+i+"l-"+i/2+",-"+a+"Z";p.clipDefRelative.select("path").attr("d",P);var O=s(r,n);p.plotContainer.selectAll(".scatterlayer,.maplayer").attr("transform",O),p.clipDefRelative.select("path").attr("transform",null);var I=s(r-S._offset,n+a);p.layers.baxis.attr("transform",I),p.layers.bgrid.attr("transform",I);var D=s(r+i/2,n)+"rotate(30)"+s(0,-M._offset);p.layers.aaxis.attr("transform",D),p.layers.agrid.attr("transform",D);var z=s(r+i/2,n)+"rotate(-30)"+s(0,-L._offset);p.layers.caxis.attr("transform",z),p.layers.cgrid.attr("transform",z),p.drawAxes(!0),p.layers.aline.select("path").attr("d",M.showline?"M"+r+","+(n+a)+"l"+i/2+",-"+a:"M0,0").call(u.stroke,M.linecolor||"#000").style("stroke-width",(M.linewidth||0)+"px"),p.layers.bline.select("path").attr("d",S.showline?"M"+r+","+(n+a)+"h"+i:"M0,0").call(u.stroke,S.linecolor||"#000").style("stroke-width",(S.linewidth||0)+"px"),p.layers.cline.select("path").attr("d",L.showline?"M"+(r+i/2)+","+n+"l"+i/2+","+a:"M0,0").call(u.stroke,L.linecolor||"#000").style("stroke-width",(L.linewidth||0)+"px"),p.graphDiv._context.staticPlot||p.initInteractions(),c.setClipUrl(p.layers.frontplot,p._hasClipOnAxisFalse?null:p.clipId,p.graphDiv)},S.drawAxes=function(t){var e=this,r=e.graphDiv,n=e.id.substr(7)+"title",i=e.layers,a=e.aaxis,o=e.baxis,s=e.caxis;if(e.drawAx(a),e.drawAx(o),e.drawAx(s),t){var u=Math.max(a.showticklabels?a.tickfont.size/2:0,(s.showticklabels?.75*s.tickfont.size:0)+("outside"===s.ticks?.87*s.ticklen:0)),c=(o.showticklabels?o.tickfont.size:0)+("outside"===o.ticks?o.ticklen:0)+3;i["a-title"]=b.draw(r,"a"+n,{propContainer:a,propName:e.id+".aaxis.title",placeholder:l(r,"Click to enter Component A title"),attributes:{x:e.x0+e.w/2,y:e.y0-a.title.font.size/3-u,"text-anchor":"middle"}}),i["b-title"]=b.draw(r,"b"+n,{propContainer:o,propName:e.id+".baxis.title",placeholder:l(r,"Click to enter Component B title"),attributes:{x:e.x0-c,y:e.y0+e.h+.83*o.title.font.size+c,"text-anchor":"middle"}}),i["c-title"]=b.draw(r,"c"+n,{propContainer:s,propName:e.id+".caxis.title",placeholder:l(r,"Click to enter Component C title"),attributes:{x:e.x0+e.w+c,y:e.y0+e.h+.83*s.title.font.size+c,"text-anchor":"middle"}})}},S.drawAx=function(t){var e,r=this,n=r.graphDiv,i=t._name,a=i.charAt(0),s=t._id,l=r.layers[i],u=a+"tickLayout",c=(e=t).ticks+String(e.ticklen)+String(e.showticklabels);r[u]!==c&&(l.selectAll("."+s+"tick").remove(),r[u]=c),t.setScale();var f=d.calcTicks(t),h=d.clipEnds(t,f),p=d.makeTransTickFn(t),v=d.getTickSigns(t)[2],g=o.deg2rad(30),y=v*(t.linewidth||1)/2,m=v*t.ticklen,x=r.w,b=r.h,_="b"===a?"M0,"+y+"l"+Math.sin(g)*m+","+Math.cos(g)*m:"M"+y+",0l"+Math.cos(g)*m+","+-Math.sin(g)*m,w={a:"M0,0l"+b+",-"+x/2,b:"M0,0l-"+x/2+",-"+b,c:"M0,0l-"+b+","+x/2}[a];d.drawTicks(n,t,{vals:"inside"===t.ticks?h:f,layer:l,path:_,transFn:p,crisp:!1}),d.drawGrid(n,t,{vals:h,layer:r.layers[a+"grid"],path:w,transFn:p,crisp:!1}),d.drawLabels(n,t,{vals:f,layer:l,transFn:p,labelFns:d.makeLabelFns(t,0,30)})};var L=k.MINZOOM/2+.87,C="m-0.87,.5h"+L+"v3h-"+(L+5.2)+"l"+(L/2+2.6)+",-"+(.87*L+4.5)+"l2.6,1.5l-"+L/2+","+.87*L+"Z",P="m0.87,.5h-"+L+"v3h"+(L+5.2)+"l-"+(L/2+2.6)+",-"+(.87*L+4.5)+"l-2.6,1.5l"+L/2+","+.87*L+"Z",O="m0,1l"+L/2+","+.87*L+"l2.6,-1.5l-"+(L/2+2.6)+",-"+(.87*L+4.5)+"l-"+(L/2+2.6)+","+(.87*L+4.5)+"l2.6,1.5l"+L/2+",-"+.87*L+"Z",I=!0;function D(t){n.select(t).selectAll(".zoombox,.js-zoombox-backdrop,.js-zoombox-menu,.zoombox-corners").remove()}S.clearOutline=function(){A(this.dragOptions),T(this.dragOptions.gd)},S.initInteractions=function(){var t,e,r,n,f,h,p,d,y,b,T,A,M=this,S=M.layers.plotbg.select("path").node(),L=M.graphDiv,z=L._fullLayout._zoomlayer;function R(t){var e={};return e[M.id+".aaxis.min"]=t.a,e[M.id+".baxis.min"]=t.b,e[M.id+".caxis.min"]=t.c,e}function F(t,e){var r=L._fullLayout.clickmode;D(L),2===t&&(L.emit("plotly_doubleclick",null),a.call("_guiRelayout",L,R({a:0,b:0,c:0}))),r.indexOf("select")>-1&&1===t&&w(e,L,[M.xaxis],[M.yaxis],M.id,M.dragOptions),r.indexOf("event")>-1&&g.click(L,e,M.id)}function B(t,e){return 1-e/M.h}function N(t,e){return 1-(t+(M.h-e)/Math.sqrt(3))/M.w}function j(t,e){return(t-(M.h-e)/Math.sqrt(3))/M.w}function U(i,a){var o=r+i*t,s=n+a*e,l=Math.max(0,Math.min(1,B(0,n),B(0,s))),u=Math.max(0,Math.min(1,N(r,n),N(o,s))),c=Math.max(0,Math.min(1,j(r,n),j(o,s))),v=(l/2+c)*M.w,g=(1-l/2-u)*M.w,m=(v+g)/2,x=g-v,_=(1-l)*M.h,w=_-x/E;x<k.MINZOOM?(p=f,T.attr("d",y),A.attr("d","M0,0Z")):(p={a:f.a+l*h,b:f.b+u*h,c:f.c+c*h},T.attr("d",y+"M"+v+","+_+"H"+g+"L"+m+","+w+"L"+v+","+_+"Z"),A.attr("d","M"+r+","+n+"m0.5,0.5h5v-2h-5v-5h-2v5h-5v2h5v5h2ZM"+v+","+_+C+"M"+g+","+_+P+"M"+m+","+w+O)),b||(T.transition().style("fill",d>.2?"rgba(0,0,0,0.4)":"rgba(255,255,255,0.3)").duration(200),A.transition().style("opacity",1).duration(200),b=!0),L.emit("plotly_relayouting",R(p))}function V(){D(L),p!==f&&(a.call("_guiRelayout",L,R(p)),I&&L.data&&L._context.showTips&&(o.notifier(l(L,"Double-click to zoom back out"),"long"),I=!1))}function H(t,e){var r=t/M.xaxis._m,n=e/M.yaxis._m,i=[(p={a:f.a-n,b:f.b+(r+n)/2,c:f.c-(r-n)/2}).a,p.b,p.c].sort(o.sorterAsc),a=i.indexOf(p.a),l=i.indexOf(p.b),u=i.indexOf(p.c);i[0]<0&&(i[1]+i[0]/2<0?(i[2]+=i[0]+i[1],i[0]=i[1]=0):(i[2]+=i[0]/2,i[1]+=i[0]/2,i[0]=0),p={a:i[a],b:i[l],c:i[u]},e=(f.a-p.a)*M.yaxis._m,t=(f.c-p.c-f.b+p.b)*M.xaxis._m);var h=s(M.x0+t,M.y0+e);M.plotContainer.selectAll(".scatterlayer,.maplayer").attr("transform",h);var d=s(-t,-e);M.clipDefRelative.select("path").attr("transform",d),M.aaxis.range=[p.a,M.sum-p.b-p.c],M.baxis.range=[M.sum-p.a-p.c,p.b],M.caxis.range=[M.sum-p.a-p.b,p.c],M.drawAxes(!1),M._hasClipOnAxisFalse&&M.plotContainer.select(".scatterlayer").selectAll(".trace").call(c.hideOutsideRangePoints,M),L.emit("plotly_relayouting",R(p))}function q(){a.call("_guiRelayout",L,R(p))}this.dragOptions={element:S,gd:L,plotinfo:{id:M.id,domain:L._fullLayout[M.id].domain,xaxis:M.xaxis,yaxis:M.yaxis},subplot:M.id,prepFn:function(a,l,c){M.dragOptions.xaxes=[M.xaxis],M.dragOptions.yaxes=[M.yaxis],t=L._fullLayout._invScaleX,e=L._fullLayout._invScaleY;var v=M.dragOptions.dragmode=L._fullLayout.dragmode;m(v)?M.dragOptions.minDrag=1:M.dragOptions.minDrag=void 0,"zoom"===v?(M.dragOptions.moveFn=U,M.dragOptions.clickFn=F,M.dragOptions.doneFn=V,function(t,e,a){var l=S.getBoundingClientRect();r=e-l.left,n=a-l.top,L._fullLayout._calcInverseTransform(L);var c=L._fullLayout._invTransform,v=o.apply3DTransform(c)(r,n);r=v[0],n=v[1],f={a:M.aaxis.range[0],b:M.baxis.range[1],c:M.caxis.range[1]},p=f,h=M.aaxis.range[1]-f.a,d=i(M.graphDiv._fullLayout[M.id].bgcolor).getLuminance(),y="M0,"+M.h+"L"+M.w/2+", 0L"+M.w+","+M.h+"Z",b=!1,T=z.append("path").attr("class","zoombox").attr("transform",s(M.x0,M.y0)).style({fill:d>.2?"rgba(0,0,0,0)":"rgba(255,255,255,0)","stroke-width":0}).attr("d",y),A=z.append("path").attr("class","zoombox-corners").attr("transform",s(M.x0,M.y0)).style({fill:u.background,stroke:u.defaultLine,"stroke-width":1,opacity:0}).attr("d","M0,0Z"),M.clearOutline(L)}(0,l,c)):"pan"===v?(M.dragOptions.moveFn=H,M.dragOptions.clickFn=F,M.dragOptions.doneFn=q,f={a:M.aaxis.range[0],b:M.baxis.range[1],c:M.caxis.range[1]},p=f,M.clearOutline(L)):(x(v)||m(v))&&_(a,l,c,M.dragOptions,v)}},S.onmousemove=function(t){g.hover(L,t,M.id),L._fullLayout._lasthover=S,L._fullLayout._hoversubplot=M.id},S.onmouseout=function(t){L._dragging||v.unhover(L,t)},v.init(this.dragOptions)}},4161:function(t,e,r){"use strict";var n=r(16534),i=r(69562),a=r(26100).stylePoints;t.exports=function(t){var e=n.select(t).selectAll("g.trace.violins");e.style("opacity",function(t){return t[0].trace.opacity}),e.each(function(e){var r=e[0].trace,o=n.select(this),s=r.box||{},l=s.line||{},u=r.meanline||{},c=u.width;o.selectAll("path.violin").style("stroke-width",r.line.width+"px").call(i.stroke,r.line.color).call(i.fill,r.fillcolor),o.selectAll("path.box").style("stroke-width",l.width+"px").call(i.stroke,l.color).call(i.fill,s.fillcolor);var f={"stroke-width":c+"px","stroke-dasharray":2*c+"px,"+c+"px"};o.selectAll("path.mean").style(f).call(i.stroke,u.color),o.selectAll("path.meanline").style(f).call(i.stroke,u.color),a(o,r,t)})}},4536:function(t,e,r){"use strict";var n=r(15181),i=r(69562),a=r(92444),o=r(13516),s=r(60609).KO,l=r(5005),u=r(31357),c=r(14736),f=r(25124),h=r(98333),p=r(16361),d=r(50446),v=r(40223),g=r(71045),y=r(29888),m=y.axisNames;function x(t,e,r,o){var d=r("bgcolor");o.bgColor=i.combine(d,o.paper_bgcolor);var x=r("sector");r("hole");var _,w=s(o.fullData,y.name,o.id),T=o.layoutOut;function A(t,e){return r(_+"."+t,e)}for(var k=0;k<m.length;k++){_=m[k],n.isPlainObject(t[_])||(t[_]={});var M=t[_],S=a.newContainer(e,_);S._id=S._name=_,S._attr=o.id+"."+_,S._traceIndices=w.map(function(t){return t._expandedIndex});var E=y.axisName2dataArray[_],L=b(M,S,A,w,E,o);h(M,S,A,{axData:w,dataAttr:E});var C=A("visible");switch(g(S,e,T),A("uirevision",e.uirevision),S._m=1,_){case"radialaxis":var P=A("autorange",!S.isValidRange(M.range));M.autorange=P,!P||"linear"!==L&&"-"!==L||A("rangemode"),"reversed"===P&&(S._m=-1),A("range"),S.cleanRange("range",{dfltRange:[0,1]});break;case"angularaxis":if("date"===L){n.log("Polar plots do not support date angular axes yet.");for(var O=0;O<w.length;O++)w[O].visible=!1;L=M.type=S.type="linear"}A("linear"===L?"thetaunit":"period");var I=A("direction");A("rotation",{counterclockwise:0,clockwise:90}[I])}if(f(M,S,A,S.type,{tickSuffixDflt:"degrees"===S.thetaunit?"°":void 0}),C){var D,z,R,F,B=o.font||{};z=(D=A("color"))===M.color?D:B.color,R=B.size,F=B.family,l(M,S,A,S.type),c(M,S,A,S.type,{font:{color:z,size:R,family:F}}),u(M,S,A,{outerTicks:!0}),p(M,S,A,{dfltColor:D,bgColor:o.bgColor,blend:60,showLine:!0,showGrid:!0,noZeroLine:!0,attributes:v[_]}),A("layer"),"radialaxis"===_&&(A("side"),A("angle",x[0]),A("title.text"),n.coerceFont(A,"title.font",{color:z,size:n.bigFont(R),family:F}))}"category"!==L&&A("hoverformat"),S._input=M}"category"===e.angularaxis.type&&r("gridshape")}function b(t,e,r,n,i,a){var o=r("autotypenumbers",a.autotypenumbersDflt);if("-"===r("type")){for(var s,l=0;l<n.length;l++)if(n[l].visible){s=n[l];break}s&&s[i]&&(e.type=d(s[i],"gregorian",{noMultiCategory:!0,autotypenumbers:o})),"-"===e.type?e.type="linear":t.type=e.type}return e.type}t.exports=function(t,e,r){o(t,e,r,{type:y.name,attributes:v,handleDefaults:x,font:e.font,autotypenumbersDflt:e.autotypenumbers,paper_bgcolor:e.paper_bgcolor,fullData:r,layoutOut:e})}},4537:function(t,e,r){"use strict";var n=r(619);function i(t,e,r,n){var i=r.radialAxis,a=r.angularAxis;i._hovertitle="r",a._hovertitle="θ";var o={};o[e.subplot]={_subplot:r};var s=e._module.formatLabels(t,e,o);n.rLabel=s.rLabel,n.thetaLabel=s.thetaLabel;var l=t.hi||e.hoverinfo,u=[];function c(t,e){u.push(t._hovertitle+": "+e)}if(!e.hovertemplate){var f=l.split("+");-1!==f.indexOf("all")&&(f=["r","theta","text"]),-1!==f.indexOf("r")&&c(i,n.rLabel),-1!==f.indexOf("theta")&&c(a,n.thetaLabel),-1!==f.indexOf("text")&&n.text&&(u.push(n.text),delete n.text),n.extraText=u.join("<br>")}}t.exports={hoverPoints:function(t,e,r,a){var o=n(t,e,r,a);if(o&&!1!==o[0].index){var s=o[0];if(void 0===s.index)return o;var l=t.subplot,u=s.cd[s.index],c=s.trace;if(l.isPtInside(u))return s.xLabelVal=void 0,s.yLabelVal=void 0,i(u,c,l,s),s.hovertemplate=c.hovertemplate,o}},makeHoverPointText:i}},4562:function(t,e,r){"use strict";var n=r(7458).overrideAll,i=r(39420),a=r(76892),o=r(60432),s=r(29278),l=r(29435),u=r(34535),c=r(60609).KO;e.name="gl2d",e.attr=["xaxis","yaxis"],e.idRoot=["x","y"],e.idRegex=s.idRegex,e.attrRegex=s.attrRegex,e.attributes=r(32002),e.supplyLayoutDefaults=function(t,e,r){e._has("cartesian")||l.supplyLayoutDefaults(t,e,r)},e.layoutAttrOverrides=n(l.layoutAttributes,"plot","from-root"),e.baseLayoutAttrOverrides=n({plot_bgcolor:a.plot_bgcolor,hoverlabel:u.hoverlabel},"plot","nested"),e.plot=function(t){for(var e=t._fullLayout,r=t._fullData,n=e._subplots.gl2d,a=0;a<n.length;a++){var o=n[a],s=e._plots[o],l=c(r,"gl2d",o),u=s._scene2d;void 0===u&&(u=new i({id:o,graphDiv:t,container:t.querySelector(".gl-container"),staticPlot:t._context.staticPlot,plotGlPixelRatio:t._context.plotGlPixelRatio},e),s._scene2d=u),u.plot(l,t.calcdata,e,t.layout)}},e.clean=function(t,e,r,n){for(var i=n._subplots.gl2d||[],a=0;a<i.length;a++){var o=i[a],s=n._plots[o];s._scene2d&&0===c(t,"gl2d",o).length&&(s._scene2d.destroy(),delete n._plots[o])}l.clean.apply(this,arguments)},e.drawFramework=function(t){t._context.staticPlot||l.drawFramework(t)},e.toSVG=function(t){for(var e=t._fullLayout,r=e._subplots.gl2d,n=0;n<r.length;n++){var i=e._plots[r[n]]._scene2d,a=i.toImage("png");e._glimages.append("svg:image").attr({xmlns:o.svg,"xlink:href":a,x:0,y:0,width:"100%",height:"100%",preserveAspectRatio:"none"}),i.destroy()}},e.updateFx=function(t){for(var e=t._fullLayout,r=e._subplots.gl2d,n=0;n<r.length;n++)e._plots[r[n]]._scene2d.updateFx(e.dragmode)}},4605:function(t,e,r){"use strict";var n=r(16534),i=r(25623),a=r(37070),o=r(46982),s=r(26446),l=r(95243),u=r(15181),c=u.strTranslate,f=r(8357).extendFlat,h=r(71467),p=r(88191),d=r(69562),v=r(73396),g=r(3071),y=r(74697).flipScale,m=r(69739),x=r(24289),b=r(94257),_=r(5126),w=_.LINE_SPACING,T=_.FROM_TL,A=_.FROM_BR,k=r(55070).cn;t.exports={draw:function(t){var e=t._fullLayout._infolayer.selectAll("g."+k.colorbar).data(function(t){var e,r,n,i,a=t._fullLayout,o=t.calcdata,s=[];function l(t){return f(t,{_fillcolor:null,_line:{color:null,width:null,dash:null},_levels:{start:null,end:null,size:null},_filllevels:null,_fillgradient:null,_zrange:null})}function u(){"function"==typeof i.calc?i.calc(t,n,e):(e._fillgradient=r.reversescale?y(r.colorscale):r.colorscale,e._zrange=[r[i.min],r[i.max]])}for(var c=0;c<o.length;c++){var h=o[c];if((n=h[0].trace)._module){var p=n._module.colorbar;if(!0===n.visible&&p)for(var d=Array.isArray(p),v=d?p:[p],g=0;g<v.length;g++){var m=(i=v[g]).container;(r=m?n[m]:n)&&r.showscale&&((e=l(r.colorbar))._id="cb"+n.uid+(d&&m?"-"+m:""),e._traceIndex=n.index,e._propPrefix=(m?m+".":"")+"colorbar.",e._meta=n._meta,u(),s.push(e))}}}for(var x in a._colorAxes)if((r=a[x]).showscale){var b=a._colorAxes[x];(e=l(r.colorbar))._id="cb"+x,e._propPrefix=x+".colorbar.",e._meta=a._meta,i={min:"cmin",max:"cmax"},"heatmap"!==b[0]&&(n=b[1],i.calc=n._module.colorbar.calc),u(),s.push(e)}return s}(t),function(t){return t._id});e.enter().append("g").attr("class",function(t){return t._id}).classed(k.colorbar,!0),e.each(function(e){var r=n.select(this);u.ensureSingle(r,"rect",k.cbbg),u.ensureSingle(r,"g",k.cbfills),u.ensureSingle(r,"g",k.cblines),u.ensureSingle(r,"g",k.cbaxis,function(t){t.classed(k.crisp,!0)}),u.ensureSingle(r,"g",k.cbtitleunshift,function(t){t.append("g").classed(k.cbtitle,!0)}),u.ensureSingle(r,"rect",k.cboutline);var y=function(t,e,r){var o="v"===e.orientation,l=e.len,h=e.lenmode,y=e.thickness,_=e.thicknessmode,M=e.outlinewidth,S=e.borderwidth,E=e.bgcolor,L=e.xanchor,C=e.yanchor,P=e.xpad,O=e.ypad,I=e.x,D=o?e.y:1-e.y,z="paper"===e.yref,R="paper"===e.xref,F=r._fullLayout,B=F._size,N=e._fillcolor,j=e._line,U=e.title,V=U.side,H=e._zrange||n.extent(("function"==typeof N?N:j.color).domain()),q="function"==typeof j.color?j.color:function(){return j.color},G="function"==typeof N?N:function(){return N},Y=e._levels,W=function(t,e,r){var n,i,a=e._levels,o=[],s=[],l=a.end+a.size/100,u=a.size,c=1.001*r[0]-.001*r[1],f=1.001*r[1]-.001*r[0];for(i=0;i<1e5&&(n=a.start+i*u,!(u>0?n>=l:n<=l));i++)n>c&&n<f&&o.push(n);if(e._fillgradient)s=[0];else if("function"==typeof e._fillcolor){var h=e._filllevels;if(h)for(l=h.end+h.size/100,u=h.size,i=0;i<1e5&&(n=h.start+i*u,!(u>0?n>=l:n<=l));i++)n>r[0]&&n<r[1]&&s.push(n);else(s=o.map(function(t){return t-a.size/2})).push(s[s.length-1]+a.size)}else e._fillcolor&&"string"==typeof e._fillcolor&&(s=[0]);return a.size<0&&(o.reverse(),s.reverse()),{line:o,fill:s}}(0,e,H),Z=W.fill,X=W.line,J=Math.round(y*("fraction"===_?o?B.w:B.h:1)),K=J/(o?B.w:B.h),$=Math.round(l*("fraction"===h?o?B.h:B.w:1)),Q=$/(o?B.h:B.w),tt=R?B.w:r._fullLayout.width,et=z?B.h:r._fullLayout.height,rt=Math.round(o?I*tt+P:D*et+O),nt={center:.5,right:1}[L]||0,it={top:1,middle:.5}[C]||0,at=o?I-nt*K:D-it*K,ot=o?D-it*Q:I-nt*Q,st=Math.round(o?et*(1-ot):tt*ot);e._lenFrac=Q,e._thickFrac=K,e._uFrac=at,e._vFrac=ot;var lt=e._axis=function(t,e,r){var n=t._fullLayout,i="v"===e.orientation,a={type:"linear",range:r,tickmode:e.tickmode,nticks:e.nticks,tick0:e.tick0,dtick:e.dtick,tickvals:e.tickvals,ticktext:e.ticktext,ticks:e.ticks,ticklen:e.ticklen,tickwidth:e.tickwidth,tickcolor:e.tickcolor,showticklabels:e.showticklabels,labelalias:e.labelalias,ticklabelposition:e.ticklabelposition,ticklabeloverflow:e.ticklabeloverflow,ticklabelstep:e.ticklabelstep,tickfont:e.tickfont,tickangle:e.tickangle,tickformat:e.tickformat,exponentformat:e.exponentformat,minexponent:e.minexponent,separatethousands:e.separatethousands,showexponent:e.showexponent,showtickprefix:e.showtickprefix,tickprefix:e.tickprefix,showticksuffix:e.showticksuffix,ticksuffix:e.ticksuffix,title:e.title,showline:!0,anchor:"free",side:i?"right":"bottom",position:1},o=i?"y":"x",s={type:"linear",_id:o+e._id},l={letter:o,font:n.font,noHover:!0,noTickson:!0,noTicklabelmode:!0,calendar:n.calendar};function c(t,e){return u.coerce(a,s,b,t,e)}return m(a,s,c,l,n),x(a,s,c,l),s}(r,e,H);lt.position=K+(o?I+P/B.w:D+O/B.h);var ut=-1!==["top","bottom"].indexOf(V);if(o&&ut&&(lt.title.side=V,lt.titlex=I+P/B.w,lt.titley=ot+("top"===U.side?Q-O/B.h:O/B.h)),o||ut||(lt.title.side=V,lt.titley=D+O/B.h,lt.titlex=ot+P/B.w),j.color&&"auto"===e.tickmode){lt.tickmode="linear",lt.tick0=Y.start;var ct=Y.size,ft=u.constrain($/50,4,15)+1,ht=(H[1]-H[0])/((e.nticks||ft)*ct);if(ht>1){var pt=Math.pow(10,Math.floor(Math.log(ht)/Math.LN10));ct*=pt*u.roundUp(ht/pt,[2,5,10]),(Math.abs(Y.start)/Y.size+1e-6)%1<2e-6&&(lt.tick0=0)}lt.dtick=ct}lt.domain=o?[ot+O/B.h,ot+Q-O/B.h]:[ot+P/B.w,ot+Q-P/B.w],lt.setScale(),t.attr("transform",c(Math.round(B.l),Math.round(B.t)));var dt,vt=t.select("."+k.cbtitleunshift).attr("transform",c(-Math.round(B.l),-Math.round(B.t))),gt=lt.ticklabelposition,yt=lt.title.font.size,mt=t.select("."+k.cbaxis),xt=0,bt=0;function _t(n,i){var a={propContainer:lt,propName:e._propPrefix+"title",traceIndex:e._traceIndex,_meta:e._meta,placeholder:F._dfltTitle.colorbar,containerGroup:t.select("."+k.cbtitle)},o="h"===n.charAt(0)?n.substr(1):"h"+n;t.selectAll("."+o+",."+o+"-math-group").remove(),v.draw(r,n,f(a,i||{}))}return u.syncOrAsync([a.previousPromises,function(){var t,e;(o&&ut||!o&&!ut)&&("top"===V&&(t=P+B.l+tt*I,e=O+B.t+et*(1-ot-Q)+3+.75*yt),"bottom"===V&&(t=P+B.l+tt*I,e=O+B.t+et*(1-ot)-3-.25*yt),"right"===V&&(e=O+B.t+et*D+3+.75*yt,t=P+B.l+tt*ot),_t(lt._id+"title",{attributes:{x:t,y:e,"text-anchor":o?"start":"middle"}}))},function(){if(!o&&!ut||o&&ut){var a,l=t.select("."+k.cbtitle),f=l.select("text"),h=[-M/2,M/2],d=l.select(".h"+lt._id+"title-math-group").node(),v=15.6;if(f.node()&&(v=parseInt(f.node().style.fontSize,10)*w),d?(a=p.bBox(d),bt=a.width,(xt=a.height)>v&&(h[1]-=(xt-v)/2)):f.node()&&!f.classed(k.jsPlaceholder)&&(a=p.bBox(f.node()),bt=a.width,xt=a.height),o){if(xt){if(xt+=5,"top"===V)lt.domain[1]-=xt/B.h,h[1]*=-1;else{lt.domain[0]+=xt/B.h;var y=g.lineCount(f);h[1]+=(1-y)*v}l.attr("transform",c(h[0],h[1])),lt.setScale()}}else bt&&("right"===V&&(lt.domain[0]+=(bt+yt/2)/B.w),l.attr("transform",c(h[0],h[1])),lt.setScale())}t.selectAll("."+k.cbfills+",."+k.cblines).attr("transform",o?c(0,Math.round(B.h*(1-lt.domain[1]))):c(Math.round(B.w*lt.domain[0]),0)),mt.attr("transform",o?c(0,Math.round(-B.t)):c(Math.round(-B.l),0));var m=t.select("."+k.cbfills).selectAll("rect."+k.cbfill).attr("style","").data(Z);m.enter().append("rect").classed(k.cbfill,!0).attr("style",""),m.exit().remove();var x=H.map(lt.c2p).map(Math.round).sort(function(t,e){return t-e});m.each(function(t,a){var s=[0===a?H[0]:(Z[a]+Z[a-1])/2,a===Z.length-1?H[1]:(Z[a]+Z[a+1])/2].map(lt.c2p).map(Math.round);o&&(s[1]=u.constrain(s[1]+(s[1]>s[0])?1:-1,x[0],x[1]));var l=n.select(this).attr(o?"x":"y",rt).attr(o?"y":"x",n.min(s)).attr(o?"width":"height",Math.max(J,2)).attr(o?"height":"width",Math.max(n.max(s)-n.min(s),2));if(e._fillgradient)p.gradient(l,r,e._id,o?"vertical":"horizontalreversed",e._fillgradient,"fill");else{var c=G(t).replace("e-","");l.attr("fill",i(c).toHexString())}});var b=t.select("."+k.cblines).selectAll("path."+k.cbline).data(j.color&&j.width?X:[]);b.enter().append("path").classed(k.cbline,!0),b.exit().remove(),b.each(function(t){var e=rt,r=Math.round(lt.c2p(t))+j.width/2%1;n.select(this).attr("d","M"+(o?e+","+r:r+","+e)+(o?"h":"v")+J).call(p.lineGroupStyle,j.width,q(t),j.dash)}),mt.selectAll("g."+lt._id+"tick,path").remove();var _=rt+J+(M||0)/2-("outside"===e.ticks?1:0),T=s.calcTicks(lt),A=s.getTickSigns(lt)[2];return s.drawTicks(r,lt,{vals:"inside"===lt.ticks?s.clipEnds(lt,T):T,layer:mt,path:s.makeTickPath(lt,_,A),transFn:s.makeTransTickFn(lt)}),s.drawLabels(r,lt,{vals:T,layer:mt,transFn:s.makeTransTickLabelFn(lt),labelFns:s.makeLabelFns(lt,_)})},function(){if(o&&!ut||!o&&ut){var t,i,a=lt.position||0,s=lt._offset+lt._length/2;if("right"===V)i=s,t=B.l+tt*a+10+yt*(lt.showticklabels?1:.5);else if(t=s,"bottom"===V&&(i=B.t+et*a+10+(-1===gt.indexOf("inside")?lt.tickfont.size:0)+("intside"!==lt.ticks&&e.ticklen||0)),"top"===V){var l=U.text.split("<br>").length;i=B.t+et*a+10-J-w*yt*l}_t((o?"h":"v")+lt._id+"title",{avoid:{selection:n.select(r).selectAll("g."+lt._id+"tick"),side:V,offsetTop:o?0:B.t,offsetLeft:o?B.l:0,maxShift:o?F.width:F.height},attributes:{x:t,y:i,"text-anchor":"middle"},transform:{rotate:o?-90:0,offset:0}})}},a.previousPromises,function(){var n,s=J+M/2;-1===gt.indexOf("inside")&&(n=p.bBox(mt.node()),s+=o?n.width:n.height),dt=vt.select("text");var u=0,f=o&&"top"===V,v=!o&&"right"===V,g=0;if(dt.node()&&!dt.classed(k.jsPlaceholder)){var m,x=vt.select(".h"+lt._id+"title-math-group").node();x&&(o&&ut||!o&&!ut)?(u=(n=p.bBox(x)).width,m=n.height):(u=(n=p.bBox(vt.node())).right-B.l-(o?rt:st),m=n.bottom-B.t-(o?st:rt),o||"top"!==V||(s+=n.height,g=n.height)),v&&(dt.attr("transform",c(u/2+yt/2,0)),u*=2),s=Math.max(s,o?u:m)}var b=2*(o?P:O)+s+S+M/2,w=0;!o&&U.text&&"bottom"===C&&D<=0&&(b+=w=b/2,g+=w),F._hColorbarMoveTitle=w,F._hColorbarMoveCBTitle=g;var N=S+M,j=(o?rt:st)-N/2-(o?P:0),H=(o?st:rt)-(o?$:O+g-w);t.select("."+k.cbbg).attr("x",j).attr("y",H).attr(o?"width":"height",Math.max(b-w,2)).attr(o?"height":"width",Math.max($+N,2)).call(d.fill,E).call(d.stroke,e.bordercolor).style("stroke-width",S);var q=v?Math.max(u-10,0):0;t.selectAll("."+k.cboutline).attr("x",(o?rt:st+P)+q).attr("y",(o?st+O-$:rt)+(f?xt:0)).attr(o?"width":"height",Math.max(J,2)).attr(o?"height":"width",Math.max($-(o?2*O+xt:2*P+q),2)).call(d.stroke,e.outlinecolor).style({fill:"none","stroke-width":M});var G=o?nt*b:0,Y=o?0:(1-it)*b-g;if(G=R?B.l-G:-G,Y=z?B.t-Y:-Y,t.attr("transform",c(G,Y)),!o&&(S||i(E).getAlpha()&&!i.equals(F.paper_bgcolor,E))){var W=mt.selectAll("text"),Z=W[0].length,X=t.select("."+k.cbbg).node(),K=p.bBox(X),Q=p.getTranslate(t);W.each(function(t,e){var r=Z-1;if(0===e||e===r){var n,i=p.bBox(this),a=p.getTranslate(this);if(e===r){var o=i.right+a.x;(n=K.right+Q.x+st-S-2+I-o)>0&&(n=0)}else if(0===e){var s=i.left+a.x;(n=K.left+Q.x+st+S+2-s)<0&&(n=0)}n&&(Z<3?this.setAttribute("transform","translate("+n+",0) "+this.getAttribute("transform")):this.setAttribute("visibility","hidden"))}})}var tt={},et=T[L],at=A[L],ot=T[C],ct=A[C],ft=b-J;o?("pixels"===h?(tt.y=D,tt.t=$*ot,tt.b=$*ct):(tt.t=tt.b=0,tt.yt=D+l*ot,tt.yb=D-l*ct),"pixels"===_?(tt.x=I,tt.l=b*et,tt.r=b*at):(tt.l=ft*et,tt.r=ft*at,tt.xl=I-y*et,tt.xr=I+y*at)):("pixels"===h?(tt.x=I,tt.l=$*et,tt.r=$*at):(tt.l=tt.r=0,tt.xl=I+l*et,tt.xr=I-l*at),"pixels"===_?(tt.y=1-D,tt.t=b*ot,tt.b=b*ct):(tt.t=ft*ot,tt.b=ft*ct,tt.yt=D-y*ot,tt.yb=D+y*ct));var ht=e.y<.5?"b":"t",pt=e.x<.5?"l":"r";r._fullLayout._reservedMargin[e._id]={};var bt={r:F.width-j-G,l:j+tt.r,b:F.height-H-Y,t:H+tt.b};R&&z?a.autoMargin(r,e._id,tt):R?r._fullLayout._reservedMargin[e._id][ht]=bt[ht]:z||o?r._fullLayout._reservedMargin[e._id][pt]=bt[pt]:r._fullLayout._reservedMargin[e._id][ht]=bt[ht]}],r)}(r,e,t);y&&y.then&&(t._promises||[]).push(y),t._context.edits.colorbarPosition&&function(t,e,r){var n,i,a,s="v"===e.orientation,u=r._fullLayout._size;l.init({element:t.node(),gd:r,prepFn:function(){n=t.attr("transform"),h(t)},moveFn:function(r,o){t.attr("transform",n+c(r,o)),i=l.align((s?e._uFrac:e._vFrac)+r/u.w,s?e._thickFrac:e._lenFrac,0,1,e.xanchor),a=l.align((s?e._vFrac:1-e._uFrac)-o/u.h,s?e._lenFrac:e._thickFrac,0,1,e.yanchor);var f=l.getCursor(i,a,e.xanchor,e.yanchor);h(t,f)},doneFn:function(){if(h(t),void 0!==i&&void 0!==a){var n={};n[e._propPrefix+"x"]=i,n[e._propPrefix+"y"]=a,void 0!==e._traceIndex?o.call("_guiRestyle",r,n,e._traceIndex):o.call("_guiRelayout",r,n)}}})}(r,e,t)}),e.exit().each(function(e){a.autoMargin(t,e._id)}).remove(),e.order()}}},4630:function(t){t.exports=function(t,e){return t[0]=1,t[1]=0,t[2]=0,t[3]=0,t[4]=0,t[5]=1,t[6]=0,t[7]=0,t[8]=0,t[9]=0,t[10]=1,t[11]=0,t[12]=e[0],t[13]=e[1],t[14]=e[2],t[15]=1,t}},4814:function(t,e,r){"use strict";var n=r(20454);t.exports=function(t){if(!n(t))throw new TypeError(t+" is not an Object");return t}},4824:function(t,e,r){"use strict";var n=r(16534),i=r(15181);t.exports=function(t,e,r,a){var o=e.yaxis,s=e.xaxis,l=!!s.rangebreaks;i.makeTraceGroups(a,r,"trace ohlc").each(function(t){var e=n.select(this),r=t[0],a=r.t;if(!0!==r.trace.visible||a.empty)e.remove();else{var u=a.tickLen,c=e.selectAll("path").data(i.identity);c.enter().append("path"),c.exit().remove(),c.attr("d",function(t){if(t.empty)return"M0,0Z";var e=s.c2p(t.pos-u,!0),r=s.c2p(t.pos+u,!0),n=l?(e+r)/2:s.c2p(t.pos,!0);return"M"+e+","+o.c2p(t.o,!0)+"H"+n+"M"+n+","+o.c2p(t.h,!0)+"V"+o.c2p(t.l,!0)+"M"+r+","+o.c2p(t.c,!0)+"H"+n})}})}},4840:function(t){t.exports=function(t,e,r){var n=[],i=[];return t.forEach(function(t){var a=t.start,o=t.end;if(e.pointsSame(a,o))console.warn("PolyBool: Warning: Zero-length segment detected; your epsilon is probably too small or too large");else{r&&r.chainStart(t);for(var s={index:0,matches_head:!1,matches_pt1:!1},l={index:0,matches_head:!1,matches_pt1:!1},u=s,c=0;c<n.length;c++){var f=(g=n[c])[0],h=(g[1],g[g.length-1]);if(g[g.length-2],e.pointsSame(f,a)){if(A(c,!0,!0))break}else if(e.pointsSame(f,o)){if(A(c,!0,!1))break}else if(e.pointsSame(h,a)){if(A(c,!1,!0))break}else if(e.pointsSame(h,o)&&A(c,!1,!1))break}if(u===s)return n.push([a,o]),void(r&&r.chainNew(a,o));if(u===l){r&&r.chainMatch(s.index);var p=s.index,d=s.matches_pt1?o:a,v=s.matches_head,g=n[p],y=v?g[0]:g[g.length-1],m=v?g[1]:g[g.length-2],x=v?g[g.length-1]:g[0],b=v?g[g.length-2]:g[1];return e.pointsCollinear(m,y,d)&&(v?(r&&r.chainRemoveHead(s.index,d),g.shift()):(r&&r.chainRemoveTail(s.index,d),g.pop()),y=m),e.pointsSame(x,d)?(n.splice(p,1),e.pointsCollinear(b,x,y)&&(v?(r&&r.chainRemoveTail(s.index,y),g.pop()):(r&&r.chainRemoveHead(s.index,y),g.shift())),r&&r.chainClose(s.index),void i.push(g)):void(v?(r&&r.chainAddHead(s.index,d),g.unshift(d)):(r&&r.chainAddTail(s.index,d),g.push(d)))}var _=s.index,w=l.index;r&&r.chainConnect(_,w);var T=n[_].length<n[w].length;s.matches_head?l.matches_head?T?(k(_),M(_,w)):(k(w),M(w,_)):M(w,_):l.matches_head?M(_,w):T?(k(_),M(w,_)):(k(w),M(_,w))}function A(t,e,r){return u.index=t,u.matches_head=e,u.matches_pt1=r,u===s?(u=l,!1):(u=null,!0)}function k(t){r&&r.chainReverse(t),n[t].reverse()}function M(t,i){var a=n[t],o=n[i],s=a[a.length-1],l=a[a.length-2],u=o[0],c=o[1];e.pointsCollinear(l,s,u)&&(r&&r.chainRemoveTail(t,s),a.pop(),s=l),e.pointsCollinear(s,u,c)&&(r&&r.chainRemoveHead(i,u),o.shift()),r&&r.chainJoin(t,i),n[t]=a.concat(o),n.splice(i,1)}}),i}},4868:function(t,e,r){"use strict";var n=r(15181).isArrayOrTypedArray,i=r(74697).hasColorscale,a=r(32832);t.exports=function(t,e,r,o,s,l){l||(l={});var u=(t.marker||{}).color;s("line.color",r),i(t,"line")?a(t,e,o,s,{prefix:"line.",cLetter:"c"}):s("line.color",!n(u)&&u||r),s("line.width"),l.noDash||s("line.dash"),l.backoff&&s("line.backoff")}},4964:function(t,e,r){"use strict";var n=r(24761),i=r(79444).u,a=r(94257),o=r(7458).overrideAll,s=r(8357).extendFlat,l={title:{text:a.title.text,font:a.title.font},color:a.color,tickmode:a.minor.tickmode,nticks:s({},a.nticks,{dflt:6,min:1}),tick0:a.tick0,dtick:a.dtick,tickvals:a.tickvals,ticktext:a.ticktext,ticks:a.ticks,ticklen:a.ticklen,tickwidth:a.tickwidth,tickcolor:a.tickcolor,ticklabelstep:a.ticklabelstep,showticklabels:a.showticklabels,labelalias:a.labelalias,showtickprefix:a.showtickprefix,tickprefix:a.tickprefix,showticksuffix:a.showticksuffix,ticksuffix:a.ticksuffix,showexponent:a.showexponent,exponentformat:a.exponentformat,minexponent:a.minexponent,separatethousands:a.separatethousands,tickfont:a.tickfont,tickangle:a.tickangle,tickformat:a.tickformat,tickformatstops:a.tickformatstops,hoverformat:a.hoverformat,showline:s({},a.showline,{dflt:!0}),linecolor:a.linecolor,linewidth:a.linewidth,showgrid:s({},a.showgrid,{dflt:!0}),gridcolor:a.gridcolor,gridwidth:a.gridwidth,griddash:a.griddash,layer:a.layer,min:{valType:"number",dflt:0,min:0},_deprecated:{title:a._deprecated.title,titlefont:a._deprecated.titlefont}},u=t.exports=o({domain:i({name:"ternary"}),bgcolor:{valType:"color",dflt:n.background},sum:{valType:"number",dflt:1,min:0},aaxis:l,baxis:l,caxis:l},"plot","from-root");u.uirevision={valType:"any",editType:"none"},u.aaxis.uirevision=u.baxis.uirevision=u.caxis.uirevision={valType:"any",editType:"none"}},4969:function(t,e,r){"use strict";t.exports=r(56522)},4974:function(t,e,r){"use strict";var n=r(51257).wrap;t.exports=function(){return n({})}},5005:function(t,e,r){"use strict";var n=r(12203),i=r(15181).isArrayOrTypedArray;t.exports=function(t,e,r,a,o){o||(o={});var s=o.isMinor,l=s?t.minor||{}:t,u=s?e.minor:e,c=s?"minor.":"";function f(t){var e=l[t];return void 0!==e?e:(u._template||{})[t]}var h=f("tick0"),p=f("dtick"),d=f("tickvals"),v=r(c+"tickmode",i(d)?"array":p?"linear":"auto");if("auto"===v||"sync"===v)r(c+"nticks");else if("linear"===v){var g=u.dtick=n.dtick(p,a);u.tick0=n.tick0(h,a,e.calendar,g)}else"multicategory"!==a&&(void 0===r(c+"tickvals")?u.tickmode="auto":s||r("ticktext"))}},5113:function(t){"use strict";t.exports={scene:{valType:"subplotid",dflt:"scene",editType:"calc+clearAxisTypes"}}},5126:function(t){"use strict";t.exports={FROM_BL:{left:0,center:.5,right:1,bottom:0,middle:.5,top:1},FROM_TL:{left:0,center:.5,right:1,bottom:1,middle:.5,top:0},FROM_BR:{left:1,center:.5,right:0,bottom:0,middle:.5,top:1},LINE_SPACING:1.3,CAP_SHIFT:.7,MID_SHIFT:.35,OPPOSITE_SIDE:{left:"right",right:"left",top:"bottom",bottom:"top"}}},5147:function(t){"use strict";function e(t,a){a||(a={}),("string"==typeof t||Array.isArray(t))&&(a.family=t);var o=Array.isArray(a.family)?a.family.join(", "):a.family;if(!o)throw Error("`family` must be defined");var s=a.size||a.fontSize||a.em||48,l=a.weight||a.fontWeight||"",u=(t=[a.style||a.fontStyle||"",l,s].join(" ")+"px "+o,a.origin||"top");if(e.cache[o]&&s<=e.cache[o].em)return r(e.cache[o],u);var c=a.canvas||e.canvas,f=c.getContext("2d"),h={upper:void 0!==a.upper?a.upper:"H",lower:void 0!==a.lower?a.lower:"x",descent:void 0!==a.descent?a.descent:"p",ascent:void 0!==a.ascent?a.ascent:"h",tittle:void 0!==a.tittle?a.tittle:"i",overshoot:void 0!==a.overshoot?a.overshoot:"O"},p=Math.ceil(1.5*s);c.height=p,c.width=.5*p,f.font=t;var d="H",v={top:0};f.clearRect(0,0,p,p),f.textBaseline="top",f.fillStyle="black",f.fillText(d,0,0);var g=n(f.getImageData(0,0,p,p));f.clearRect(0,0,p,p),f.textBaseline="bottom",f.fillText(d,0,p);var y=n(f.getImageData(0,0,p,p));v.lineHeight=v.bottom=p-y+g,f.clearRect(0,0,p,p),f.textBaseline="alphabetic",f.fillText(d,0,p);var m=p-n(f.getImageData(0,0,p,p))-1+g;v.baseline=v.alphabetic=m,f.clearRect(0,0,p,p),f.textBaseline="middle",f.fillText(d,0,.5*p);var x=n(f.getImageData(0,0,p,p));v.median=v.middle=p-x-1+g-.5*p,f.clearRect(0,0,p,p),f.textBaseline="hanging",f.fillText(d,0,.5*p);var b=n(f.getImageData(0,0,p,p));v.hanging=p-b-1+g-.5*p,f.clearRect(0,0,p,p),f.textBaseline="ideographic",f.fillText(d,0,p);var _=n(f.getImageData(0,0,p,p));if(v.ideographic=p-_-1+g,h.upper&&(f.clearRect(0,0,p,p),f.textBaseline="top",f.fillText(h.upper,0,0),v.upper=n(f.getImageData(0,0,p,p)),v.capHeight=v.baseline-v.upper),h.lower&&(f.clearRect(0,0,p,p),f.textBaseline="top",f.fillText(h.lower,0,0),v.lower=n(f.getImageData(0,0,p,p)),v.xHeight=v.baseline-v.lower),h.tittle&&(f.clearRect(0,0,p,p),f.textBaseline="top",f.fillText(h.tittle,0,0),v.tittle=n(f.getImageData(0,0,p,p))),h.ascent&&(f.clearRect(0,0,p,p),f.textBaseline="top",f.fillText(h.ascent,0,0),v.ascent=n(f.getImageData(0,0,p,p))),h.descent&&(f.clearRect(0,0,p,p),f.textBaseline="top",f.fillText(h.descent,0,0),v.descent=i(f.getImageData(0,0,p,p))),h.overshoot){f.clearRect(0,0,p,p),f.textBaseline="top",f.fillText(h.overshoot,0,0);var w=i(f.getImageData(0,0,p,p));v.overshoot=w-m}for(var T in v)v[T]/=s;return v.em=s,e.cache[o]=v,r(v,u)}function r(t,e){var r={};for(var n in"string"==typeof e&&(e=t[e]),t)"em"!==n&&(r[n]=t[n]-e);return r}function n(t){for(var e=t.height,r=t.data,n=3;n<r.length;n+=4)if(0!==r[n])return Math.floor(.25*(n-3)/e)}function i(t){for(var e=t.height,r=t.data,n=r.length-1;n>0;n-=4)if(0!==r[n])return Math.floor(.25*(n-3)/e)}t.exports=e,e.canvas=document.createElement("canvas"),e.cache={}},5159:function(t,e,r){"use strict";var n=r(26116);t.exports=function(t){var e=typeof t;if("string"===e){var r=t;if(0===(t=+t)&&n(r))return!1}else if("number"!==e)return!1;return t-t<1}},5182:function(t,e,r){"use strict";var n=r(21534);n.plot=r(43775),t.exports=n},5271:function(t,e,r){"use strict";t.exports={moduleType:"trace",name:"scatterpolar",basePlotModule:r(16665),categories:["polar","symbols","showLegend","scatter-like"],attributes:r(73990),supplyDefaults:r(73553).supplyDefaults,colorbar:r(23814),formatLabels:r(90812),calc:r(13218),plot:r(10272),style:r(26100).style,styleOnSelect:r(26100).styleOnSelect,hoverPoints:r(4537).hoverPoints,selectPoints:r(64061),meta:{}}},5395:function(t){t.exports=function(t,e,r,n){var i=Math.tan(e.upDegrees*Math.PI/180),a=Math.tan(e.downDegrees*Math.PI/180),o=Math.tan(e.leftDegrees*Math.PI/180),s=Math.tan(e.rightDegrees*Math.PI/180),l=2/(o+s),u=2/(i+a);return t[0]=l,t[1]=0,t[2]=0,t[3]=0,t[4]=0,t[5]=u,t[6]=0,t[7]=0,t[8]=-(o-s)*l*.5,t[9]=(i-a)*u*.5,t[10]=n/(r-n),t[11]=-1,t[12]=0,t[13]=0,t[14]=n*r/(r-n),t[15]=0,t}},5651:function(t){"use strict";t.exports=function(t,e,r,n){var i=n("contours.start"),a=n("contours.end"),o=!1===i||!1===a,s=r("contours.size");!(o?e.autocontour=!0:r("autocontour",!1))&&s||r("ncontours")}},5675:function(t,e,r){"use strict";t.exports=r(30252)},5763:function(t){t.exports=function(t){var i=[];return t.replace(r,function(t,r,a){var o=r.toLowerCase();for(a=function(t){var e=t.match(n);return e?e.map(Number):[]}(a),"m"==o&&a.length>2&&(i.push([r].concat(a.splice(0,2))),o="l",r="m"==r?"l":"L");;){if(a.length==e[o])return a.unshift(r),i.push(a);if(a.length<e[o])throw new Error("malformed path data");i.push([r].concat(a.splice(0,e[o])))}}),i};var e={a:7,c:6,h:1,l:2,m:2,q:4,s:4,t:2,v:1,z:0},r=/([astvzqmhlc])([^astvzqmhlc]*)/gi,n=/-?[0-9]*\.?[0-9]+(?:e[-+]?\d+)?/gi},5809:function(t,e,r){"use strict";var n=r(46982),i=r(15181),a=i.pushUnique,o=!0;t.exports=function(t,e,r){var s=e._fullLayout;if(!e._dragged&&!e._editing){var l,u=s.legend.itemclick,c=s.legend.itemdoubleclick,f=s.legend.groupclick;if(1===r&&"toggle"===u&&"toggleothers"===c&&o&&e.data&&e._context.showTips?(i.notifier(i._(e,"Double-click on legend to isolate one trace"),"long"),o=!1):o=!1,1===r?l=u:2===r&&(l=c),l){var h="togglegroup"===f,p=s.hiddenlabels?s.hiddenlabels.slice():[],d=t.data()[0][0];if(!d.groupTitle||!d.noClick){var v=e._fullData,g=(s.shapes||[]).filter(function(t){return t.showlegend}),y=v.concat(g),m=d.trace;m._isShape&&(m=m._fullInput);var x,b,_,w,T,A=m.legendgroup,k={},M=[],S=[],E=[],L=(s.shapes||[]).map(function(t){return t._input}),C=!1,P=m.legend,O=m._fullInput;if(O&&O._isShape||!n.traceIs(m,"pie-like")){var I,D=A&&A.length,z=[];if(D)for(x=0;x<y.length;x++)(I=y[x]).visible&&I.legendgroup===A&&z.push(x);if("toggle"===l){var R;switch(m.visible){case!0:R="legendonly";break;case!1:R=!1;break;case"legendonly":R=!0}if(D)if(h)for(x=0;x<y.length;x++){var F=y[x];!1!==F.visible&&F.legendgroup===A&&tt(F,R)}else tt(m,R);else tt(m,R)}else if("toggleothers"===l){var B,N,j,U,V=!0;for(x=0;x<y.length;x++)if(B=(U=y[x])===m,N=!0!==U.showlegend,!(B||N||D&&U.legendgroup===A||U.legend!==P||!0!==U.visible||n.traceIs(U,"notLegendIsolatable"))){V=!1;break}for(x=0;x<y.length;x++)if(!1!==(U=y[x]).visible&&U.legend===P&&!n.traceIs(U,"notLegendIsolatable"))switch(m.visible){case"legendonly":tt(U,!0);break;case!0:j=!!V||"legendonly",B=U===m,N=!0!==U.showlegend&&!U.legendgroup,tt(U,!!(B||D&&U.legendgroup===A||N)||j)}}for(x=0;x<S.length;x++)if(_=S[x]){var H=_.constructUpdate(),q=Object.keys(H);for(b=0;b<q.length;b++)w=q[b],(k[w]=k[w]||[])[E[x]]=H[w]}for(T=Object.keys(k),x=0;x<T.length;x++)for(w=T[x],b=0;b<M.length;b++)k[w].hasOwnProperty(b)||(k[w][b]=void 0);C?n.call("_guiUpdate",e,k,{shapes:L},M):n.call("_guiRestyle",e,k,M)}else{var G=d.label,Y=p.indexOf(G);if("toggle"===l)-1===Y?p.push(G):p.splice(Y,1);else if("toggleothers"===l){var W=-1!==Y,Z=[];for(x=0;x<e.calcdata.length;x++){var X=e.calcdata[x];for(b=0;b<X.length;b++){var J=X[b].label;P===X[0].trace.legend&&G!==J&&(-1===p.indexOf(J)&&(W=!0),a(p,J),Z.push(J))}}if(!W)for(var K=0;K<Z.length;K++){var $=p.indexOf(Z[K]);-1!==$&&p.splice($,1)}}n.call("_guiRelayout",e,"hiddenlabels",p)}}}}function Q(t,e){var r=M.indexOf(t),n=k.visible;return n||(n=k.visible=[]),-1===M.indexOf(t)&&(M.push(t),r=M.length-1),n[r]=e,r}function tt(t,e){if(!d.groupTitle||h){var r,a=t._fullInput||t,o=a._isShape,s=a.index;if(void 0===s&&(s=a._index),n.hasTransform(a,"groupby")){var l=S[s];if(!l){var u=n.getTransformIndices(a,"groupby"),c=u[u.length-1];l=i.keyedContainer(a,"transforms["+c+"].styles","target","value.visible"),S[s]=l}var f=l.get(t._group);void 0===f&&(f=!0),!1!==f&&l.set(t._group,e),E[s]=Q(s,!1!==a.visible)}else{var p=!1!==a.visible&&e;o?(r=p,L[s].visible=r,C=!0):Q(s,p)}}}}},5870:function(t){"use strict";var e={tonextx:1,tonexty:1,tonext:1};t.exports=function(t,r,n){var i,a,o,s,l,u={},c=!1,f=-1,h=0,p=-1;for(a=0;a<n.length;a++)(o=(i=n[a][0].trace).stackgroup||"")?o in u?l=u[o]:(l=u[o]=h,h++):i.fill in e&&p>=0?l=p:(l=p=h,h++),l<f&&(c=!0),i._groupIndex=f=l;var d=n.slice();c&&d.sort(function(t,e){var r=t[0].trace,n=e[0].trace;return r._groupIndex-n._groupIndex||r.index-n.index});var v={};for(a=0;a<d.length;a++)o=(i=d[a][0].trace).stackgroup||"",!0===i.visible?(i._nexttrace=null,i.fill in e&&(s=v[o],i._prevtrace=s||null,s&&(s._nexttrace=i)),i._ownfill=i.fill&&("tozero"===i.fill.substr(0,6)||"toself"===i.fill||"to"===i.fill.substr(0,2)&&!i._prevtrace),v[o]=i):i._prevtrace=i._nexttrace=i._ownfill=null;return d}},5935:function(t){"use strict";t.exports={circle:"●","circle-open":"○",square:"■","square-open":"□",diamond:"◆","diamond-open":"◇",cross:"+",x:"❌"}},5938:function(t,e,r){"use strict";var n=r(18531),i="function"==typeof Symbol&&"symbol"==typeof Symbol("foo"),a=Object.prototype.toString,o=Array.prototype.concat,s=r(49367),l=r(64866)(),u=function(t,e,r,n){if(e in t)if(!0===n){if(t[e]===r)return}else if("function"!=typeof(i=n)||"[object Function]"!==a.call(i)||!n())return;var i;l?s(t,e,r,!0):s(t,e,r)},c=function(t,e){var r=arguments.length>2?arguments[2]:{},a=n(e);i&&(a=o.call(a,Object.getOwnPropertySymbols(e)));for(var s=0;s<a.length;s+=1)u(t,a[s],e[a[s]],r[a[s]])};c.supportsDescriptors=!!l,t.exports=c},6017:function(t,e,r){"use strict";t.exports=c;var n=r(97261).F,i=n.ERR_METHOD_NOT_IMPLEMENTED,a=n.ERR_MULTIPLE_CALLBACK,o=n.ERR_TRANSFORM_ALREADY_TRANSFORMING,s=n.ERR_TRANSFORM_WITH_LENGTH_0,l=r(67295);function u(t,e){var r=this._transformState;r.transforming=!1;var n=r.writecb;if(null===n)return this.emit("error",new a);r.writechunk=null,r.writecb=null,null!=e&&this.push(e),n(t);var i=this._readableState;i.reading=!1,(i.needReadable||i.length<i.highWaterMark)&&this._read(i.highWaterMark)}function c(t){if(!(this instanceof c))return new c(t);l.call(this,t),this._transformState={afterTransform:u.bind(this),needTransform:!1,transforming:!1,writecb:null,writechunk:null,writeencoding:null},this._readableState.needReadable=!0,this._readableState.sync=!1,t&&("function"==typeof t.transform&&(this._transform=t.transform),"function"==typeof t.flush&&(this._flush=t.flush)),this.on("prefinish",f)}function f(){var t=this;"function"!=typeof this._flush||this._readableState.destroyed?h(this,null,null):this._flush(function(e,r){h(t,e,r)})}function h(t,e,r){if(e)return t.emit("error",e);if(null!=r&&t.push(r),t._writableState.length)throw new s;if(t._transformState.transforming)throw new o;return t.push(null)}r(28480)(c,l),c.prototype.push=function(t,e){return this._transformState.needTransform=!1,l.prototype.push.call(this,t,e)},c.prototype._transform=function(t,e,r){r(new i("_transform()"))},c.prototype._write=function(t,e,r){var n=this._transformState;if(n.writecb=r,n.writechunk=t,n.writeencoding=e,!n.transforming){var i=this._readableState;(n.needTransform||i.needReadable||i.length<i.highWaterMark)&&this._read(i.highWaterMark)}},c.prototype._read=function(t){var e=this._transformState;null===e.writechunk||e.transforming?e.needTransform=!0:(e.transforming=!0,this._transform(e.writechunk,e.writeencoding,e.afterTransform))},c.prototype._destroy=function(t,e){l.prototype._destroy.call(this,t,function(t){e(t)})}},6022:function(t){"use strict";t.exports=function(t,n){n||(n={});var i,a,o,s,l,u,c,f,h,p,d,v=null==n.cutoff?.25:n.cutoff,g=null==n.radius?8:n.radius,y=n.channel||0;if(ArrayBuffer.isView(t)||Array.isArray(t)){if(!n.width||!n.height)throw Error("For raw data width and height should be provided by options");i=n.width,a=n.height,s=t,u=n.stride?n.stride:Math.floor(t.length/i/a)}else window.HTMLCanvasElement&&t instanceof window.HTMLCanvasElement?(c=(f=t).getContext("2d"),i=f.width,a=f.height,s=(h=c.getImageData(0,0,i,a)).data,u=4):window.CanvasRenderingContext2D&&t instanceof window.CanvasRenderingContext2D?(c=t,i=(f=t.canvas).width,a=f.height,s=(h=c.getImageData(0,0,i,a)).data,u=4):window.ImageData&&t instanceof window.ImageData&&(h=t,i=t.width,a=t.height,s=h.data,u=4);if(o=Math.max(i,a),window.Uint8ClampedArray&&s instanceof window.Uint8ClampedArray||window.Uint8Array&&s instanceof window.Uint8Array)for(l=s,s=Array(i*a),p=0,d=Math.floor(l.length/u);p<d;p++)s[p]=l[p*u+y]/255;else if(1!==u)throw Error("Raw data can have only 1 value per pixel");var m=Array(i*a),x=Array(i*a),b=Array(o),_=Array(o),w=Array(o+1),T=Array(o);for(p=0,d=i*a;p<d;p++){var A=s[p];m[p]=1===A?0:0===A?e:Math.pow(Math.max(0,.5-A),2),x[p]=1===A?e:0===A?0:Math.pow(Math.max(0,A-.5),2)}r(m,i,a,b,_,T,w),r(x,i,a,b,_,T,w);var k=window.Float32Array?new Float32Array(i*a):new Array(i*a);for(p=0,d=i*a;p<d;p++)k[p]=Math.min(Math.max(1-((m[p]-x[p])/g+v),0),1);return k};var e=1e20;function r(t,e,r,i,a,o,s){for(var l=0;l<e;l++){for(var u=0;u<r;u++)i[u]=t[u*e+l];for(n(i,a,o,s,r),u=0;u<r;u++)t[u*e+l]=a[u]}for(u=0;u<r;u++){for(l=0;l<e;l++)i[l]=t[u*e+l];for(n(i,a,o,s,e),l=0;l<e;l++)t[u*e+l]=Math.sqrt(a[l])}}function n(t,r,n,i,a){n[0]=0,i[0]=-e,i[1]=+e;for(var o=1,s=0;o<a;o++){for(var l=(t[o]+o*o-(t[n[s]]+n[s]*n[s]))/(2*o-2*n[s]);l<=i[s];)s--,l=(t[o]+o*o-(t[n[s]]+n[s]*n[s]))/(2*o-2*n[s]);n[++s]=o,i[s]=l,i[s+1]=+e}for(o=0,s=0;o<a;o++){for(;i[s+1]<o;)s++;r[o]=(o-n[s])*(o-n[s])+t[n[s]]}}},6029:function(t,e,r){"use strict";t.exports={moduleType:"trace",name:"sunburst",basePlotModule:r(50296),categories:[],animatable:!0,attributes:r(75408),layoutAttributes:r(76347),supplyDefaults:r(2951),supplyLayoutDefaults:r(20380),calc:r(60512).calc,crossTraceCalc:r(60512).crossTraceCalc,plot:r(2290).plot,style:r(50928).style,colorbar:r(23814),meta:{}}},6157:function(t,e,r){"use strict";var n=r(93950).gl_cone3d,i=r(93950).gl_cone3d.createConeMesh,a=r(15181).simpleMap,o=r(53914).parseColorScale,s=r(44236).extractOpts,l=r(38603);function u(t,e){this.scene=t,this.uid=e,this.mesh=null,this.data=null}var c=u.prototype;c.handlePick=function(t){if(t.object===this.mesh){var e=t.index=t.data.index,r=this.data.x[e],n=this.data.y[e],i=this.data.z[e],a=this.data.u[e],o=this.data.v[e],s=this.data.w[e];t.traceCoordinate=[r,n,i,a,o,s,Math.sqrt(a*a+o*o+s*s)];var l=this.data.hovertext||this.data.text;return Array.isArray(l)&&void 0!==l[e]?t.textLabel=l[e]:l&&(t.textLabel=l),!0}};var f={xaxis:0,yaxis:1,zaxis:2},h={tip:1,tail:0,cm:.25,center:.5},p={tip:1,tail:1,cm:.75,center:.5};function d(t,e){var r=t.fullSceneLayout,i=t.dataScale,u={};function c(t,e){var n=r[e],o=i[f[e]];return a(t,function(t){return n.d2l(t)*o})}u.vectors=l(c(e.u,"xaxis"),c(e.v,"yaxis"),c(e.w,"zaxis"),e._len),u.positions=l(c(e.x,"xaxis"),c(e.y,"yaxis"),c(e.z,"zaxis"),e._len);var d=s(e);u.colormap=o(e),u.vertexIntensityBounds=[d.min/e._normMax,d.max/e._normMax],u.coneOffset=h[e.anchor],"scaled"===e.sizemode?u.coneSize=e.sizeref||.5:u.coneSize=e.sizeref&&e._normMax?e.sizeref/e._normMax:.5;var v=n(u),g=e.lightposition;return v.lightPosition=[g.x,g.y,g.z],v.ambient=e.lighting.ambient,v.diffuse=e.lighting.diffuse,v.specular=e.lighting.specular,v.roughness=e.lighting.roughness,v.fresnel=e.lighting.fresnel,v.opacity=e.opacity,e._pad=p[e.anchor]*v.vectorScale*v.coneScale*e._normMax,v}c.update=function(t){this.data=t;var e=d(this.scene,t);this.mesh.update(e)},c.dispose=function(){this.scene.glplot.remove(this.mesh),this.mesh.dispose()},t.exports=function(t,e){var r=t.glplot.gl,n=d(t,e),a=i(r,n),o=new u(t,e.uid);return o.mesh=a,o.data=e,a._trace=o,t.glplot.add(a),o}},6207:function(t,e,r){"use strict";var n=r(46982),i=r(15181);function a(t,e,r){var n,a,o,s=!1;if("data"===e.type)n=t._fullData[null!==e.traces?e.traces[0]:0];else{if("layout"!==e.type)return!1;n=t._fullLayout}return a=i.nestedProperty(n,e.prop).get(),(o=r[e.type]=r[e.type]||{}).hasOwnProperty(e.prop)&&o[e.prop]!==a&&(s=!0),o[e.prop]=a,{changed:s,value:a}}function o(t,e){var r=[],n=e[0],a={};if("string"==typeof n)a[n]=e[1];else{if(!i.isPlainObject(n))return r;a=n}return l(a,function(t,e,n){r.push({type:"layout",prop:t,value:n})},"",0),r}function s(t,e){var r,n,a,o,s=[];if(n=e[0],a=e[1],r=e[2],o={},"string"==typeof n)o[n]=a;else{if(!i.isPlainObject(n))return s;o=n,void 0===r&&(r=a)}return void 0===r&&(r=null),l(o,function(e,n,i){var a,o;if(Array.isArray(i)){o=i.slice();var l=Math.min(o.length,t.data.length);r&&(l=Math.min(l,r.length)),a=[];for(var u=0;u<l;u++)a[u]=r?r[u]:u}else o=i,a=r?r.slice():null;if(null===a)Array.isArray(o)&&(o=o[0]);else if(Array.isArray(a)){if(!Array.isArray(o)){var c=o;o=[];for(var f=0;f<a.length;f++)o[f]=c}o.length=Math.min(a.length,o.length)}s.push({type:"data",prop:e,traces:a,value:o})},"",0),s}function l(t,e,r,n){Object.keys(t).forEach(function(a){var o=t[a];if("_"!==a[0]){var s=r+(n>0?".":"")+a;i.isPlainObject(o)?l(o,e,s,n+1):e(s,a,o)}})}e.manageCommandObserver=function(t,r,n,o){var s={},l=!0;r&&r._commandObserver&&(s=r._commandObserver),s.cache||(s.cache={}),s.lookupTable={};var u=e.hasSimpleAPICommandBindings(t,n,s.lookupTable);if(r&&r._commandObserver){if(u)return s;if(r._commandObserver.remove)return r._commandObserver.remove(),r._commandObserver=null,s}if(u){a(t,u,s.cache),s.check=function(){if(l){var e=a(t,u,s.cache);return e.changed&&o&&void 0!==s.lookupTable[e.value]&&(s.disable(),Promise.resolve(o({value:e.value,type:u.type,prop:u.prop,traces:u.traces,index:s.lookupTable[e.value]})).then(s.enable,s.enable)),e.changed}};for(var c=["plotly_relayout","plotly_redraw","plotly_restyle","plotly_update","plotly_animatingframe","plotly_afterplot"],f=0;f<c.length;f++)t._internalOn(c[f],s.check);s.remove=function(){for(var e=0;e<c.length;e++)t._removeInternalListener(c[e],s.check)}}else i.log("Unable to automatically bind plot updates to API command"),s.lookupTable={},s.remove=function(){};return s.disable=function(){l=!1},s.enable=function(){l=!0},r&&(r._commandObserver=s),s},e.hasSimpleAPICommandBindings=function(t,r,n){var i,a,o=r.length;for(i=0;i<o;i++){var s,l=r[i],u=l.method,c=l.args;if(Array.isArray(c)||(c=[]),!u)return!1;var f=e.computeAPICommandBindings(t,u,c);if(1!==f.length)return!1;if(a){if((s=f[0]).type!==a.type)return!1;if(s.prop!==a.prop)return!1;if(Array.isArray(a.traces)){if(!Array.isArray(s.traces))return!1;s.traces.sort();for(var h=0;h<a.traces.length;h++)if(a.traces[h]!==s.traces[h])return!1}else if(s.prop!==a.prop)return!1}else a=f[0],Array.isArray(a.traces)&&a.traces.sort();var p=(s=f[0]).value;if(Array.isArray(p)){if(1!==p.length)return!1;p=p[0]}n&&(n[p]=i)}return a},e.executeAPICommand=function(t,e,r){if("skip"===e)return Promise.resolve();var a=n.apiMethodRegistry[e],o=[t];Array.isArray(r)||(r=[]);for(var s=0;s<r.length;s++)o.push(r[s]);return a.apply(null,o).catch(function(t){return i.warn("API call to Plotly."+e+" rejected.",t),Promise.reject(t)})},e.computeAPICommandBindings=function(t,e,r){var n;switch(Array.isArray(r)||(r=[]),e){case"restyle":n=s(t,r);break;case"relayout":n=o(0,r);break;case"update":n=s(t,[r[0],r[2]]).concat(o(0,[r[1]]));break;case"animate":n=function(t,e){return Array.isArray(e[0])&&1===e[0].length&&-1!==["string","number"].indexOf(typeof e[0][0])?[{type:"layout",prop:"_currentFrame",value:e[0][0].toString()}]:[]}(0,r);break;default:n=[]}return n}},6343:function(t,e,r){"use strict";var n=r(16534),i=r(69562),a=r(15181),o=r(70394).resizeText,s=r(78999);function l(t,e,r,n){var o=e.data.data,l=!e.children,u=o.i,c=a.castOption(r,u,"marker.line.color")||i.defaultLine,f=a.castOption(r,u,"marker.line.width")||0;t.call(s,e,r,n).style("stroke-width",f).call(i.stroke,c).style("opacity",l?r.leaf.opacity:null)}t.exports={style:function(t){var e=t._fullLayout._iciclelayer.selectAll(".trace");o(t,e,"icicle"),e.each(function(e){var r=n.select(this),i=e[0].trace;r.style("opacity",i.opacity),r.selectAll("path.surface").each(function(e){n.select(this).call(l,e,i,t)})})},styleOne:l}},6378:function(t,e,r){"use strict";var n=r(78030),i=r(30723)(/^\s*(?:function)?\*/),a=r(22138)(),o=r(81258),s=n("Object.prototype.toString"),l=n("Function.prototype.toString"),u=r(83947);t.exports=function(t){if("function"!=typeof t)return!1;if(i(l(t)))return!0;if(!a)return"[object GeneratorFunction]"===s(t);if(!o)return!1;var e=u();return e&&o(t)===e.prototype}},6537:function(t){"use strict";t.exports=function(t){if("function"!=typeof t)throw new TypeError(t+" is not a function");return t}},6561:function(t,e,r){"use strict";var n=r(26446),i=r(89196),a=r(74697).hasColorscale,o=r(31751),s=r(3970),l=r(64433);t.exports=function(t,e){var r,u,c,f,h,p,d=n.getFromId(t,e.xaxis||"x"),v=n.getFromId(t,e.yaxis||"y"),g={msUTC:!(!e.base&&0!==e.base)};"h"===e.orientation?(r=d.makeCalcdata(e,"x",g),c=v.makeCalcdata(e,"y"),f=i(e,v,"y",c),h=!!e.yperiodalignment,p="y"):(r=v.makeCalcdata(e,"y",g),c=d.makeCalcdata(e,"x"),f=i(e,d,"x",c),h=!!e.xperiodalignment,p="x"),u=f.vals;for(var y=Math.min(u.length,r.length),m=new Array(y),x=0;x<y;x++)m[x]={p:u[x],s:r[x]},h&&(m[x].orig_p=c[x],m[x][p+"End"]=f.ends[x],m[x][p+"Start"]=f.starts[x]),e.ids&&(m[x].id=String(e.ids[x]));return a(e,"marker")&&o(t,e,{vals:e.marker.color,containerStr:"marker",cLetter:"c"}),a(e,"marker.line")&&o(t,e,{vals:e.marker.line.color,containerStr:"marker.line",cLetter:"c"}),s(m,e),l(m,e),m}},6587:function(t,e,r){"use strict";var n=r(15181),i=r(24181),a=r(63457),o=r(22203),s=r(5651),l=r(53125),u=r(20762),c=r(23276);t.exports=function(t,e,r,f){function h(r,i){return n.coerce(t,e,c,r,i)}if(i(t,e,h,f)){a(t,e,f,h),h("xhoverformat"),h("yhoverformat"),h("text"),h("hovertext"),h("hoverongaps"),h("hovertemplate");var p="constraint"===h("contours.type");h("connectgaps",n.isArray1D(e.z)),p?o(t,e,h,f,r):(s(t,e,h,function(r){return n.coerce2(t,e,c,r)}),l(t,e,h,f)),e.contours&&"heatmap"===e.contours.coloring&&u(h,f)}else e.visible=!1}},6624:function(t,e,r){"use strict";var n=r(16534),i=r(5159),a=r(53450),o=r(15181),s=o.nestedProperty,l=r(90720),u=r(80594),c=r(46982),f=r(86877),h=r(37070),p=r(26446),d=r(88191),v=r(69562),g=r(31576).initInteractions,y=r(60432),m=r(35640).clearOutline,x=r(45728).dfltConfig,b=r(34008),_=r(15291),w=r(357),T=r(7458),A=r(29278).AX_NAME_PATTERN,k=0;function M(t){var e=t._fullLayout;e._redrawFromAutoMarginCount?e._redrawFromAutoMarginCount--:t.emit("plotly_afterplot")}function S(t,e){try{t._fullLayout._paper.style("background",e)}catch(t){o.error(t)}}function E(t,e){S(t,v.combine(e,"white"))}function L(t,e){if(!t._context){t._context=o.extendDeep({},x);var r=n.select("base");t._context._baseUrl=r.size()&&r.attr("href")?window.location.href.split("#")[0]:""}var i,s,l,u=t._context;if(e){for(s=Object.keys(e),i=0;i<s.length;i++)"editable"!==(l=s[i])&&"edits"!==l&&l in u&&("setBackground"===l&&"opaque"===e[l]?u[l]=E:u[l]=e[l]);e.plot3dPixelRatio&&!u.plotGlPixelRatio&&(u.plotGlPixelRatio=u.plot3dPixelRatio);var c=e.editable;if(void 0!==c)for(u.editable=c,s=Object.keys(u.edits),i=0;i<s.length;i++)u.edits[s[i]]=c;if(e.edits)for(s=Object.keys(e.edits),i=0;i<s.length;i++)(l=s[i])in u.edits&&(u.edits[l]=e.edits[l]);u._exportedPlot=e._exportedPlot}u.staticPlot&&(u.editable=!1,u.edits={},u.autosizable=!1,u.scrollZoom=!1,u.doubleClick=!1,u.showTips=!1,u.showLink=!1,u.displayModeBar=!1),"hover"!==u.displayModeBar||a||(u.displayModeBar=!0),"transparent"!==u.setBackground&&"function"==typeof u.setBackground||(u.setBackground=S),u._hasZeroHeight=u._hasZeroHeight||0===t.clientHeight,u._hasZeroWidth=u._hasZeroWidth||0===t.clientWidth;var f=u.scrollZoom,h=u._scrollZoom={};if(!0===f)h.cartesian=1,h.gl3d=1,h.geo=1,h.mapbox=1;else if("string"==typeof f){var p=f.split("+");for(i=0;i<p.length;i++)h[p[i]]=1}else!1!==f&&(h.gl3d=1,h.geo=1,h.mapbox=1)}function C(t,e){var r,n,i=e+1,a=[];for(r=0;r<t.length;r++)(n=t[r])<0?a.push(i+n):a.push(n);return a}function P(t,e,r){var n,i;for(n=0;n<e.length;n++){if((i=e[n])!==parseInt(i,10))throw new Error("all values in "+r+" must be integers");if(i>=t.data.length||i<-t.data.length)throw new Error(r+" must be valid indices for gd.data.");if(e.indexOf(i,n+1)>-1||i>=0&&e.indexOf(-t.data.length+i)>-1||i<0&&e.indexOf(t.data.length+i)>-1)throw new Error("each index in "+r+" must be unique.")}}function O(t,e,r){if(!Array.isArray(t.data))throw new Error("gd.data must be an array.");if(void 0===e)throw new Error("currentIndices is a required argument.");if(Array.isArray(e)||(e=[e]),P(t,e,"currentIndices"),void 0===r||Array.isArray(r)||(r=[r]),void 0!==r&&P(t,r,"newIndices"),void 0!==r&&e.length!==r.length)throw new Error("current and new indices must be of equal length.")}function I(t,e,r,n,a){!function(t,e,r,n){var i=o.isPlainObject(n);if(!Array.isArray(t.data))throw new Error("gd.data must be an array");if(!o.isPlainObject(e))throw new Error("update must be a key:value object");if(void 0===r)throw new Error("indices must be an integer or array of integers");for(var a in P(t,r,"indices"),e){if(!Array.isArray(e[a])||e[a].length!==r.length)throw new Error("attribute "+a+" must be an array of length equal to indices array length");if(i&&(!(a in n)||!Array.isArray(n[a])||n[a].length!==e[a].length))throw new Error("when maxPoints is set as a key:value object it must contain a 1:1 corrispondence with the keys and number of traces in the update object")}}(t,e,r,n);for(var l=function(t,e,r,n){var a,l,u,c,f,h=o.isPlainObject(n),p=[];for(var d in Array.isArray(r)||(r=[r]),r=C(r,t.data.length-1),e)for(var v=0;v<r.length;v++){if(a=t.data[r[v]],l=(u=s(a,d)).get(),c=e[d][v],!o.isArrayOrTypedArray(c))throw new Error("attribute: "+d+" index: "+v+" must be an array");if(!o.isArrayOrTypedArray(l))throw new Error("cannot extend missing or non-array attribute: "+d);if(l.constructor!==c.constructor)throw new Error("cannot extend array with an array of a different type: "+d);f=h?n[d][v]:n,i(f)||(f=-1),p.push({prop:u,target:l,insert:c,maxp:Math.floor(f)})}return p}(t,e,r,n),u={},c={},f=0;f<l.length;f++){var h=l[f].prop,p=l[f].maxp,d=a(l[f].target,l[f].insert,p);h.set(d[0]),Array.isArray(u[h.astr])||(u[h.astr]=[]),u[h.astr].push(d[1]),Array.isArray(c[h.astr])||(c[h.astr]=[]),c[h.astr].push(l[f].target.length)}return{update:u,maxPoints:c}}function D(t,e){var r=new t.constructor(t.length+e.length);return r.set(t),r.set(e,t.length),r}function z(t,r,n,i){t=o.getGraphDiv(t),_.clearPromiseQueue(t);var a={};if("string"==typeof r)a[r]=n;else{if(!o.isPlainObject(r))return o.warn("Restyle fail.",r,n,i),Promise.reject();a=o.extendFlat({},r),void 0===i&&(i=n)}Object.keys(a).length&&(t.changed=!0);var s=_.coerceTraceIndices(t,i),l=N(t,a,s),c=l.flags;c.calc&&(t.calcdata=void 0),c.clearAxisTypes&&_.clearAxisTypes(t,s,{});var f=[];c.fullReplot?f.push(e._doPlot):(f.push(h.previousPromises),h.supplyDefaults(t),c.markerSize&&(h.doCalcdata(t),H(f)),c.style&&f.push(w.doTraceStyle),c.colorbars&&f.push(w.doColorBars),f.push(M)),f.push(h.rehover,h.redrag,h.reselect),u.add(t,z,[t,l.undoit,l.traces],z,[t,l.redoit,l.traces]);var p=o.syncOrAsync(f,t);return p&&p.then||(p=Promise.resolve()),p.then(function(){return t.emit("plotly_restyle",l.eventData),t})}function R(t){return void 0===t?null:t}function F(t,e){return e?function(e,r,n){var i=s(e,r),a=i.set;return i.set=function(e){B((n||"")+r,i.get(),e,t),a(e)},i}:s}function B(t,e,r,n){if(Array.isArray(e)||Array.isArray(r))for(var i=Array.isArray(e)?e:[],a=Array.isArray(r)?r:[],s=Math.max(i.length,a.length),l=0;l<s;l++)B(t+"["+l+"]",i[l],a[l],n);else if(o.isPlainObject(e)||o.isPlainObject(r)){var u=o.isPlainObject(e)?e:{},c=o.isPlainObject(r)?r:{},f=o.extendFlat({},u,c);for(var h in f)B(t+"."+h,u[h],c[h],n)}else void 0===n[t]&&(n[t]=R(e))}function N(t,e,r){var n,i=t._fullLayout,a=t._fullData,l=t.data,u=i._guiEditing,d=F(i._preGUI,u),v=o.extendDeepAll({},e);j(e);var g,y=T.traceFlags(),m={},x={};function b(){return r.map(function(){})}function w(t){var e=p.id2name(t);-1===g.indexOf(e)&&g.push(e)}function A(t){return"LAYOUT"+t+".autorange"}function k(t){return"LAYOUT"+t+".range"}function M(t){for(var e=t;e<a.length;e++)if(a[e]._input===l[t])return a[e]}function S(n,a,o){if(Array.isArray(n))n.forEach(function(t){S(t,a,o)});else if(!(n in e)&&!_.hasParent(e,n)){var s;if("LAYOUT"===n.substr(0,6))s=d(t.layout,n.replace("LAYOUT",""));else{var c=r[o];s=F(i._tracePreGUI[M(c)._fullInput.uid],u)(l[c],n)}n in x||(x[n]=b()),void 0===x[n][o]&&(x[n][o]=R(s.get())),void 0!==a&&s.set(a)}}function E(t){return function(e){return a[e][t]}}function L(t){return function(e,n){return!1===e?a[r[n]][t]:null}}for(var C in e){if(_.hasParent(e,C))throw new Error("cannot set "+C+" and a parent attribute simultaneously");var P,O,I,D,z,B,N=e[C];if("autobinx"!==C&&"autobiny"!==C||(C=C.charAt(C.length-1)+"bins",N=Array.isArray(N)?N.map(L(C)):!1===N?r.map(E(C)):null),m[C]=N,"LAYOUT"!==C.substr(0,6)){for(x[C]=b(),n=0;n<r.length;n++)if(P=l[r[n]],O=M(r[n]),D=(I=F(i._tracePreGUI[O._fullInput.uid],u)(P,C)).get(),void 0!==(z=Array.isArray(N)?N[n%N.length]:N)){var U=I.parts[I.parts.length-1],V=C.substr(0,C.length-U.length-1),H=V?V+".":"",q=V?s(O,V).get():O;if((B=f.getTraceValObject(O,I.parts))&&B.impliedEdits&&null!==z)for(var G in B.impliedEdits)S(o.relativeAttr(C,G),B.impliedEdits[G],n);else if("thicknessmode"!==U&&"lenmode"!==U||D===z||"fraction"!==z&&"pixels"!==z||!q){if("type"===C&&("pie"===z!=("pie"===D)||"funnelarea"===z!=("funnelarea"===D))){var Y="x",W="y";"bar"!==z&&"bar"!==D||"h"!==P.orientation||(Y="y",W="x"),o.swapAttrs(P,["?","?src"],"labels",Y),o.swapAttrs(P,["d?","?0"],"label",Y),o.swapAttrs(P,["?","?src"],"values",W),"pie"===D||"funnelarea"===D?(s(P,"marker.color").set(s(P,"marker.colors").get()),i._pielayer.selectAll("g.trace").remove()):c.traceIs(P,"cartesian")&&s(P,"marker.colors").set(s(P,"marker.color").get())}}else{var Z=i._size,X=q.orient,J="top"===X||"bottom"===X;if("thicknessmode"===U){var K=J?Z.h:Z.w;S(H+"thickness",q.thickness*("fraction"===z?1/K:K),n)}else{var $=J?Z.w:Z.h;S(H+"len",q.len*("fraction"===z?1/$:$),n)}}if(x[C][n]=R(D),-1!==["swapxy","swapxyaxes","orientation","orientationaxes"].indexOf(C)){if("orientation"===C){I.set(z);var Q=P.x&&!P.y?"h":"v";if((I.get()||Q)===O.orientation)continue}else"orientationaxes"===C&&(P.orientation={v:"h",h:"v"}[O.orientation]);_.swapXYData(P),y.calc=y.clearAxisTypes=!0}else-1!==h.dataArrayContainers.indexOf(I.parts[0])?(_.manageArrayContainers(I,z,x),y.calc=!0):(B?B.arrayOk&&!c.traceIs(O,"regl")&&(o.isArrayOrTypedArray(z)||o.isArrayOrTypedArray(D))?y.calc=!0:T.update(y,B):y.calc=!0,I.set(z))}if(-1!==["swapxyaxes","orientationaxes"].indexOf(C)&&p.swap(t,r),"orientationaxes"===C){var tt=s(t.layout,"hovermode"),et=tt.get();"x"===et?tt.set("y"):"y"===et?tt.set("x"):"x unified"===et?tt.set("y unified"):"y unified"===et&&tt.set("x unified")}if(-1!==["orientation","type"].indexOf(C)){for(g=[],n=0;n<r.length;n++){var rt=l[r[n]];c.traceIs(rt,"cartesian")&&(w(rt.xaxis||"x"),w(rt.yaxis||"y"))}S(g.map(A),!0,0),S(g.map(k),[0,1],0)}}else I=d(t.layout,C.replace("LAYOUT","")),x[C]=[R(I.get())],I.set(Array.isArray(N)?N[0]:N),y.calc=!0}return(y.calc||y.plot)&&(y.fullReplot=!0),{flags:y,undoit:x,redoit:m,traces:r,eventData:o.extendDeepNoArrays([],[v,r])}}function j(t){var e,r,n,i=o.counterRegex("axis",".title",!1,!1),a=/colorbar\.title$/,s=Object.keys(t);for(e=0;e<s.length;e++)r=s[e],n=t[r],"title"!==r&&!i.test(r)&&!a.test(r)||"string"!=typeof n&&"number"!=typeof n?r.indexOf("titlefont")>-1&&-1===r.indexOf("grouptitlefont")?l(r,r.replace("titlefont","title.font")):r.indexOf("titleposition")>-1?l(r,r.replace("titleposition","title.position")):r.indexOf("titleside")>-1?l(r,r.replace("titleside","title.side")):r.indexOf("titleoffset")>-1&&l(r,r.replace("titleoffset","title.offset")):l(r,r.replace("title","title.text"));function l(e,r){t[r]=t[e],delete t[e]}}function U(t,e,r){t=o.getGraphDiv(t),_.clearPromiseQueue(t);var n={};if("string"==typeof e)n[e]=r;else{if(!o.isPlainObject(e))return o.warn("Relayout fail.",e,r),Promise.reject();n=o.extendFlat({},e)}Object.keys(n).length&&(t.changed=!0);var i=W(t,n),a=i.flags;a.calc&&(t.calcdata=void 0);var s=[h.previousPromises];a.layoutReplot?s.push(w.layoutReplot):Object.keys(n).length&&(V(t,a,i)||h.supplyDefaults(t),a.legend&&s.push(w.doLegend),a.layoutstyle&&s.push(w.layoutStyles),a.axrange&&H(s,i.rangesAltered),a.ticks&&s.push(w.doTicksRelayout),a.modebar&&s.push(w.doModeBar),a.camera&&s.push(w.doCamera),a.colorbars&&s.push(w.doColorBars),s.push(M)),s.push(h.rehover,h.redrag,h.reselect),u.add(t,U,[t,i.undoit],U,[t,i.redoit]);var l=o.syncOrAsync(s,t);return l&&l.then||(l=Promise.resolve(t)),l.then(function(){return t.emit("plotly_relayout",i.eventData),t})}function V(t,e,r){var n=t._fullLayout;if(!e.axrange)return!1;for(var i in e)if("axrange"!==i&&e[i])return!1;for(var a in r.rangesAltered){var o=p.id2name(a),s=t.layout[o],l=n[o];if(l.autorange=s.autorange,s.range&&(l.range=s.range.slice()),l.cleanRange(),l._matchGroup)for(var u in l._matchGroup)if(u!==a){var c=n[p.id2name(u)];c.autorange=l.autorange,c.range=l.range.slice(),c._input.range=l.range.slice()}}return!0}function H(t,e){var r=e?function(t){var r=[];for(var n in e){var i=p.getFromId(t,n);if(r.push(n),-1!==(i.ticklabelposition||"").indexOf("inside")&&i._anchorAxis&&r.push(i._anchorAxis._id),i._matchGroup)for(var a in i._matchGroup)e[a]||r.push(a)}return p.draw(t,r,{skipTitle:!0})}:function(t){return p.draw(t,"redraw")};t.push(m,w.doAutoRangeAndConstraints,r,w.drawData,w.finalDraw)}var q=/^[xyz]axis[0-9]*\.range(\[[0|1]\])?$/,G=/^[xyz]axis[0-9]*\.autorange$/,Y=/^[xyz]axis[0-9]*\.domain(\[[0|1]\])?$/;function W(t,e){var r,n,i,a=t.layout,l=t._fullLayout,u=l._guiEditing,h=F(l._preGUI,u),d=Object.keys(e),v=p.list(t),g=o.extendDeepAll({},e),y={};for(j(e),d=Object.keys(e),n=0;n<d.length;n++)if(0===d[n].indexOf("allaxes")){for(i=0;i<v.length;i++){var m=v[i]._id.substr(1),x=-1!==m.indexOf("scene")?m+".":"",w=d[n].replace("allaxes",x+v[i]._name);e[w]||(e[w]=e[d[n]])}delete e[d[n]]}var k=T.layoutFlags(),M={},S={};function E(t,r){if(Array.isArray(t))t.forEach(function(t){E(t,r)});else if(!(t in e)&&!_.hasParent(e,t)){var n=h(a,t);t in S||(S[t]=R(n.get())),void 0!==r&&n.set(r)}}var L,C={};function P(t){var e=p.name2id(t.split(".")[0]);return C[e]=1,e}for(var O in e){if(_.hasParent(e,O))throw new Error("cannot set "+O+" and a parent attribute simultaneously");for(var I=h(a,O),D=e[O],z=I.parts.length-1;z>0&&"string"!=typeof I.parts[z];)z--;var B=I.parts[z],N=I.parts[z-1]+"."+B,U=I.parts.slice(0,z).join("."),V=s(t.layout,U).get(),H=s(l,U).get(),W=I.get();if(void 0!==D){M[O]=D,S[O]="reverse"===B?D:R(W);var X=f.getLayoutValObject(l,I.parts);if(X&&X.impliedEdits&&null!==D)for(var J in X.impliedEdits)E(o.relativeAttr(O,J),X.impliedEdits[J]);if(-1!==["width","height"].indexOf(O))if(D){E("autosize",null);var K="height"===O?"width":"height";E(K,l[K])}else l[O]=t._initialAutoSize[O];else if("autosize"===O)E("width",D?null:l.width),E("height",D?null:l.height);else if(N.match(q))P(N),s(l,U+"._inputRange").set(null);else if(N.match(G)){P(N),s(l,U+"._inputRange").set(null);var $=s(l,U).get();$._inputDomain&&($._input.domain=$._inputDomain.slice())}else N.match(Y)&&s(l,U+"._inputDomain").set(null);if("type"===B){L=V;var Q="linear"===H.type&&"log"===D,tt="log"===H.type&&"linear"===D;if(Q||tt){if(L&&L.range)if(H.autorange)Q&&(L.range=L.range[1]>L.range[0]?[1,2]:[2,1]);else{var et=L.range[0],rt=L.range[1];Q?(et<=0&&rt<=0&&E(U+".autorange",!0),et<=0?et=rt/1e6:rt<=0&&(rt=et/1e6),E(U+".range[0]",Math.log(et)/Math.LN10),E(U+".range[1]",Math.log(rt)/Math.LN10)):(E(U+".range[0]",Math.pow(10,et)),E(U+".range[1]",Math.pow(10,rt)))}else E(U+".autorange",!0);Array.isArray(l._subplots.polar)&&l._subplots.polar.length&&l[I.parts[0]]&&"radialaxis"===I.parts[1]&&delete l[I.parts[0]]._subplot.viewInitial["radialaxis.range"],c.getComponentMethod("annotations","convertCoords")(t,H,D,E),c.getComponentMethod("images","convertCoords")(t,H,D,E)}else E(U+".autorange",!0),E(U+".range",null);s(l,U+"._inputRange").set(null)}else if(B.match(A)){var nt=s(l,O).get(),it=(D||{}).type;it&&"-"!==it||(it="linear"),c.getComponentMethod("annotations","convertCoords")(t,nt,it,E),c.getComponentMethod("images","convertCoords")(t,nt,it,E)}var at=b.containerArrayMatch(O);if(at){r=at.array,n=at.index;var ot=at.property,st=X||{editType:"calc"};""!==n&&""===ot&&(b.isAddVal(D)?S[O]=null:b.isRemoveVal(D)?S[O]=(s(a,r).get()||[])[n]:o.warn("unrecognized full object value",e)),T.update(k,st),y[r]||(y[r]={});var lt=y[r][n];lt||(lt=y[r][n]={}),lt[ot]=D,delete e[O]}else"reverse"===B?(V.range?V.range.reverse():(E(U+".autorange",!0),V.range=[1,0]),H.autorange?k.calc=!0:k.plot=!0):("dragmode"===O&&(!1===D&&!1!==W||!1!==D&&!1===W)||l._has("scatter-like")&&l._has("regl")&&"dragmode"===O&&("lasso"===D||"select"===D)&&"lasso"!==W&&"select"!==W||l._has("gl2d")?k.plot=!0:X?T.update(k,X):k.calc=!0,I.set(D))}}for(r in y)b.applyContainerArrayChanges(t,h(a,r),y[r],k,h)||(k.plot=!0);for(var ut in C){var ct=(L=p.getFromId(t,ut))&&L._constraintGroup;if(ct)for(var ft in k.calc=!0,ct)C[ft]||(p.getFromId(t,ft)._constraintShrinkable=!0)}(Z(t)||e.height||e.width)&&(k.plot=!0);var ht=l.shapes;for(n=0;n<ht.length;n++)if(ht[n].showlegend){k.calc=!0;break}return(k.plot||k.calc)&&(k.layoutReplot=!0),{flags:k,rangesAltered:C,undoit:S,redoit:M,eventData:g}}function Z(t){var e=t._fullLayout,r=e.width,n=e.height;return t.layout.autosize&&h.plotAutoSize(t,t.layout,e),e.width!==r||e.height!==n}function X(t,r,n,i){t=o.getGraphDiv(t),_.clearPromiseQueue(t),o.isPlainObject(r)||(r={}),o.isPlainObject(n)||(n={}),Object.keys(r).length&&(t.changed=!0),Object.keys(n).length&&(t.changed=!0);var a=_.coerceTraceIndices(t,i),s=N(t,o.extendFlat({},r),a),l=s.flags,c=W(t,o.extendFlat({},n)),f=c.flags;(l.calc||f.calc)&&(t.calcdata=void 0),l.clearAxisTypes&&_.clearAxisTypes(t,a,n);var p=[];f.layoutReplot?p.push(w.layoutReplot):l.fullReplot?p.push(e._doPlot):(p.push(h.previousPromises),V(t,f,c)||h.supplyDefaults(t),l.style&&p.push(w.doTraceStyle),(l.colorbars||f.colorbars)&&p.push(w.doColorBars),f.legend&&p.push(w.doLegend),f.layoutstyle&&p.push(w.layoutStyles),f.axrange&&H(p,c.rangesAltered),f.ticks&&p.push(w.doTicksRelayout),f.modebar&&p.push(w.doModeBar),f.camera&&p.push(w.doCamera),p.push(M)),p.push(h.rehover,h.redrag,h.reselect),u.add(t,X,[t,s.undoit,c.undoit,s.traces],X,[t,s.redoit,c.redoit,s.traces]);var d=o.syncOrAsync(p,t);return d&&d.then||(d=Promise.resolve(t)),d.then(function(){return t.emit("plotly_update",{data:s.eventData,layout:c.eventData}),t})}function J(t){return function(e){e._fullLayout._guiEditing=!0;var r=t.apply(null,arguments);return e._fullLayout._guiEditing=!1,r}}var K=[{pattern:/^hiddenlabels/,attr:"legend.uirevision"},{pattern:/^((x|y)axis\d*)\.((auto)?range|title\.text)/},{pattern:/axis\d*\.showspikes$/,attr:"modebar.uirevision"},{pattern:/(hover|drag)mode$/,attr:"modebar.uirevision"},{pattern:/^(scene\d*)\.camera/},{pattern:/^(geo\d*)\.(projection|center|fitbounds)/},{pattern:/^(ternary\d*\.[abc]axis)\.(min|title\.text)$/},{pattern:/^(polar\d*\.radialaxis)\.((auto)?range|angle|title\.text)/},{pattern:/^(polar\d*\.angularaxis)\.rotation/},{pattern:/^(mapbox\d*)\.(center|zoom|bearing|pitch)/},{pattern:/^legend\.(x|y)$/,attr:"editrevision"},{pattern:/^(shapes|annotations)/,attr:"editrevision"},{pattern:/^title\.text$/,attr:"editrevision"}],$=[{pattern:/^selectedpoints$/,attr:"selectionrevision"},{pattern:/(^|value\.)visible$/,attr:"legend.uirevision"},{pattern:/^dimensions\[\d+\]\.constraintrange/},{pattern:/^node\.(x|y|groups)/},{pattern:/^level$/},{pattern:/(^|value\.)name$/},{pattern:/colorbar\.title\.text$/},{pattern:/colorbar\.(x|y)$/,attr:"editrevision"}];function Q(t,e){for(var r=0;r<e.length;r++){var n=e[r],i=t.match(n.pattern);if(i){var a=i[1]||"";return{head:a,tail:t.substr(a.length+1),attr:n.attr}}}}function tt(t,e){var r=s(e,t).get();if(void 0!==r)return r;var n=t.split(".");for(n.pop();n.length>1;)if(n.pop(),void 0!==(r=s(e,n.join(".")+".uirevision").get()))return r;return e.uirevision}function et(t,e){for(var r=0;r<e.length;r++)if(e[r]._fullInput.uid===t)return r;return-1}function rt(t,e,r){for(var n=0;n<e.length;n++)if(e[n].uid===t)return n;return!e[r]||e[r].uid?-1:r}function nt(t,e){var r=o.isPlainObject(t),n=Array.isArray(t);return r||n?(r&&o.isPlainObject(e)||n&&Array.isArray(e))&&JSON.stringify(t)===JSON.stringify(e):t===e}function it(t,e,r,n){var i,a,l,u=n.getValObject,c=n.flags,f=n.immutable,h=n.inArray,p=n.arrayIndex;function d(){var t=i.editType;h&&-1!==t.indexOf("arraydraw")?o.pushUnique(c.arrays[h],p):(T.update(c,i),"none"!==t&&c.nChanges++,n.transition&&i.anim&&c.nChangesAnim++,(q.test(l)||G.test(l))&&(c.rangesAltered[r[0]]=1),Y.test(l)&&s(e,"_inputDomain").set(null),"datarevision"===a&&(c.newDataRevision=1))}function v(t){return"data_array"===t.valType||t.arrayOk}for(a in t){if(c.calc&&!n.transition)return;var g=t[a],y=e[a],m=r.concat(a);if(l=m.join("."),"_"!==a.charAt(0)&&"function"!=typeof g&&g!==y){if(("tick0"===a||"dtick"===a)&&"geo"!==r[0]){var x=e.tickmode;if("auto"===x||"array"===x||!x)continue}if(("range"!==a||!e.autorange)&&("zmin"!==a&&"zmax"!==a||"contourcarpet"!==e.type)&&(i=u(m))&&(!i._compareAsJSON||JSON.stringify(g)!==JSON.stringify(y))){var b,_=i.valType,w=v(i),A=Array.isArray(g),k=Array.isArray(y);if(A&&k){var M="_input_"+a,S=t[M],E=e[M];if(Array.isArray(S)&&S===E)continue}if(void 0===y)w&&A?c.calc=!0:d();else if(i._isLinkedToArray){var L=[],C=!1;h||(c.arrays[a]=L);var P=Math.min(g.length,y.length),O=Math.max(g.length,y.length);if(P!==O){if("arraydraw"!==i.editType){d();continue}C=!0}for(b=0;b<P;b++)it(g[b],y[b],m.concat(b),o.extendFlat({inArray:a,arrayIndex:b},n));if(C)for(b=P;b<O;b++)L.push(b)}else!_&&o.isPlainObject(g)?it(g,y,m,n):w?A&&k?(f&&(c.calc=!0),(f||n.newDataRevision)&&d()):A!==k?c.calc=!0:d():A&&k&&g.length===y.length&&String(g)===String(y)||d()}}}for(a in e)if(!(a in t)&&"_"!==a.charAt(0)&&"function"!=typeof e[a]){if(v(i=u(r.concat(a)))&&Array.isArray(e[a]))return void(c.calc=!0);d()}}function at(t,e){var r;for(r in t)if("_"!==r.charAt(0)){var n=t[r],i=e[r];if(n!==i)if(o.isPlainObject(n)&&o.isPlainObject(i)){if(at(n,i))return!0}else{if(!Array.isArray(n)||!Array.isArray(i))return!0;if(n.length!==i.length)return!0;for(var a=0;a<n.length;a++)if(n[a]!==i[a]){if(!o.isPlainObject(n[a])||!o.isPlainObject(i[a]))return!0;if(at(n[a],i[a]))return!0}}}}function ot(t){var e=t._fullLayout,r=t.getBoundingClientRect();if(!o.equalDomRects(r,e._lastBBox)){var n=e._invTransform=o.inverseTransformMatrix(o.getFullTransformMatrix(t));e._invScaleX=Math.sqrt(n[0][0]*n[0][0]+n[0][1]*n[0][1]+n[0][2]*n[0][2]),e._invScaleY=Math.sqrt(n[1][0]*n[1][0]+n[1][1]*n[1][1]+n[1][2]*n[1][2]),e._lastBBox=r}}e.animate=function(t,e,r){if(t=o.getGraphDiv(t),!o.isPlotDiv(t))throw new Error("This element is not a Plotly plot: "+t+". It's likely that you've failed to create a plot before animating it. For more details, see https://plotly.com/javascript/animations/");var n=t._transitionData;n._frameQueue||(n._frameQueue=[]);var i=(r=h.supplyAnimationDefaults(r)).transition,a=r.frame;function s(t){return Array.isArray(i)?t>=i.length?i[0]:i[t]:i}function l(t){return Array.isArray(a)?t>=a.length?a[0]:a[t]:a}function u(t,e){var r=0;return function(){if(t&&++r===e)return t()}}return void 0===n._frameWaitingCnt&&(n._frameWaitingCnt=0),new Promise(function(a,c){function f(){t.emit("plotly_animating"),n._lastFrameAt=-1/0,n._timeToNext=0,n._runningTransitions=0,n._currentFrame=null;var e=function(){n._animationRaf=window.requestAnimationFrame(e),Date.now()-n._lastFrameAt>n._timeToNext&&function(){n._currentFrame&&n._currentFrame.onComplete&&n._currentFrame.onComplete();var e=n._currentFrame=n._frameQueue.shift();if(e){var r=e.name?e.name.toString():null;t._fullLayout._currentFrame=r,n._lastFrameAt=Date.now(),n._timeToNext=e.frameOpts.duration,h.transition(t,e.frame.data,e.frame.layout,_.coerceTraceIndices(t,e.frame.traces),e.frameOpts,e.transitionOpts).then(function(){e.onComplete&&e.onComplete()}),t.emit("plotly_animatingframe",{name:r,frame:e.frame,animation:{frame:e.frameOpts,transition:e.transitionOpts}})}else t.emit("plotly_animated"),window.cancelAnimationFrame(n._animationRaf),n._animationRaf=null}()};e()}var p,d,v=0;function g(t){return Array.isArray(i)?v>=i.length?t.transitionOpts=i[v]:t.transitionOpts=i[0]:t.transitionOpts=i,v++,t}var y=[],m=null==e,x=Array.isArray(e);if(m||x||!o.isPlainObject(e)){if(m||-1!==["string","number"].indexOf(typeof e))for(p=0;p<n._frames.length;p++)(d=n._frames[p])&&(m||String(d.group)===String(e))&&y.push({type:"byname",name:String(d.name),data:g({name:d.name})});else if(x)for(p=0;p<e.length;p++){var b=e[p];-1!==["number","string"].indexOf(typeof b)?(b=String(b),y.push({type:"byname",name:b,data:g({name:b})})):o.isPlainObject(b)&&y.push({type:"object",data:g(o.extendFlat({},b))})}}else y.push({type:"object",data:g(o.extendFlat({},e))});for(p=0;p<y.length;p++)if("byname"===(d=y[p]).type&&!n._frameHash[d.data.name])return o.warn('animate failure: frame not found: "'+d.data.name+'"'),void c();-1!==["next","immediate"].indexOf(r.mode)&&function(){if(0!==n._frameQueue.length){for(;n._frameQueue.length;){var e=n._frameQueue.pop();e.onInterrupt&&e.onInterrupt()}t.emit("plotly_animationinterrupted",[])}}(),"reverse"===r.direction&&y.reverse();var w=t._fullLayout._currentFrame;if(w&&r.fromcurrent){var T=-1;for(p=0;p<y.length;p++)if("byname"===(d=y[p]).type&&d.name===w){T=p;break}if(T>0&&T<y.length-1){var A=[];for(p=0;p<y.length;p++)d=y[p],("byname"!==y[p].type||p>T)&&A.push(d);y=A}}y.length>0?function(e){if(0!==e.length){for(var i=0;i<e.length;i++){var o;o="byname"===e[i].type?h.computeFrame(t,e[i].name):e[i].data;var p=l(i),d=s(i);d.duration=Math.min(d.duration,p.duration);var v={frame:o,name:e[i].name,frameOpts:p,transitionOpts:d};i===e.length-1&&(v.onComplete=u(a,2),v.onInterrupt=c),n._frameQueue.push(v)}"immediate"===r.mode&&(n._lastFrameAt=-1/0),n._animationRaf||f()}}(y):(t.emit("plotly_animated"),a())})},e.addFrames=function(t,e,r){if(t=o.getGraphDiv(t),null==e)return Promise.resolve();if(!o.isPlotDiv(t))throw new Error("This element is not a Plotly plot: "+t+". It's likely that you've failed to create a plot before adding frames. For more details, see https://plotly.com/javascript/animations/");var n,i,a,s,l=t._transitionData._frames,c=t._transitionData._frameHash;if(!Array.isArray(e))throw new Error("addFrames failure: frameList must be an Array of frame definitions"+e);var f=l.length+2*e.length,p=[],d={};for(n=e.length-1;n>=0;n--)if(o.isPlainObject(e[n])){var v=e[n].name,g=(c[v]||d[v]||{}).name,y=e[n].name,m=c[g]||d[g];g&&y&&"number"==typeof y&&m&&k<5&&(k++,o.warn('addFrames: overwriting frame "'+(c[g]||d[g]).name+'" with a frame whose name of type "number" also equates to "'+g+'". This is valid but may potentially lead to unexpected behavior since all plotly.js frame names are stored internally as strings.'),5===k&&o.warn("addFrames: This API call has yielded too many of these warnings. For the rest of this call, further warnings about numeric frame names will be suppressed.")),d[v]={name:v},p.push({frame:h.supplyFrameDefaults(e[n]),index:r&&void 0!==r[n]&&null!==r[n]?r[n]:f+n})}p.sort(function(t,e){return t.index>e.index?-1:t.index<e.index?1:0});var x=[],b=[],_=l.length;for(n=p.length-1;n>=0;n--){if("number"==typeof(i=p[n].frame).name&&o.warn("Warning: addFrames accepts frames with numeric names, but the numbers areimplicitly cast to strings"),!i.name)for(;c[i.name="frame "+t._transitionData._counter++];);if(c[i.name]){for(a=0;a<l.length&&(l[a]||{}).name!==i.name;a++);x.push({type:"replace",index:a,value:i}),b.unshift({type:"replace",index:a,value:l[a]})}else s=Math.max(0,Math.min(p[n].index,_)),x.push({type:"insert",index:s,value:i}),b.unshift({type:"delete",index:s}),_++}var w=h.modifyFrames,T=h.modifyFrames,A=[t,b],M=[t,x];return u&&u.add(t,w,A,T,M),h.modifyFrames(t,x)},e.deleteFrames=function(t,e){if(t=o.getGraphDiv(t),!o.isPlotDiv(t))throw new Error("This element is not a Plotly plot: "+t);var r,n,i=t._transitionData._frames,a=[],s=[];if(!e)for(e=[],r=0;r<i.length;r++)e.push(r);for((e=e.slice()).sort(),r=e.length-1;r>=0;r--)n=e[r],a.push({type:"delete",index:n}),s.unshift({type:"insert",index:n,value:i[n]});var l=h.modifyFrames,c=h.modifyFrames,f=[t,s],p=[t,a];return u&&u.add(t,l,f,c,p),h.modifyFrames(t,a)},e.addTraces=function t(r,n,i){r=o.getGraphDiv(r);var a,s,l=[],c=e.deleteTraces,f=t,h=[r,l],p=[r,n];for(function(t,e,r){var n,i;if(!Array.isArray(t.data))throw new Error("gd.data must be an array.");if(void 0===e)throw new Error("traces must be defined.");for(Array.isArray(e)||(e=[e]),n=0;n<e.length;n++)if("object"!=typeof(i=e[n])||Array.isArray(i)||null===i)throw new Error("all values in traces array must be non-array objects");if(void 0===r||Array.isArray(r)||(r=[r]),void 0!==r&&r.length!==e.length)throw new Error("if indices is specified, traces.length must equal indices.length")}(r,n,i),Array.isArray(n)||(n=[n]),n=n.map(function(t){return o.extendFlat({},t)}),_.cleanData(n),a=0;a<n.length;a++)r.data.push(n[a]);for(a=0;a<n.length;a++)l.push(-n.length+a);if(void 0===i)return s=e.redraw(r),u.add(r,c,h,f,p),s;Array.isArray(i)||(i=[i]);try{O(r,l,i)}catch(t){throw r.data.splice(r.data.length-n.length,n.length),t}return u.startSequence(r),u.add(r,c,h,f,p),s=e.moveTraces(r,l,i),u.stopSequence(r),s},e.deleteTraces=function t(r,n){r=o.getGraphDiv(r);var i,a,s=[],l=e.addTraces,c=t,f=[r,s,n],h=[r,n];if(void 0===n)throw new Error("indices must be an integer or array of integers.");for(Array.isArray(n)||(n=[n]),P(r,n,"indices"),(n=C(n,r.data.length-1)).sort(o.sorterDes),i=0;i<n.length;i+=1)a=r.data.splice(n[i],1)[0],s.push(a);var p=e.redraw(r);return u.add(r,l,f,c,h),p},e.extendTraces=function t(r,n,i,a){var s=I(r=o.getGraphDiv(r),n,i,a,function(t,e,r){var n,i;if(o.isTypedArray(t))if(r<0){var a=new t.constructor(0),s=D(t,e);r<0?(n=s,i=a):(n=a,i=s)}else if(n=new t.constructor(r),i=new t.constructor(t.length+e.length-r),r===e.length)n.set(e),i.set(t);else if(r<e.length){var l=e.length-r;n.set(e.subarray(l)),i.set(t),i.set(e.subarray(0,l),t.length)}else{var u=r-e.length,c=t.length-u;n.set(t.subarray(c)),n.set(e,u),i.set(t.subarray(0,c))}else n=t.concat(e),i=r>=0&&r<n.length?n.splice(0,n.length-r):[];return[n,i]}),l=e.redraw(r),c=[r,s.update,i,s.maxPoints];return u.add(r,e.prependTraces,c,t,arguments),l},e.moveTraces=function t(r,n,i){var a,s=[],l=[],c=t,f=t,h=[r=o.getGraphDiv(r),i,n],p=[r,n,i];if(O(r,n,i),n=Array.isArray(n)?n:[n],void 0===i)for(i=[],a=0;a<n.length;a++)i.push(-n.length+a);for(i=Array.isArray(i)?i:[i],n=C(n,r.data.length-1),i=C(i,r.data.length-1),a=0;a<r.data.length;a++)-1===n.indexOf(a)&&s.push(r.data[a]);for(a=0;a<n.length;a++)l.push({newIndex:i[a],trace:r.data[n[a]]});for(l.sort(function(t,e){return t.newIndex-e.newIndex}),a=0;a<l.length;a+=1)s.splice(l[a].newIndex,0,l[a].trace);r.data=s;var d=e.redraw(r);return u.add(r,c,h,f,p),d},e.prependTraces=function t(r,n,i,a){var s=I(r=o.getGraphDiv(r),n,i,a,function(t,e,r){var n,i;if(o.isTypedArray(t))if(r<=0){var a=new t.constructor(0),s=D(e,t);r<0?(n=s,i=a):(n=a,i=s)}else if(n=new t.constructor(r),i=new t.constructor(t.length+e.length-r),r===e.length)n.set(e),i.set(t);else if(r<e.length){var l=e.length-r;n.set(e.subarray(0,l)),i.set(e.subarray(l)),i.set(t,l)}else{var u=r-e.length;n.set(e),n.set(t.subarray(0,u),e.length),i.set(t.subarray(u))}else n=e.concat(t),i=r>=0&&r<n.length?n.splice(r,n.length):[];return[n,i]}),l=e.redraw(r),c=[r,s.update,i,s.maxPoints];return u.add(r,e.extendTraces,c,t,arguments),l},e.newPlot=function(t,r,n,i){return t=o.getGraphDiv(t),h.cleanPlot([],{},t._fullData||[],t._fullLayout||{}),h.purge(t),e._doPlot(t,r,n,i)},e._doPlot=function(t,r,i,a){var s;if(t=o.getGraphDiv(t),l.init(t),o.isPlainObject(r)){var u=r;r=u.data,i=u.layout,a=u.config,s=u.frames}if(!1===l.triggerHandler(t,"plotly_beforeplot",[r,i,a]))return Promise.reject();r||i||o.isPlotDiv(t)||o.warn("Calling _doPlot as if redrawing but this container doesn't yet have a plot.",t),L(t,a),i||(i={}),n.select(t).classed("js-plotly-plot",!0),d.makeTester(),Array.isArray(t._promises)||(t._promises=[]);var f=0===(t.data||[]).length&&Array.isArray(r);Array.isArray(r)&&(_.cleanData(r),f?t.data=r:t.data.push.apply(t.data,r),t.empty=!1),t.layout&&!f||(t.layout=_.cleanLayout(i)),h.supplyDefaults(t);var v=t._fullLayout,m=v._has("cartesian");v._replotting=!0,(f||v._shouldCreateBgLayer)&&(function(t){var e=n.select(t),r=t._fullLayout;if(r._calcInverseTransform=ot,r._calcInverseTransform(t),r._container=e.selectAll(".plot-container").data([0]),r._container.enter().insert("div",":first-child").classed("plot-container",!0).classed("plotly",!0),r._paperdiv=r._container.selectAll(".svg-container").data([0]),r._paperdiv.enter().append("div").classed("user-select-none",!0).classed("svg-container",!0).style("position","relative"),r._glcontainer=r._paperdiv.selectAll(".gl-container").data([{}]),r._glcontainer.enter().append("div").classed("gl-container",!0),r._paperdiv.selectAll(".main-svg").remove(),r._paperdiv.select(".modebar-container").remove(),r._paper=r._paperdiv.insert("svg",":first-child").classed("main-svg",!0),r._toppaper=r._paperdiv.append("svg").classed("main-svg",!0),r._modebardiv=r._paperdiv.append("div"),delete r._modeBar,r._hoverpaper=r._paperdiv.append("svg").classed("main-svg",!0),!r._uid){var i={};n.selectAll("defs").each(function(){this.id&&(i[this.id.split("-")[1]]=1)}),r._uid=o.randstr(i)}r._paperdiv.selectAll(".main-svg").attr(y.svgAttrs),r._defs=r._paper.append("defs").attr("id","defs-"+r._uid),r._clips=r._defs.append("g").classed("clips",!0),r._topdefs=r._toppaper.append("defs").attr("id","topdefs-"+r._uid),r._topclips=r._topdefs.append("g").classed("clips",!0),r._bgLayer=r._paper.append("g").classed("bglayer",!0),r._draggers=r._paper.append("g").classed("draglayer",!0);var a=r._paper.append("g").classed("layer-below",!0);r._imageLowerLayer=a.append("g").classed("imagelayer",!0),r._shapeLowerLayer=a.append("g").classed("shapelayer",!0),r._cartesianlayer=r._paper.append("g").classed("cartesianlayer",!0),r._polarlayer=r._paper.append("g").classed("polarlayer",!0),r._smithlayer=r._paper.append("g").classed("smithlayer",!0),r._ternarylayer=r._paper.append("g").classed("ternarylayer",!0),r._geolayer=r._paper.append("g").classed("geolayer",!0),r._funnelarealayer=r._paper.append("g").classed("funnelarealayer",!0),r._pielayer=r._paper.append("g").classed("pielayer",!0),r._iciclelayer=r._paper.append("g").classed("iciclelayer",!0),r._treemaplayer=r._paper.append("g").classed("treemaplayer",!0),r._sunburstlayer=r._paper.append("g").classed("sunburstlayer",!0),r._indicatorlayer=r._toppaper.append("g").classed("indicatorlayer",!0),r._glimages=r._paper.append("g").classed("glimages",!0);var s=r._toppaper.append("g").classed("layer-above",!0);r._imageUpperLayer=s.append("g").classed("imagelayer",!0),r._shapeUpperLayer=s.append("g").classed("shapelayer",!0),r._selectionLayer=r._toppaper.append("g").classed("selectionlayer",!0),r._infolayer=r._toppaper.append("g").classed("infolayer",!0),r._menulayer=r._toppaper.append("g").classed("menulayer",!0),r._zoomlayer=r._toppaper.append("g").classed("zoomlayer",!0),r._hoverlayer=r._hoverpaper.append("g").classed("hoverlayer",!0),r._modebardiv.classed("modebar-container",!0).style("position","absolute").style("top","0px").style("right","0px"),t.emit("plotly_framework")}(t),v._shouldCreateBgLayer&&delete v._shouldCreateBgLayer),d.initGradients(t),d.initPatterns(t),f&&p.saveShowSpikeInitial(t);var x=!t.calcdata||t.calcdata.length!==(t._fullData||[]).length;x&&h.doCalcdata(t);for(var b=0;b<t.calcdata.length;b++)t.calcdata[b][0].trace=t._fullData[b];t._context.responsive?t._responsiveChartHandler||(t._responsiveChartHandler=function(){o.isHidden(t)||h.resize(t)},window.addEventListener("resize",t._responsiveChartHandler)):o.clearResponsive(t);var T=o.extendFlat({},v._size),A=0;function k(){if(h.clearAutoMarginIds(t),w.drawMarginPushers(t),p.allowAutoMargin(t),t._fullLayout.title.text&&t._fullLayout.title.automargin&&h.allowAutoMargin(t,"title.automargin"),v._has("pie"))for(var e=t._fullData,r=0;r<e.length;r++){var n=e[r];"pie"===n.type&&n.automargin&&h.allowAutoMargin(t,"pie."+n.uid+".automargin")}return h.doAutoMargin(t),h.previousPromises(t)}function S(){t._transitioning||(w.doAutoRangeAndConstraints(t),f&&p.saveRangeInitial(t),c.getComponentMethod("rangeslider","calcAutorange")(t))}var E=[h.previousPromises,function(){if(s)return e.addFrames(t,s)},function e(){for(var r=v._basePlotModules,n=0;n<r.length;n++)r[n].drawFramework&&r[n].drawFramework(t);!v._glcanvas&&v._has("gl")&&(v._glcanvas=v._glcontainer.selectAll(".gl-canvas").data([{key:"contextLayer",context:!0,pick:!1},{key:"focusLayer",context:!1,pick:!1},{key:"pickLayer",context:!1,pick:!0}],function(t){return t.key}),v._glcanvas.enter().append("canvas").attr("class",function(t){return"gl-canvas gl-canvas-"+t.key.replace("Layer","")}).style({position:"absolute",top:0,left:0,overflow:"visible","pointer-events":"none"}));var i=t._context.plotGlPixelRatio;if(v._glcanvas){v._glcanvas.attr("width",v.width*i).attr("height",v.height*i).style("width",v.width+"px").style("height",v.height+"px");var a=v._glcanvas.data()[0].regl;if(a&&(Math.floor(v.width*i)!==a._gl.drawingBufferWidth||Math.floor(v.height*i)!==a._gl.drawingBufferHeight)){var s="WebGL context buffer and canvas dimensions do not match due to browser/WebGL bug.";if(!A)return o.log(s+" Clearing graph and plotting again."),h.cleanPlot([],{},t._fullData,v),h.supplyDefaults(t),v=t._fullLayout,h.doCalcdata(t),A++,e();o.error(s)}}return"h"===v.modebar.orientation?v._modebardiv.style("height",null).style("width","100%"):v._modebardiv.style("width",null).style("height",v.height+"px"),h.previousPromises(t)},k,function(){if(h.didMarginChange(T,v._size))return o.syncOrAsync([k,w.layoutStyles],t)}];m&&E.push(function(){if(x)return o.syncOrAsync([c.getComponentMethod("shapes","calcAutorange"),c.getComponentMethod("annotations","calcAutorange"),S],t);S()}),E.push(w.layoutStyles),m&&E.push(function(){return p.draw(t,f?"":"redraw")},function(t){t._fullLayout._insideTickLabelsAutorange&&U(t,t._fullLayout._insideTickLabelsAutorange).then(function(){t._fullLayout._insideTickLabelsAutorange=void 0})}),E.push(w.drawData,w.finalDraw,g,h.addLinks,h.rehover,h.redrag,h.reselect,h.doAutoMargin,function(t){t._fullLayout._insideTickLabelsAutorange&&f&&p.saveRangeInitial(t,!0)},h.previousPromises);var C=o.syncOrAsync(E,t);return C&&C.then||(C=Promise.resolve()),C.then(function(){return M(t),t})},e.purge=function(t){var e=(t=o.getGraphDiv(t))._fullLayout||{},r=t._fullData||[];return h.cleanPlot([],{},r,e),h.purge(t),l.purge(t),e._container&&e._container.remove(),delete t._context,t},e.react=function(t,r,n,i){var a,l;t=o.getGraphDiv(t),_.clearPromiseQueue(t);var u=t._fullData,p=t._fullLayout;if(o.isPlotDiv(t)&&u&&p){if(o.isPlainObject(r)){var d=r;r=d.data,n=d.layout,i=d.config,a=d.frames}var v=!1;if(i){var g=o.extendDeep({},t._context);t._context=void 0,L(t,i),v=at(g,t._context)}t.data=r||[],_.cleanData(t.data),t.layout=n||{},_.cleanLayout(t.layout),function(t,e,r,n){var i,a,l,u,c,f,h,p,d,v,g=n._preGUI,y=[],m={},x={};for(i in g){if(c=Q(i,K)){if(d=c.head,v=c.tail,a=c.attr||d+".uirevision",(u=(l=s(n,a).get())&&tt(a,e))&&u===l){if(null===(f=g[i])&&(f=void 0),nt(p=(h=s(e,i)).get(),f)){void 0===p&&"autorange"===v&&y.push(d),h.set(R(s(n,i).get()));continue}if("autorange"===v||"range["===v.substr(0,6)){var b=g[d+".range[0]"],_=g[d+".range[1]"],w=g[d+".autorange"];if(w||null===w&&null===b&&null===_){if(!(d in m)){var T=s(e,d).get();m[d]=T&&(T.autorange||!1!==T.autorange&&(!T.range||2!==T.range.length))}if(m[d]){h.set(R(s(n,i).get()));continue}}}}}else o.warn("unrecognized GUI edit: "+i);delete g[i],c&&"range["===c.tail.substr(0,6)&&(x[c.head]=1)}for(var A=0;A<y.length;A++){var k=y[A];if(x[k]){var M=s(e,k).get();M&&delete M.autorange}}var S=n._tracePreGUI;for(var E in S){var L,C=S[E],P=null;for(i in C){if(!P){var O=et(E,r);if(O<0){delete S[E];break}var I=rt(E,t,(L=r[O]._fullInput).index);if(I<0){delete S[E];break}P=t[I]}if(c=Q(i,$)){if(c.attr?u=(l=s(n,c.attr).get())&&tt(c.attr,e):(l=L.uirevision,void 0===(u=P.uirevision)&&(u=e.uirevision)),u&&u===l&&(null===(f=C[i])&&(f=void 0),nt(p=(h=s(P,i)).get(),f))){h.set(R(s(L,i).get()));continue}}else o.warn("unrecognized GUI edit: "+i+" in trace uid "+E);delete C[i]}}}(t.data,t.layout,u,p),h.supplyDefaults(t,{skipUpdateCalc:!0});var y=t._fullData,m=t._fullLayout,x=void 0===m.datarevision,b=m.transition,A=function(t,e,r,n,i){var a=T.layoutFlags();return a.arrays={},a.rangesAltered={},a.nChanges=0,a.nChangesAnim=0,it(e,r,[],{getValObject:function(t){return f.getLayoutValObject(r,t)},flags:a,immutable:n,transition:i,gd:t}),(a.plot||a.calc)&&(a.layoutReplot=!0),i&&a.nChanges&&a.nChangesAnim&&(a.anim=a.nChanges===a.nChangesAnim?"all":"some"),a}(t,p,m,x,b),k=A.newDataRevision,S=function(t,e,r,n,i,a){var o=e.length===r.length;if(!i&&!o)return{fullReplot:!0,calc:!0};var s,l,u=T.traceFlags();u.arrays={},u.nChanges=0,u.nChangesAnim=0;var c={getValObject:function(t){var e=f.getTraceValObject(l,t);return!l._module.animatable&&e.anim&&(e.anim=!1),e},flags:u,immutable:n,transition:i,newDataRevision:a,gd:t},p={};for(s=0;s<e.length;s++)if(r[s]){if(l=r[s]._fullInput,h.hasMakesDataTransform(l)&&(l=r[s]),p[l.uid])continue;p[l.uid]=1,it(e[s]._fullInput,l,[],c)}return(u.calc||u.plot)&&(u.fullReplot=!0),i&&u.nChanges&&u.nChangesAnim&&(u.anim=u.nChanges===u.nChangesAnim&&o?"all":"some"),u}(t,u,y,x,b,k);if(Z(t)&&(A.layoutReplot=!0),S.calc||A.calc){t.calcdata=void 0;for(var E=Object.getOwnPropertyNames(m),C=0;C<E.length;C++){var P=E[C],O=P.substring(0,5);if("xaxis"===O||"yaxis"===O){var I=m[P]._emptyCategories;I&&I()}}}else h.supplyDefaultsUpdateCalc(t.calcdata,y);var D=[];if(a&&(t._transitionData={},h.createTransitionData(t),D.push(function(){return e.addFrames(t,a)})),m.transition&&!v&&(S.anim||A.anim))A.ticks&&D.push(w.doTicksRelayout),h.doCalcdata(t),w.doAutoRangeAndConstraints(t),D.push(function(){return h.transitionFromReact(t,S,A,p)});else if(S.fullReplot||A.layoutReplot||v)t._fullLayout._skipDefaults=!0,D.push(e._doPlot);else{for(var z in A.arrays){var F=A.arrays[z];if(F.length){var B=c.getComponentMethod(z,"drawOne");if(B!==o.noop)for(var N=0;N<F.length;N++)B(t,F[N]);else{var j=c.getComponentMethod(z,"draw");if(j===o.noop)throw new Error("cannot draw components: "+z);j(t)}}}D.push(h.previousPromises),S.style&&D.push(w.doTraceStyle),(S.colorbars||A.colorbars)&&D.push(w.doColorBars),A.legend&&D.push(w.doLegend),A.layoutstyle&&D.push(w.layoutStyles),A.axrange&&H(D),A.ticks&&D.push(w.doTicksRelayout),A.modebar&&D.push(w.doModeBar),A.camera&&D.push(w.doCamera),D.push(M)}D.push(h.rehover,h.redrag,h.reselect),(l=o.syncOrAsync(D,t))&&l.then||(l=Promise.resolve(t))}else l=e.newPlot(t,r,n,i);return l.then(function(){return t.emit("plotly_react",{data:r,layout:n}),t})},e.redraw=function(t){if(t=o.getGraphDiv(t),!o.isPlotDiv(t))throw new Error("This element is not a Plotly plot: "+t);return _.cleanData(t.data),_.cleanLayout(t.layout),t.calcdata=void 0,e._doPlot(t).then(function(){return t.emit("plotly_redraw"),t})},e.relayout=U,e.restyle=z,e.setPlotConfig=function(t){return o.extendFlat(x,t)},e.update=X,e._guiRelayout=J(U),e._guiRestyle=J(z),e._guiUpdate=J(X),e._storeDirectGUIEdit=function(t,e,r){for(var n in r)B(n,s(t,n).get(),r[n],e)}},6680:function(t){"use strict";t.exports={PTS_LINESONLY:20,minTolerance:.2,toleranceGrowth:10,maxScreensAway:20,eventDataKeys:[]}},6852:function(t,e,r){"use strict";t.exports={attributes:r(68559),supplyDefaults:r(94984).supplyDefaults,colorbar:{min:"cmin",max:"cmax"},calc:r(61935),plot:r(22715),moduleType:"trace",name:"surface",basePlotModule:r(41267),categories:["gl3d","2dMap","showLegend"],meta:{}}},6973:function(t,e,r){"use strict";t.exports={avif:r(38115),bmp:r(11880),gif:r(88937),ico:r(73238),jpeg:r(22809),png:r(94812),psd:r(32292),svg:r(913),tiff:r(7759),webp:r(19093)}},7143:function(t){"use strict";t.exports={waterfallmode:{valType:"enumerated",values:["group","overlay"],dflt:"group",editType:"calc"},waterfallgap:{valType:"number",min:0,max:1,editType:"calc"},waterfallgroupgap:{valType:"number",min:0,max:1,dflt:0,editType:"calc"}}},7403:function(t,e,r){"use strict";var n=r(56576);t.exports={calc:function(t,e){return n.calc(t,e)},crossTraceCalc:function(t){n.crossTraceCalc(t,{type:"funnelarea"})}}},7450:function(t,e,r){"use strict";var n=r(16534),i=r(44236),a=r(15583);t.exports=function(t){var e=t.contours,r=e.start,o=a(e),s=e.size||1,l=Math.floor((o-r)/s)+1,u="lines"===e.coloring?0:1,c=i.extractOpts(t);isFinite(s)||(s=1,l=1);var f,h,p=c.reversescale?i.flipScale(c.colorscale):c.colorscale,d=p.length,v=new Array(d),g=new Array(d),y=c.min,m=c.max;if("heatmap"===e.coloring){for(h=0;h<d;h++)f=p[h],v[h]=f[0]*(m-y)+y,g[h]=f[1];var x=n.extent([y,m,e.start,e.start+s*(l-1)]),b=x[y<m?0:1],_=x[y<m?1:0];b!==y&&(v.splice(0,0,b),g.splice(0,0,g[0])),_!==m&&(v.push(_),g.push(g[g.length-1]))}else{var w=t._input&&"number"==typeof t._input.zmin&&"number"==typeof t._input.zmax;for(w&&(r<=y||o>=m)&&(r<=y&&(r=y),o>=m&&(o=m),l=Math.floor((o-r)/s)+1,u=0),h=0;h<d;h++)f=p[h],v[h]=(f[0]*(l+u-1)-u/2)*s+r,g[h]=f[1];(w||t.autocontour)&&(v[0]>y&&(v.unshift(y),g.unshift(g[0])),v[v.length-1]<m&&(v.push(m),g.push(g[g.length-1])))}return i.makeColorScaleFunc({domain:v,range:g},{noNumericCheck:!0})}},7458:function(t,e,r){"use strict";var n=r(8357).extendFlat,i=r(10194),a={valType:"flaglist",extras:["none"],flags:["calc","clearAxisTypes","plot","style","markerSize","colorbars"]},o={valType:"flaglist",extras:["none"],flags:["calc","plot","legend","ticks","axrange","layoutstyle","modebar","camera","arraydraw","colorbars"]},s=a.flags.slice().concat(["fullReplot"]),l=o.flags.slice().concat("layoutReplot");function u(t){for(var e={},r=0;r<t.length;r++)e[t[r]]=!1;return e}function c(t,e,r){var a=n({},t);for(var o in a){var s=a[o];i(s)&&(a[o]=f(s,e,0,o))}return"from-root"===r&&(a.editType=e),a}function f(t,e,r,i){if(t.valType){var a=n({},t);if(a.editType=e,Array.isArray(t.items)){a.items=new Array(t.items.length);for(var o=0;o<t.items.length;o++)a.items[o]=f(t.items[o],e)}return a}return c(t,e,"_"===i.charAt(0)?"nested":"from-root")}t.exports={traces:a,layout:o,traceFlags:function(){return u(s)},layoutFlags:function(){return u(l)},update:function(t,e){var r=e.editType;if(r&&"none"!==r)for(var n=r.split("+"),i=0;i<n.length;i++)t[n[i]]=!0},overrideAll:c}},7514:function(t,e){"use strict";e.selectMode=function(t){return"lasso"===t||"select"===t},e.drawMode=function(t){return"drawclosedpath"===t||"drawopenpath"===t||"drawline"===t||"drawrect"===t||"drawcircle"===t},e.openMode=function(t){return"drawline"===t||"drawopenpath"===t},e.rectMode=function(t){return"select"===t||"drawline"===t||"drawrect"===t||"drawcircle"===t},e.freeMode=function(t){return"lasso"===t||"drawclosedpath"===t||"drawopenpath"===t},e.selectingOrDrawing=function(t){return e.freeMode(t)||e.rectMode(t)}},7544:function(t,e,r){"use strict";var n=r(26446),i=r(15181),a=r(86877),o=r(79130).z,s=r(78945).BADNUM;e.moduleType="transform",e.name="aggregate";var l=e.attributes={enabled:{valType:"boolean",dflt:!0,editType:"calc"},groups:{valType:"string",strict:!0,noBlank:!0,arrayOk:!0,dflt:"x",editType:"calc"},aggregations:{_isLinkedToArray:"aggregation",target:{valType:"string",editType:"calc"},func:{valType:"enumerated",values:["count","sum","avg","median","mode","rms","stddev","min","max","first","last","change","range"],dflt:"first",editType:"calc"},funcmode:{valType:"enumerated",values:["sample","population"],dflt:"sample",editType:"calc"},enabled:{valType:"boolean",dflt:!0,editType:"calc"},editType:"calc"},editType:"calc"},u=l.aggregations;function c(t,e,r,a){if(a.enabled){for(var o=a.target,l=i.nestedProperty(e,o),u=l.get(),c=function(t,e){var r=t.func,n=e.d2c,a=e.c2d;switch(r){case"count":return f;case"first":return h;case"last":return p;case"sum":return function(t,e){for(var r=0,i=0;i<e.length;i++){var o=n(t[e[i]]);o!==s&&(r+=o)}return a(r)};case"avg":return function(t,e){for(var r=0,i=0,o=0;o<e.length;o++){var l=n(t[e[o]]);l!==s&&(r+=l,i++)}return i?a(r/i):s};case"min":return function(t,e){for(var r=1/0,i=0;i<e.length;i++){var o=n(t[e[i]]);o!==s&&(r=Math.min(r,o))}return r===1/0?s:a(r)};case"max":return function(t,e){for(var r=-1/0,i=0;i<e.length;i++){var o=n(t[e[i]]);o!==s&&(r=Math.max(r,o))}return r===-1/0?s:a(r)};case"range":return function(t,e){for(var r=1/0,i=-1/0,o=0;o<e.length;o++){var l=n(t[e[o]]);l!==s&&(r=Math.min(r,l),i=Math.max(i,l))}return i===-1/0||r===1/0?s:a(i-r)};case"change":return function(t,e){var r=n(t[e[0]]),i=n(t[e[e.length-1]]);return r===s||i===s?s:a(i-r)};case"median":return function(t,e){for(var r=[],o=0;o<e.length;o++){var l=n(t[e[o]]);l!==s&&r.push(l)}if(!r.length)return s;r.sort(i.sorterAsc);var u=(r.length-1)/2;return a((r[Math.floor(u)]+r[Math.ceil(u)])/2)};case"mode":return function(t,e){for(var r={},i=0,o=s,l=0;l<e.length;l++){var u=n(t[e[l]]);if(u!==s){var c=r[u]=(r[u]||0)+1;c>i&&(i=c,o=u)}}return i?a(o):s};case"rms":return function(t,e){for(var r=0,i=0,o=0;o<e.length;o++){var l=n(t[e[o]]);l!==s&&(r+=l*l,i++)}return i?a(Math.sqrt(r/i)):s};case"stddev":return function(e,r){var i,a=0,o=0,l=1,u=s;for(i=0;i<r.length&&u===s;i++)u=n(e[r[i]]);if(u===s)return s;for(;i<r.length;i++){var c=n(e[r[i]]);if(c!==s){var f=c-u;a+=f,o+=f*f,l++}}var h="sample"===t.funcmode?l-1:l;return h?Math.sqrt((o-a*a/l)/h):0}}}(a,n.getDataConversions(t,e,o,u)),d=new Array(r.length),v=0;v<r.length;v++)d[v]=c(u,r[v]);l.set(d),"count"===a.func&&i.pushUnique(e._arrayAttrs,o)}}function f(t,e){return e.length}function h(t,e){return t[e[0]]}function p(t,e){return t[e[e.length-1]]}e.supplyDefaults=function(t,e){var r,n={};function o(e,r){return i.coerce(t,n,l,e,r)}if(!o("enabled"))return n;var s=a.findArrayAttributes(e),c={};for(r=0;r<s.length;r++)c[s[r]]=1;var f=o("groups");if(!Array.isArray(f)){if(!c[f])return n.enabled=!1,n;c[f]=0}var h,p=t.aggregations||[],d=n.aggregations=new Array(p.length);function v(t,e){return i.coerce(p[r],h,u,t,e)}for(r=0;r<p.length;r++){h={_index:r};var g=v("target"),y=v("func");v("enabled")&&g&&(c[g]||"count"===y&&void 0===c[g])?("stddev"===y&&v("funcmode"),c[g]=0,d[r]=h):d[r]={enabled:!1,_index:r}}for(r=0;r<s.length;r++)c[s[r]]&&d.push({target:s[r],func:u.func.dflt,enabled:!0,_index:-1});return n},e.calcTransform=function(t,e,r){if(r.enabled){var n=r.groups,a=i.getTargetArray(e,{target:n});if(a){var s,l,u,f,h={},p={},d=[],v=o(e.transforms,r),g=a.length;for(e._length&&(g=Math.min(g,e._length)),s=0;s<g;s++)void 0===(u=h[l=a[s]])?(h[l]=d.length,f=[s],d.push(f),p[h[l]]=v(s)):(d[u].push(s),p[h[l]]=(p[h[l]]||[]).concat(v(s)));r._indexToPoints=p;var y=r.aggregations;for(s=0;s<y.length;s++)c(t,e,d,y[s]);"string"==typeof n&&c(t,e,d,{target:n,func:"first",enabled:!0}),e._length=d.length}}}},7733:function(t,e,r){"use strict";var n=r(46982),i=r(80475).hover;t.exports=function(t,e,r){var a=n.getComponentMethod("annotations","onClick")(t,t._hoverdata);function o(){t.emit("plotly_click",{points:t._hoverdata,event:e})}void 0!==r&&i(t,e,r,!0),t._hoverdata&&e&&e.target&&(a&&a.then?a.then(o):o(),e.stopImmediatePropagation&&e.stopImmediatePropagation())}},7759:function(t,e,r){"use strict";var n=r(3438).VG,i=r(3438).rU,a=r(3438).$l,o=r(3438).bc,s=r(3438).tF,l=r(3438).bb,u=n("II*\0"),c=n("MM\0*");function f(t,e,r){return r?o(t,e):a(t,e)}function h(t,e,r){return r?l(t,e):s(t,e)}function p(t,e,r){var n=f(t,e+2,r);return 1!==h(t,e+4,r)||3!==n&&4!==n?null:3===n?f(t,e+8,r):h(t,e+8,r)}t.exports=function(t){if(!(t.length<8)&&(i(t,0,u)||i(t,0,c))){var e=77===t[0],r=h(t,4,e)-8;if(!(r<0)){var n=r+8;if(!(t.length-n<2)){var a=12*f(t,n+0,e);if(!(a<=0||(n+=2,t.length-n<a))){var o,s,l,d;for(o=0;o<a;o+=12)256===(d=f(t,n+o,e))?s=p(t,n+o,e):257===d&&(l=p(t,n+o,e));return s&&l?{width:s,height:l,type:"tiff",mime:"image/tiff",wUnits:"px",hUnits:"px"}:void 0}}}}}},7809:function(t,e,r){"use strict";var n=r(13625),i=r(24418).isSize,a=d(r(54324)),o=d(r(94316)),s=d(r(99803)),l=d(r(87486)),u=d(r(2362)),c={normal:1,"small-caps":1},f={serif:1,"sans-serif":1,monospace:1,cursive:1,fantasy:1,"system-ui":1},h="serif";function p(t,e){if(t&&!e[t]&&!a[t])throw Error("Unknown keyword `"+t+"`");return t}function d(t){for(var e={},r=0;r<t.length;r++)e[t[r]]=1;return e}t.exports=function(t){if((t=n(t,{style:"style fontstyle fontStyle font-style slope distinction",variant:"variant font-variant fontVariant fontvariant var capitalization",weight:"weight w font-weight fontWeight fontweight",stretch:"stretch font-stretch fontStretch fontstretch width",size:"size s font-size fontSize fontsize height em emSize",lineHeight:"lh line-height lineHeight lineheight leading",family:"font family fontFamily font-family fontfamily type typeface face",system:"system reserved default global"})).system)return t.system&&p(t.system,o),t.system;if(p(t.style,l),p(t.variant,c),p(t.weight,s),p(t.stretch,u),null==t.size&&(t.size="1rem"),"number"==typeof t.size&&(t.size+="px"),!i)throw Error("Bad size value `"+t.size+"`");t.family||(t.family=h),Array.isArray(t.family)&&(t.family.length||(t.family=[h]),t.family=t.family.map(function(t){return f[t]?t:'"'+t+'"'}).join(", "));var e=[];return e.push(t.style),t.variant!==t.style&&e.push(t.variant),t.weight!==t.variant&&t.weight!==t.style&&e.push(t.weight),t.stretch!==t.weight&&t.stretch!==t.variant&&t.stretch!==t.style&&e.push(t.stretch),e.push(t.size+(null==t.lineHeight||"normal"===t.lineHeight||t.lineHeight+""=="1"?"":"/"+t.lineHeight)),e.push(t.family),e.filter(Boolean).join(" ")}},7826:function(t){"use strict";t.exports={clearOutlineControllers:function(t){var e=t._fullLayout._zoomlayer;e&&e.selectAll(".outline-controllers").remove()},clearOutline:function(t){var e=t._fullLayout._zoomlayer;e&&e.selectAll(".select-outline").remove(),t._fullLayout._outlining=!1}}},8034:function(t,e,r){var n=r(24438);t.exports=function(t){return n("webgl",t)}},8113:function(t){"use strict";t.exports=function(t,e,r,n){var i,a;for(n||(n=1/0),i=0;i<e.length;i++)(a=e[i]).visible&&(n=Math.min(n,a[r].length));for(n===1/0&&(n=0),t._length=n,i=0;i<e.length;i++)(a=e[i]).visible&&(a._length=n);return n}},8180:function(t,e,r){"use strict";var n=r(15181),i=r(28418),a=r(73553).handleRThetaDefaults,o=r(52948),s=r(4868),l=r(54563),u=r(46190),c=r(6680).PTS_LINESONLY,f=r(98963);t.exports=function(t,e,r,h){function p(r,i){return n.coerce(t,e,f,r,i)}var d=a(t,e,h,p);d?(p("thetaunit"),p("mode",d<c?"lines+markers":"lines"),p("text"),p("hovertext"),"fills"!==e.hoveron&&p("hovertemplate"),i.hasLines(e)&&(s(t,e,r,h,p),p("connectgaps")),i.hasMarkers(e)&&o(t,e,r,h,p,{noAngleRef:!0,noStandOff:!0}),i.hasText(e)&&(p("texttemplate"),l(t,e,h,p)),p("fill"),"none"!==e.fill&&u(t,e,r,p),n.coerceSelectionMarkerOpacity(e,p)):e.visible=!1}},8357:function(t,e,r){"use strict";var n=r(10194),i=Array.isArray;function a(t,e,r,o){var s,l,u,c,f,h,p,d=t[0],v=t.length;if(2===v&&i(d)&&i(t[1])&&0===d.length){if(p=function(t,e){var r,n;for(r=0;r<t.length;r++){if(null!==(n=t[r])&&"object"==typeof n)return!1;void 0!==n&&(e[r]=n)}return!0}(t[1],d),p)return d;d.splice(0,d.length)}for(var g=1;g<v;g++)for(l in s=t[g])u=d[l],c=s[l],o&&i(c)?d[l]=c:e&&c&&(n(c)||(f=i(c)))?(f?(f=!1,h=u&&i(u)?u:[]):h=u&&n(u)?u:{},d[l]=a([h,c],e,r,o)):(void 0!==c||r)&&(d[l]=c);return d}e.extendFlat=function(){return a(arguments,!1,!1,!1)},e.extendDeep=function(){return a(arguments,!0,!1,!1)},e.extendDeepAll=function(){return a(arguments,!0,!0,!1)},e.extendDeepNoArrays=function(){return a(arguments,!0,!1,!0)}},8372:function(t){"use strict";t.exports=function(t){return"string"==typeof t&&(t=t.trim(),!!(/^[mzlhvcsqta]\s*[-+.0-9][^mlhvzcsqta]+/i.test(t)&&/[\dz]$/i.test(t)&&t.length>4))}},8374:function(t){"use strict";var e=Object.prototype.toString,r=e.call("");t.exports=function(t){return"string"==typeof t||t&&"object"==typeof t&&(t instanceof String||e.call(t)===r)||!1}},8377:function(t,e,r){"use strict";var n=r(31164),i=r(28209),a=r(38532).rb,o=r(38532).ay,s=r(79335),l=r(8357).extendFlat,u=n.marker,c=n.line,f=u.line;t.exports={carpet:{valType:"string",editType:"calc"},a:{valType:"data_array",editType:"calc"},b:{valType:"data_array",editType:"calc"},mode:l({},n.mode,{dflt:"markers"}),text:l({},n.text,{}),texttemplate:o({editType:"plot"},{keys:["a","b","text"]}),hovertext:l({},n.hovertext,{}),line:{color:c.color,width:c.width,dash:c.dash,backoff:c.backoff,shape:l({},c.shape,{values:["linear","spline"]}),smoothing:c.smoothing,editType:"calc"},connectgaps:n.connectgaps,fill:l({},n.fill,{values:["none","toself","tonext"],dflt:"none"}),fillcolor:n.fillcolor,marker:l({symbol:u.symbol,opacity:u.opacity,maxdisplayed:u.maxdisplayed,angle:u.angle,angleref:u.angleref,standoff:u.standoff,size:u.size,sizeref:u.sizeref,sizemin:u.sizemin,sizemode:u.sizemode,line:l({width:f.width,editType:"calc"},s("marker.line")),gradient:u.gradient,editType:"calc"},s("marker")),textfont:n.textfont,textposition:n.textposition,selected:n.selected,unselected:n.unselected,hoverinfo:l({},i.hoverinfo,{flags:["a","b","text","name"]}),hoveron:n.hoveron,hovertemplate:a()}},8383:function(t,e,r){"use strict";var n=r(5159),i=r(79095);t.exports=function(t,e,r,a){e=e||{};var o="log"===r&&"linear"===e.type,s="linear"===r&&"log"===e.type;if(o||s)for(var l,u,c=t._fullLayout.images,f=e._id.charAt(0),h=0;h<c.length;h++)if(u="images["+h+"].",(l=c[h])[f+"ref"]===e._id){var p=l[f],d=l["size"+f],v=null,g=null;if(o){v=i(p,e.range);var y=d/Math.pow(10,v)/2;g=2*Math.log(y+Math.sqrt(1+y*y))/Math.LN10}else g=(v=Math.pow(10,p))*(Math.pow(10,d/2)-Math.pow(10,-d/2));n(v)?n(g)||(g=null):(v=null,g=null),a(u+f,v),a(u+"size"+f,g)}}},8464:function(t,e,r){"use strict";t.exports={attributes:r(579),layoutAttributes:r(20074),supplyDefaults:r(37988),crossTraceDefaults:r(52634).crossTraceDefaults,supplyLayoutDefaults:r(58493),calc:r(18435),crossTraceCalc:r(53560),plot:r(46573),style:r(4161),styleOnSelect:r(26100).styleOnSelect,hoverPoints:r(58382),selectPoints:r(67004),moduleType:"trace",name:"violin",basePlotModule:r(29435),categories:["cartesian","svg","symbols","oriented","box-violin","showLegend","violinLayout","zoomScale"],meta:{}}},8515:function(t,e,r){"use strict";var n=r(15181),i=r(92444),a=r(93003),o=r(39028),s=r(75301);t.exports=function(t,e,r){var l=t[r],u=e[r];if(l.rangeslider||e._requestRangeslider[u._id]){n.isPlainObject(l.rangeslider)||(l.rangeslider={});var c,f,h=l.rangeslider,p=i.newContainer(u,"rangeslider");if(_("visible")){_("bgcolor",e.plot_bgcolor),_("bordercolor"),_("borderwidth"),_("thickness"),_("autorange",!u.isValidRange(h.range)),_("range");var d=e._subplots;if(d)for(var v=d.cartesian.filter(function(t){return t.substr(0,t.indexOf("y"))===a.name2id(r)}).map(function(t){return t.substr(t.indexOf("y"),t.length)}),g=n.simpleMap(v,a.id2name),y=0;y<g.length;y++){var m=g[y];c=h[m]||{},f=i.newContainer(p,m,"yaxis");var x,b=e[m];c.range&&b.isValidRange(c.range)&&(x="fixed"),"match"!==w("rangemode",x)&&w("range",b.range.slice())}p._input=h}}function _(t,e){return n.coerce(h,p,o,t,e)}function w(t,e){return n.coerce(c,f,s,t,e)}}},8524:function(t,e,r){"use strict";var n=r(99498),i=Object.prototype.toString,a=Object.prototype.hasOwnProperty;t.exports=function(t,e,r){if(!n(e))throw new TypeError("iterator must be a function");var o,s;arguments.length>=3&&(o=r),s=t,"[object Array]"===i.call(s)?function(t,e,r){for(var n=0,i=t.length;n<i;n++)a.call(t,n)&&(null==r?e(t[n],n,t):e.call(r,t[n],n,t))}(t,e,o):"string"==typeof t?function(t,e,r){for(var n=0,i=t.length;n<i;n++)null==r?e(t.charAt(n),n,t):e.call(r,t.charAt(n),n,t)}(t,e,o):function(t,e,r){for(var n in t)a.call(t,n)&&(null==r?e(t[n],n,t):e.call(r,t[n],n,t))}(t,e,o)}},8615:function(t,e,r){"use strict";var n=r(69030),i=r(18901);e.A=(0,n.A)(function(){return!0},function(t){var e,r=NaN,n=NaN,a=NaN;return{lineStart:function(){t.lineStart(),e=1},point:function(o,s){var l=o>0?i.pi:-i.pi,u=(0,i.tn)(o-r);(0,i.tn)(u-i.pi)<i.Ni?(t.point(r,n=(n+s)/2>0?i.TW:-i.TW),t.point(a,n),t.lineEnd(),t.lineStart(),t.point(l,n),t.point(o,n),e=0):a!==l&&u>=i.pi&&((0,i.tn)(r-a)<i.Ni&&(r-=a*i.Ni),(0,i.tn)(o-l)<i.Ni&&(o-=l*i.Ni),n=function(t,e,r,n){var a,o,s=(0,i.F8)(t-r);return(0,i.tn)(s)>i.Ni?(0,i.rY)(((0,i.F8)(e)*(o=(0,i.gn)(n))*(0,i.F8)(r)-(0,i.F8)(n)*(a=(0,i.gn)(e))*(0,i.F8)(t))/(a*o*s)):(e+n)/2}(r,n,o,s),t.point(a,n),t.lineEnd(),t.lineStart(),t.point(l,n),e=0),t.point(r=o,n=s),a=l},lineEnd:function(){t.lineEnd(),r=n=NaN},clean:function(){return 2-e}}},function(t,e,r,n){var a;if(null==t)a=r*i.TW,n.point(-i.pi,a),n.point(0,a),n.point(i.pi,a),n.point(i.pi,0),n.point(i.pi,-a),n.point(0,-a),n.point(-i.pi,-a),n.point(-i.pi,0),n.point(-i.pi,a);else if((0,i.tn)(t[0]-e[0])>i.Ni){var o=t[0]<e[0]?i.pi:-i.pi;a=r*o/2,n.point(-o,a),n.point(0,a),n.point(o,a)}else n.point(e[0],e[1])},[-i.pi,-i.TW])},8663:function(t,e,r){"use strict";var n=r(2524),i=r(27050).setGroupPositions;function a(t,e,r,n,i,a,o){i[n]=!0;var s={i:null,gap:!0,s:0};if(s[o]=r,t.splice(e,0,s),e&&r===t[e-1][o]){var l=t[e-1];s.s=l.s,s.i=l.i,s.gap=l.gap}else a&&(s.s=function(t,e,r,n){var i=t[e-1],a=t[e+1];return a?i?i.s+(a.s-i.s)*(r-i[n])/(a[n]-i[n]):a.s:i.s}(t,e,r,o));e||(t[0].t=t[1].t,t[0].trace=t[1].trace,delete t[1].t,delete t[1].trace)}t.exports=function(t,e){"group"===t._fullLayout.scattermode&&function(t,e){for(var r=e.xaxis,n=e.yaxis,a=t._fullLayout,o=t._fullData,s=t.calcdata,l=[],u=[],c=0;c<o.length;c++){var f=o[c];!0===f.visible&&"scatter"===f.type&&f.xaxis===r._id&&f.yaxis===n._id&&("h"===f.orientation?l.push(s[c]):"v"===f.orientation&&u.push(s[c]))}var h={mode:a.scattermode,gap:a.scattergap};i(t,r,n,u,h),i(t,n,r,l,h)}(t,e);var r=e.xaxis,o=e.yaxis,s=r._id+o._id,l=t._fullLayout._scatterStackOpts[s];if(l){var u,c,f,h,p,d,v,g,y,m,x,b,_,w,T,A=t.calcdata;for(var k in l){var M=(m=l[k]).traceIndices;if(M.length){for(x="interpolate"===m.stackgaps,b=m.groupnorm,"v"===m.orientation?(_="x",w="y"):(_="y",w="x"),T=new Array(M.length),u=0;u<T.length;u++)T[u]=!1;d=A[M[0]];var S=new Array(d.length);for(u=0;u<d.length;u++)S[u]=d[u][_];for(u=1;u<M.length;u++){for(p=A[M[u]],c=f=0;c<p.length;c++){for(v=p[c][_];v>S[f]&&f<S.length;f++)a(p,c,S[f],u,T,x,_),c++;if(v!==S[f]){for(h=0;h<u;h++)a(A[M[h]],f,v,h,T,x,_);S.splice(f,0,v)}f++}for(;f<S.length;f++)a(p,c,S[f],u,T,x,_),c++}var E=S.length;for(c=0;c<d.length;c++){for(g=d[c][w]=d[c].s,u=1;u<M.length;u++)(p=A[M[u]])[0].trace._rawLength=p[0].trace._length,p[0].trace._length=E,g+=p[c].s,p[c][w]=g;if(b)for(y=("fraction"===b?g:g/100)||1,u=0;u<M.length;u++){var L=A[M[u]][c];L[w]/=y,L.sNorm=L.s/y}}for(u=0;u<M.length;u++){var C=(p=A[M[u]])[0].trace,P=n.calcMarkerSize(C,C._rawLength),O=Array.isArray(P);if(P&&T[u]||O){var I=P;for(P=new Array(E),c=0;c<E;c++)P[c]=p[c].gap?0:O?I[p[c].i]:I}var D=new Array(E),z=new Array(E);for(c=0;c<E;c++)D[c]=p[c].x,z[c]=p[c].y;n.calcAxisExpansion(t,C,r,o,D,z,P),p[0].t.orientation=m.orientation}}}}}},8676:function(t){"use strict";t.exports=Math.abs},8851:function(t,e,r){"use strict";t.exports=r(19780)},8900:function(t,e,r){"use strict";var n=r(16534),i=r(88191),a=r(69562),o=r(28730).DESELECTDIM,s=r(18095),l=r(70394).resizeText,u=s.styleTextPoints;t.exports={style:function(t,e,r){var s=r||n.select(t).selectAll("g.waterfalllayer").selectAll("g.trace");l(t,s,"waterfall"),s.style("opacity",function(t){return t[0].trace.opacity}),s.each(function(e){var r=n.select(this),s=e[0].trace;r.selectAll(".point > path").each(function(t){if(!t.isBlank){var e=s[t.dir].marker;n.select(this).call(a.fill,e.color).call(a.stroke,e.line.color).call(i.dashLine,e.line.dash,e.line.width).style("opacity",s.selectedpoints&&!t.selected?o:1)}}),u(r,s,t),r.selectAll(".lines").each(function(){var t=s.connector.line;i.lineGroupStyle(n.select(this).selectAll("path"),t.width,t.color,t.dash)})})}}},8972:function(t,e,r){"use strict";t.exports=function(t,e){e||(e=t,t=window);var r=0,i=0,a=0,o={shift:!1,alt:!1,control:!1,meta:!1},s=!1;function l(t){var e=!1;return"altKey"in t&&(e=e||t.altKey!==o.alt,o.alt=!!t.altKey),"shiftKey"in t&&(e=e||t.shiftKey!==o.shift,o.shift=!!t.shiftKey),"ctrlKey"in t&&(e=e||t.ctrlKey!==o.control,o.control=!!t.ctrlKey),"metaKey"in t&&(e=e||t.metaKey!==o.meta,o.meta=!!t.metaKey),e}function u(t,s){var u=n.x(s),c=n.y(s);"buttons"in s&&(t=0|s.buttons),(t!==r||u!==i||c!==a||l(s))&&(r=0|t,i=u||0,a=c||0,e&&e(r,i,a,o))}function c(t){u(0,t)}function f(){(r||i||a||o.shift||o.alt||o.meta||o.control)&&(i=a=0,r=0,o.shift=o.alt=o.control=o.meta=!1,e&&e(0,0,0,o))}function h(t){l(t)&&e&&e(r,i,a,o)}function p(t){0===n.buttons(t)?u(0,t):u(r,t)}function d(t){u(r|n.buttons(t),t)}function v(t){u(r&~n.buttons(t),t)}function g(){s||(s=!0,t.addEventListener("mousemove",p),t.addEventListener("mousedown",d),t.addEventListener("mouseup",v),t.addEventListener("mouseleave",c),t.addEventListener("mouseenter",c),t.addEventListener("mouseout",c),t.addEventListener("mouseover",c),t.addEventListener("blur",f),t.addEventListener("keyup",h),t.addEventListener("keydown",h),t.addEventListener("keypress",h),t!==window&&(window.addEventListener("blur",f),window.addEventListener("keyup",h),window.addEventListener("keydown",h),window.addEventListener("keypress",h)))}g();var y={element:t};return Object.defineProperties(y,{enabled:{get:function(){return s},set:function(e){e?g():s&&(s=!1,t.removeEventListener("mousemove",p),t.removeEventListener("mousedown",d),t.removeEventListener("mouseup",v),t.removeEventListener("mouseleave",c),t.removeEventListener("mouseenter",c),t.removeEventListener("mouseout",c),t.removeEventListener("mouseover",c),t.removeEventListener("blur",f),t.removeEventListener("keyup",h),t.removeEventListener("keydown",h),t.removeEventListener("keypress",h),t!==window&&(window.removeEventListener("blur",f),window.removeEventListener("keyup",h),window.removeEventListener("keydown",h),window.removeEventListener("keypress",h)))},enumerable:!0},buttons:{get:function(){return r},enumerable:!0},x:{get:function(){return i},enumerable:!0},y:{get:function(){return a},enumerable:!0},mods:{get:function(){return o},enumerable:!0}}),y};var n=r(98492)},8987:function(t,e,r){"use strict";var n=r(15181),i=r(41993),a=r(41562).handleText,o=r(72639),s=r(63457),l=r(82988),u=r(69562),c=r(11881),f=c.INCREASING.COLOR,h=c.DECREASING.COLOR;function p(t,e,r){t(e+".marker.color",r),t(e+".marker.line.color",u.defaultLine),t(e+".marker.line.width")}t.exports={supplyDefaults:function(t,e,r,i){function u(r,i){return n.coerce(t,e,l,r,i)}if(o(t,e,i,u)){s(t,e,i,u),u("xhoverformat"),u("yhoverformat"),u("measure"),u("orientation",e.x&&!e.y?"h":"v"),u("base"),u("offset"),u("width"),u("text"),u("hovertext"),u("hovertemplate");var c=u("textposition");a(t,e,i,u,c,{moduleHasSelected:!1,moduleHasUnselected:!1,moduleHasConstrain:!0,moduleHasCliponaxis:!0,moduleHasTextangle:!0,moduleHasInsideanchor:!0}),"none"!==e.textposition&&(u("texttemplate"),e.texttemplate||u("textinfo")),p(u,"increasing",f),p(u,"decreasing",h),p(u,"totals","#4499FF"),u("connector.visible")&&(u("connector.mode"),u("connector.line.width")&&(u("connector.line.color"),u("connector.line.dash")))}else e.visible=!1},crossTraceDefaults:function(t,e){var r,a;function o(t){return n.coerce(a._input,a,l,t)}if("group"===e.waterfallmode)for(var s=0;s<t.length;s++)r=(a=t[s])._input,i(r,a,e,o)}}},9097:function(t){"use strict";t.exports=function(t,e){return t.lon=e.lon,t.lat=e.lat,t}},9168:function(t,e,r){"use strict";var n=r(16534),i=r(25623),a=r(46982),o=r(88191),s=r(26446),l=r(15181),u=r(3071),c=r(3658),f=r(69562),h=r(44236).extractOpts,p=r(44236).makeColorScaleFuncFromTrace,d=r(60432),v=r(5126).LINE_SPACING,g=r(72340),y=r(87137).STYLE,m="heatmap-label";function x(t){return t.selectAll("g."+m)}function b(t){x(t).remove()}function _(t,e){var r=e.length-2,n=l.constrain(l.findBin(t,e),0,r),i=e[n],a=e[n+1],o=l.constrain(n+(t-i)/(a-i)-.5,0,r),s=Math.round(o),u=Math.abs(o-s);return o&&o!==r&&u?{bin0:s,frac:u,bin1:Math.round(s+u/(o-s))}:{bin0:s,bin1:s,frac:0}}function w(t,e){var r=e.length-1,n=l.constrain(l.findBin(t,e),0,r),i=e[n],a=(t-i)/(e[n+1]-i)||0;return a<=0?{bin0:n,bin1:n,frac:0}:a<.5?{bin0:n,bin1:n+1,frac:a}:{bin0:n+1,bin1:n,frac:1-a}}function T(t,e,r){t[e]=r[0],t[e+1]=r[1],t[e+2]=r[2],t[e+3]=Math.round(255*r[3])}t.exports=function(t,e,r,A){var k=e.xaxis,M=e.yaxis;l.makeTraceGroups(A,r,"hm").each(function(e){var r,A,S,E,L,C,P,O,I=n.select(this),D=e[0],z=D.trace,R=z.xgap||0,F=z.ygap||0,B=D.z,N=D.x,j=D.y,U=D.xCenter,V=D.yCenter,H=a.traceIs(z,"contour"),q=H?"best":z.zsmooth,G=B.length,Y=l.maxRowLength(B),W=!1,Z=!1;for(C=0;void 0===r&&C<N.length-1;)r=k.c2p(N[C]),C++;for(C=N.length-1;void 0===A&&C>0;)A=k.c2p(N[C]),C--;for(A<r&&(S=A,A=r,r=S,W=!0),C=0;void 0===E&&C<j.length-1;)E=M.c2p(j[C]),C++;for(C=j.length-1;void 0===L&&C>0;)L=M.c2p(j[C]),C--;L<E&&(S=E,E=L,L=S,Z=!0),H&&(U=N,V=j,N=D.xfill,j=D.yfill);var X="default";if(q?X="best"===q?"smooth":"fast":z._islinear&&0===R&&0===F&&g()&&(X="fast"),"fast"!==X){var J="best"===q?0:.5;r=Math.max(-J*k._length,r),A=Math.min((1+J)*k._length,A),E=Math.max(-J*M._length,E),L=Math.min((1+J)*M._length,L)}var K,$,Q=Math.round(A-r),tt=Math.round(L-E);if(r>=k._length||A<=0||E>=M._length||L<=0)return I.selectAll("image").data([]).exit().remove(),void b(I);"fast"===X?(K=Y,$=G):(K=Q,$=tt);var et=document.createElement("canvas");et.width=K,et.height=$;var rt,nt,it=et.getContext("2d"),at=p(z,{noNumericCheck:!0,returnArray:!0});"fast"===X?(rt=W?function(t){return Y-1-t}:l.identity,nt=Z?function(t){return G-1-t}:l.identity):(rt=function(t){return l.constrain(Math.round(k.c2p(N[t])-r),0,Q)},nt=function(t){return l.constrain(Math.round(M.c2p(j[t])-E),0,tt)});var ot,st,lt,ut,ct=nt(0),ft=[ct,ct],ht=W?0:1,pt=Z?0:1,dt=0,vt=0,gt=0,yt=0;function mt(t,e){if(void 0!==t){var r=at(t);return r[0]=Math.round(r[0]),r[1]=Math.round(r[1]),r[2]=Math.round(r[2]),dt+=e,vt+=r[0]*e,gt+=r[1]*e,yt+=r[2]*e,r}return[0,0,0,0]}function xt(t,e,r,n){var i=t[r.bin0];if(void 0===i)return mt(void 0,1);var a,o=t[r.bin1],s=e[r.bin0],l=e[r.bin1],u=o-i||0,c=s-i||0;return a=void 0===o?void 0===l?0:void 0===s?2*(l-i):2*(2*l-s-i)/3:void 0===l?void 0===s?0:2*(2*i-o-s)/3:void 0===s?2*(2*l-o-i)/3:l+i-o-s,mt(i+r.frac*u+n.frac*(c+r.frac*a))}if("default"!==X){var bt,_t=0;try{bt=new Uint8Array(K*$*4)}catch(t){bt=new Array(K*$*4)}if("smooth"===X){var wt,Tt,At,kt=U||N,Mt=V||j,St=new Array(kt.length),Et=new Array(Mt.length),Lt=new Array(Q),Ct=U?w:_,Pt=V?w:_;for(C=0;C<kt.length;C++)St[C]=Math.round(k.c2p(kt[C])-r);for(C=0;C<Mt.length;C++)Et[C]=Math.round(M.c2p(Mt[C])-E);for(C=0;C<Q;C++)Lt[C]=Ct(C,St);for(P=0;P<tt;P++)for(Tt=B[(wt=Pt(P,Et)).bin0],At=B[wt.bin1],C=0;C<Q;C++,_t+=4)T(bt,_t,ut=xt(Tt,At,Lt[C],wt))}else for(P=0;P<G;P++)for(lt=B[P],ft=nt(P),C=0;C<Y;C++)ut=mt(lt[C],1),T(bt,_t=4*(ft*Y+rt(C)),ut);var Ot=it.createImageData(K,$);try{Ot.data.set(bt)}catch(t){var It=Ot.data,Dt=It.length;for(P=0;P<Dt;P++)It[P]=bt[P]}it.putImageData(Ot,0,0)}else{var zt=Math.floor(R/2),Rt=Math.floor(F/2);for(P=0;P<G;P++)if(lt=B[P],ft.reverse(),ft[pt]=nt(P+1),ft[0]!==ft[1]&&void 0!==ft[0]&&void 0!==ft[1])for(ot=[st=rt(0),st],C=0;C<Y;C++)ot.reverse(),ot[ht]=rt(C+1),ot[0]!==ot[1]&&void 0!==ot[0]&&void 0!==ot[1]&&(ut=mt(lt[C],(ot[1]-ot[0])*(ft[1]-ft[0])),it.fillStyle="rgba("+ut.join(",")+")",it.fillRect(ot[0]+zt,ft[0]+Rt,ot[1]-ot[0]-R,ft[1]-ft[0]-F))}vt=Math.round(vt/dt),gt=Math.round(gt/dt),yt=Math.round(yt/dt);var Ft=i("rgb("+vt+","+gt+","+yt+")");t._hmpixcount=(t._hmpixcount||0)+dt,t._hmlumcount=(t._hmlumcount||0)+dt*Ft.getLuminance();var Bt=I.selectAll("image").data(e);Bt.enter().append("svg:image").attr({xmlns:d.svg,preserveAspectRatio:"none"}),Bt.attr({height:tt,width:Q,x:r,y:E,"xlink:href":et.toDataURL("image/png")}),"fast"!==X||q||Bt.attr("style",y),b(I);var Nt=z.texttemplate;if(Nt){var jt=h(z),Ut={type:"linear",range:[jt.min,jt.max],_separators:k._separators,_numFormat:k._numFormat},Vt="histogram2dcontour"===z.type,Ht="contour"===z.type,qt=Ht?G-1:G,Gt=Ht?1:0,Yt=Ht?Y-1:Y,Wt=[];for(C=Ht?1:0;C<qt;C++){var Zt;if(Ht)Zt=D.y[C];else if(Vt){if(0===C||C===G-1)continue;Zt=D.y[C]}else if(D.yCenter)Zt=D.yCenter[C];else{if(C+1===G&&void 0===D.y[C+1])continue;Zt=(D.y[C]+D.y[C+1])/2}var Xt=Math.round(M.c2p(Zt));if(!(0>Xt||Xt>M._length))for(P=Gt;P<Yt;P++){var Jt;if(Ht)Jt=D.x[P];else if(Vt){if(0===P||P===Y-1)continue;Jt=D.x[P]}else if(D.xCenter)Jt=D.xCenter[P];else{if(P+1===Y&&void 0===D.x[P+1])continue;Jt=(D.x[P]+D.x[P+1])/2}var Kt=Math.round(k.c2p(Jt));if(!(0>Kt||Kt>k._length)){var $t=c({x:Jt,y:Zt},z,t._fullLayout);$t.x=Jt,$t.y=Zt;var Qt=D.z[C][P];void 0===Qt?($t.z="",$t.zLabel=""):($t.z=Qt,$t.zLabel=s.tickText(Ut,Qt,"hover").text);var te=D.text&&D.text[C]&&D.text[C][P];void 0!==te&&!1!==te||(te=""),$t.text=te;var ee=l.texttemplateString(Nt,$t,t._fullLayout._d3locale,$t,z._meta||{});if(ee){var re=ee.split("<br>"),ne=re.length,ie=0;for(O=0;O<ne;O++)ie=Math.max(ie,re[O].length);Wt.push({l:ne,c:ie,t:ee,x:Kt,y:Xt,z:Qt})}}}}var ae=z.textfont,oe=ae.family,se=ae.size,le=t._fullLayout.font.size;if(!se||"auto"===se){var ue=1/0,ce=1/0,fe=0,he=0;for(O=0;O<Wt.length;O++){var pe=Wt[O];if(fe=Math.max(fe,pe.l),he=Math.max(he,pe.c),O<Wt.length-1){var de=Wt[O+1],ve=Math.abs(de.x-pe.x),ge=Math.abs(de.y-pe.y);ve&&(ue=Math.min(ue,ve)),ge&&(ce=Math.min(ce,ge))}}isFinite(ue)&&isFinite(ce)?(ue-=R,ce-=F,ue/=he,ce/=fe,ue/=v/2,ce/=v,se=Math.min(Math.floor(ue),Math.floor(ce),le)):se=le}if(se<=0||!isFinite(se))return;x(I).data(Wt).enter().append("g").classed(m,1).append("text").attr("text-anchor","middle").each(function(e){var r=n.select(this),i=ae.color;i&&"auto"!==i||(i=f.contrast("rgba("+at(e.z).join()+")")),r.attr("data-notex",1).call(u.positionText,function(t){return t.x}(e),function(t){return t.y-se*(t.l*v/2-1)}(e)).call(o.font,oe,se,i).text(e.t).call(u.convertToTspans,t)})}})}},9277:function(t,e,r){"use strict";var n,i=r(50260);t.exports=k,k.ReadableState=A,r(30137).EventEmitter;var a,o=function(t,e){return t.listeners(e).length},s=r(76562),l=r(66424).Buffer,u=(void 0!==r.g?r.g:"undefined"!=typeof window?window:"undefined"!=typeof self?self:{}).Uint8Array||function(){},c=r(77199);a=c&&c.debuglog?c.debuglog("stream"):function(){};var f,h,p,d=r(40488),v=r(88273),g=r(60042).getHighWaterMark,y=r(97261).F,m=y.ERR_INVALID_ARG_TYPE,x=y.ERR_STREAM_PUSH_AFTER_EOF,b=y.ERR_METHOD_NOT_IMPLEMENTED,_=y.ERR_STREAM_UNSHIFT_AFTER_END_EVENT;r(28480)(k,s);var w=v.errorOrDestroy,T=["error","close","destroy","pause","resume"];function A(t,e,i){n=n||r(67295),t=t||{},"boolean"!=typeof i&&(i=e instanceof n),this.objectMode=!!t.objectMode,i&&(this.objectMode=this.objectMode||!!t.readableObjectMode),this.highWaterMark=g(this,t,"readableHighWaterMark",i),this.buffer=new d,this.length=0,this.pipes=null,this.pipesCount=0,this.flowing=null,this.ended=!1,this.endEmitted=!1,this.reading=!1,this.sync=!0,this.needReadable=!1,this.emittedReadable=!1,this.readableListening=!1,this.resumeScheduled=!1,this.paused=!0,this.emitClose=!1!==t.emitClose,this.autoDestroy=!!t.autoDestroy,this.destroyed=!1,this.defaultEncoding=t.defaultEncoding||"utf8",this.awaitDrain=0,this.readingMore=!1,this.decoder=null,this.encoding=null,t.encoding&&(f||(f=r(34079).I),this.decoder=new f(t.encoding),this.encoding=t.encoding)}function k(t){if(n=n||r(67295),!(this instanceof k))return new k(t);var e=this instanceof n;this._readableState=new A(t,this,e),this.readable=!0,t&&("function"==typeof t.read&&(this._read=t.read),"function"==typeof t.destroy&&(this._destroy=t.destroy)),s.call(this)}function M(t,e,r,n,i){a("readableAddChunk",e);var o,s=t._readableState;if(null===e)s.reading=!1,function(t,e){if(a("onEofChunk"),!e.ended){if(e.decoder){var r=e.decoder.end();r&&r.length&&(e.buffer.push(r),e.length+=e.objectMode?1:r.length)}e.ended=!0,e.sync?C(t):(e.needReadable=!1,e.emittedReadable||(e.emittedReadable=!0,P(t)))}}(t,s);else if(i||(o=function(t,e){var r,n;return n=e,l.isBuffer(n)||n instanceof u||"string"==typeof e||void 0===e||t.objectMode||(r=new m("chunk",["string","Buffer","Uint8Array"],e)),r}(s,e)),o)w(t,o);else if(s.objectMode||e&&e.length>0)if("string"==typeof e||s.objectMode||Object.getPrototypeOf(e)===l.prototype||(e=function(t){return l.from(t)}(e)),n)s.endEmitted?w(t,new _):S(t,s,e,!0);else if(s.ended)w(t,new x);else{if(s.destroyed)return!1;s.reading=!1,s.decoder&&!r?(e=s.decoder.write(e),s.objectMode||0!==e.length?S(t,s,e,!1):O(t,s)):S(t,s,e,!1)}else n||(s.reading=!1,O(t,s));return!s.ended&&(s.length<s.highWaterMark||0===s.length)}function S(t,e,r,n){e.flowing&&0===e.length&&!e.sync?(e.awaitDrain=0,t.emit("data",r)):(e.length+=e.objectMode?1:r.length,n?e.buffer.unshift(r):e.buffer.push(r),e.needReadable&&C(t)),O(t,e)}Object.defineProperty(k.prototype,"destroyed",{enumerable:!1,get:function(){return void 0!==this._readableState&&this._readableState.destroyed},set:function(t){this._readableState&&(this._readableState.destroyed=t)}}),k.prototype.destroy=v.destroy,k.prototype._undestroy=v.undestroy,k.prototype._destroy=function(t,e){e(t)},k.prototype.push=function(t,e){var r,n=this._readableState;return n.objectMode?r=!0:"string"==typeof t&&((e=e||n.defaultEncoding)!==n.encoding&&(t=l.from(t,e),e=""),r=!0),M(this,t,e,!1,r)},k.prototype.unshift=function(t){return M(this,t,null,!0,!1)},k.prototype.isPaused=function(){return!1===this._readableState.flowing},k.prototype.setEncoding=function(t){f||(f=r(34079).I);var e=new f(t);this._readableState.decoder=e,this._readableState.encoding=this._readableState.decoder.encoding;for(var n=this._readableState.buffer.head,i="";null!==n;)i+=e.write(n.data),n=n.next;return this._readableState.buffer.clear(),""!==i&&this._readableState.buffer.push(i),this._readableState.length=i.length,this};var E=1073741824;function L(t,e){return t<=0||0===e.length&&e.ended?0:e.objectMode?1:t!=t?e.flowing&&e.length?e.buffer.head.data.length:e.length:(t>e.highWaterMark&&(e.highWaterMark=function(t){return t>=E?t=E:(t--,t|=t>>>1,t|=t>>>2,t|=t>>>4,t|=t>>>8,t|=t>>>16,t++),t}(t)),t<=e.length?t:e.ended?e.length:(e.needReadable=!0,0))}function C(t){var e=t._readableState;a("emitReadable",e.needReadable,e.emittedReadable),e.needReadable=!1,e.emittedReadable||(a("emitReadable",e.flowing),e.emittedReadable=!0,i.nextTick(P,t))}function P(t){var e=t._readableState;a("emitReadable_",e.destroyed,e.length,e.ended),e.destroyed||!e.length&&!e.ended||(t.emit("readable"),e.emittedReadable=!1),e.needReadable=!e.flowing&&!e.ended&&e.length<=e.highWaterMark,F(t)}function O(t,e){e.readingMore||(e.readingMore=!0,i.nextTick(I,t,e))}function I(t,e){for(;!e.reading&&!e.ended&&(e.length<e.highWaterMark||e.flowing&&0===e.length);){var r=e.length;if(a("maybeReadMore read 0"),t.read(0),r===e.length)break}e.readingMore=!1}function D(t){var e=t._readableState;e.readableListening=t.listenerCount("readable")>0,e.resumeScheduled&&!e.paused?e.flowing=!0:t.listenerCount("data")>0&&t.resume()}function z(t){a("readable nexttick read 0"),t.read(0)}function R(t,e){a("resume",e.reading),e.reading||t.read(0),e.resumeScheduled=!1,t.emit("resume"),F(t),e.flowing&&!e.reading&&t.read(0)}function F(t){var e=t._readableState;for(a("flow",e.flowing);e.flowing&&null!==t.read(););}function B(t,e){return 0===e.length?null:(e.objectMode?r=e.buffer.shift():!t||t>=e.length?(r=e.decoder?e.buffer.join(""):1===e.buffer.length?e.buffer.first():e.buffer.concat(e.length),e.buffer.clear()):r=e.buffer.consume(t,e.decoder),r);var r}function N(t){var e=t._readableState;a("endReadable",e.endEmitted),e.endEmitted||(e.ended=!0,i.nextTick(j,e,t))}function j(t,e){if(a("endReadableNT",t.endEmitted,t.length),!t.endEmitted&&0===t.length&&(t.endEmitted=!0,e.readable=!1,e.emit("end"),t.autoDestroy)){var r=e._writableState;(!r||r.autoDestroy&&r.finished)&&e.destroy()}}function U(t,e){for(var r=0,n=t.length;r<n;r++)if(t[r]===e)return r;return-1}k.prototype.read=function(t){a("read",t),t=parseInt(t,10);var e=this._readableState,r=t;if(0!==t&&(e.emittedReadable=!1),0===t&&e.needReadable&&((0!==e.highWaterMark?e.length>=e.highWaterMark:e.length>0)||e.ended))return a("read: emitReadable",e.length,e.ended),0===e.length&&e.ended?N(this):C(this),null;if(0===(t=L(t,e))&&e.ended)return 0===e.length&&N(this),null;var n,i=e.needReadable;return a("need readable",i),(0===e.length||e.length-t<e.highWaterMark)&&a("length less than watermark",i=!0),e.ended||e.reading?a("reading or ended",i=!1):i&&(a("do read"),e.reading=!0,e.sync=!0,0===e.length&&(e.needReadable=!0),this._read(e.highWaterMark),e.sync=!1,e.reading||(t=L(r,e))),null===(n=t>0?B(t,e):null)?(e.needReadable=e.length<=e.highWaterMark,t=0):(e.length-=t,e.awaitDrain=0),0===e.length&&(e.ended||(e.needReadable=!0),r!==t&&e.ended&&N(this)),null!==n&&this.emit("data",n),n},k.prototype._read=function(t){w(this,new b("_read()"))},k.prototype.pipe=function(t,e){var r=this,n=this._readableState;switch(n.pipesCount){case 0:n.pipes=t;break;case 1:n.pipes=[n.pipes,t];break;default:n.pipes.push(t)}n.pipesCount+=1,a("pipe count=%d opts=%j",n.pipesCount,e);var s=e&&!1===e.end||t===i.stdout||t===i.stderr?v:l;function l(){a("onend"),t.end()}n.endEmitted?i.nextTick(s):r.once("end",s),t.on("unpipe",function e(i,o){a("onunpipe"),i===r&&o&&!1===o.hasUnpiped&&(o.hasUnpiped=!0,a("cleanup"),t.removeListener("close",p),t.removeListener("finish",d),t.removeListener("drain",u),t.removeListener("error",h),t.removeListener("unpipe",e),r.removeListener("end",l),r.removeListener("end",v),r.removeListener("data",f),c=!0,!n.awaitDrain||t._writableState&&!t._writableState.needDrain||u())});var u=function(t){return function(){var e=t._readableState;a("pipeOnDrain",e.awaitDrain),e.awaitDrain&&e.awaitDrain--,0===e.awaitDrain&&o(t,"data")&&(e.flowing=!0,F(t))}}(r);t.on("drain",u);var c=!1;function f(e){a("ondata");var i=t.write(e);a("dest.write",i),!1===i&&((1===n.pipesCount&&n.pipes===t||n.pipesCount>1&&-1!==U(n.pipes,t))&&!c&&(a("false write response, pause",n.awaitDrain),n.awaitDrain++),r.pause())}function h(e){a("onerror",e),v(),t.removeListener("error",h),0===o(t,"error")&&w(t,e)}function p(){t.removeListener("finish",d),v()}function d(){a("onfinish"),t.removeListener("close",p),v()}function v(){a("unpipe"),r.unpipe(t)}return r.on("data",f),function(t,e,r){if("function"==typeof t.prependListener)return t.prependListener(e,r);t._events&&t._events[e]?Array.isArray(t._events[e])?t._events[e].unshift(r):t._events[e]=[r,t._events[e]]:t.on(e,r)}(t,"error",h),t.once("close",p),t.once("finish",d),t.emit("pipe",r),n.flowing||(a("pipe resume"),r.resume()),t},k.prototype.unpipe=function(t){var e=this._readableState,r={hasUnpiped:!1};if(0===e.pipesCount)return this;if(1===e.pipesCount)return t&&t!==e.pipes||(t||(t=e.pipes),e.pipes=null,e.pipesCount=0,e.flowing=!1,t&&t.emit("unpipe",this,r)),this;if(!t){var n=e.pipes,i=e.pipesCount;e.pipes=null,e.pipesCount=0,e.flowing=!1;for(var a=0;a<i;a++)n[a].emit("unpipe",this,{hasUnpiped:!1});return this}var o=U(e.pipes,t);return-1===o||(e.pipes.splice(o,1),e.pipesCount-=1,1===e.pipesCount&&(e.pipes=e.pipes[0]),t.emit("unpipe",this,r)),this},k.prototype.on=function(t,e){var r=s.prototype.on.call(this,t,e),n=this._readableState;return"data"===t?(n.readableListening=this.listenerCount("readable")>0,!1!==n.flowing&&this.resume()):"readable"===t&&(n.endEmitted||n.readableListening||(n.readableListening=n.needReadable=!0,n.flowing=!1,n.emittedReadable=!1,a("on readable",n.length,n.reading),n.length?C(this):n.reading||i.nextTick(z,this))),r},k.prototype.addListener=k.prototype.on,k.prototype.removeListener=function(t,e){var r=s.prototype.removeListener.call(this,t,e);return"readable"===t&&i.nextTick(D,this),r},k.prototype.removeAllListeners=function(t){var e=s.prototype.removeAllListeners.apply(this,arguments);return"readable"!==t&&void 0!==t||i.nextTick(D,this),e},k.prototype.resume=function(){var t=this._readableState;return t.flowing||(a("resume"),t.flowing=!t.readableListening,function(t,e){e.resumeScheduled||(e.resumeScheduled=!0,i.nextTick(R,t,e))}(this,t)),t.paused=!1,this},k.prototype.pause=function(){return a("call pause flowing=%j",this._readableState.flowing),!1!==this._readableState.flowing&&(a("pause"),this._readableState.flowing=!1,this.emit("pause")),this._readableState.paused=!0,this},k.prototype.wrap=function(t){var e=this,r=this._readableState,n=!1;for(var i in t.on("end",function(){if(a("wrapped end"),r.decoder&&!r.ended){var t=r.decoder.end();t&&t.length&&e.push(t)}e.push(null)}),t.on("data",function(i){a("wrapped data"),r.decoder&&(i=r.decoder.write(i)),r.objectMode&&null==i||(r.objectMode||i&&i.length)&&(e.push(i)||(n=!0,t.pause()))}),t)void 0===this[i]&&"function"==typeof t[i]&&(this[i]=function(e){return function(){return t[e].apply(t,arguments)}}(i));for(var o=0;o<T.length;o++)t.on(T[o],this.emit.bind(this,T[o]));return this._read=function(e){a("wrapped _read",e),n&&(n=!1,t.resume())},this},"function"==typeof Symbol&&(k.prototype[Symbol.asyncIterator]=function(){return void 0===h&&(h=r(78692)),h(this)}),Object.defineProperty(k.prototype,"readableHighWaterMark",{enumerable:!1,get:function(){return this._readableState.highWaterMark}}),Object.defineProperty(k.prototype,"readableBuffer",{enumerable:!1,get:function(){return this._readableState&&this._readableState.buffer}}),Object.defineProperty(k.prototype,"readableFlowing",{enumerable:!1,get:function(){return this._readableState.flowing},set:function(t){this._readableState&&(this._readableState.flowing=t)}}),k._fromList=B,Object.defineProperty(k.prototype,"readableLength",{enumerable:!1,get:function(){return this._readableState.length}}),"function"==typeof Symbol&&(k.from=function(t,e){return void 0===p&&(p=r(96402)),p(k,t,e)})},9285:function(t){"use strict";t.exports=function(t){return t!=t}},9295:function(t,e,r){"use strict";var n=r(25420),i=r(50856);t.exports=function(t,e,a){var o=t._fullLayout,s=!0;return o._glcanvas.each(function(n){if(n.regl)n.regl.preloadCachedCode(a);else if(!n.pick||o._has("parcoords")){try{n.regl=i({canvas:this,attributes:{antialias:!n.pick,preserveDrawingBuffer:!0},pixelRatio:t._context.plotGlPixelRatio||r.g.devicePixelRatio,extensions:e||[],cachedCode:a||{}})}catch(t){s=!1}n.regl||(s=!1),s&&this.addEventListener("webglcontextlost",function(e){t&&t.emit&&t.emit("plotly_webglcontextlost",{event:e,layer:n.key})},!1)}}),s||n({container:o._glcontainer.node()}),s}},9381:function(t,e,r){"use strict";var n=r(15181),i=r(93335);t.exports=function(t,e,r){var a=document.createElement("a"),o="download"in a;return new Promise(function(s,l){var u,c;if(n.isIE())return u=i.createBlob(t,"svg"),window.navigator.msSaveBlob(u,e),u=null,s(e);if(o)return u=i.createBlob(t,r),c=i.createObjectURL(u),a.href=c,a.download=e,document.body.appendChild(a),a.click(),document.body.removeChild(a),i.revokeObjectURL(c),u=null,s(e);if(n.isSafari()){var f="svg"===r?",":";base64,";return i.octetStream(f+encodeURIComponent(t)),s(e)}l(new Error("download error"))})}},9423:function(t,e,r){"use strict";var n=r(30430).T,i=r(8357).extendFlat;t.exports={newselection:{mode:{valType:"enumerated",values:["immediate","gradual"],dflt:"immediate",editType:"none"},line:{color:{valType:"color",editType:"none"},width:{valType:"number",min:1,dflt:1,editType:"none"},dash:i({},n,{dflt:"dot",editType:"none"}),editType:"none"},editType:"none"},activeselection:{fillcolor:{valType:"color",dflt:"rgba(0,0,0,0)",editType:"none"},opacity:{valType:"number",min:0,max:1,dflt:.5,editType:"none"},editType:"none"}}},9432:function(t,e,r){"use strict";r.d(e,{A:function(){return i}});var n=r(18901);function i(t,e){var r=t[0]*n.F2,i=t[1]*n.F2,a=e[0]*n.F2,o=e[1]*n.F2,s=(0,n.gn)(i),l=(0,n.F8)(i),u=(0,n.gn)(o),c=(0,n.F8)(o),f=s*(0,n.gn)(r),h=s*(0,n.F8)(r),p=u*(0,n.gn)(a),d=u*(0,n.F8)(a),v=2*(0,n.qR)((0,n.RZ)((0,n.bo)(o-i)+s*u*(0,n.bo)(a-r))),g=(0,n.F8)(v),y=v?function(t){var e=(0,n.F8)(t*=v)/g,r=(0,n.F8)(v-t)/g,i=r*f+e*p,a=r*h+e*d,o=r*l+e*c;return[(0,n.FP)(a,i)*n.uj,(0,n.FP)(o,(0,n.RZ)(i*i+a*a))*n.uj]}:function(){return[r*n.uj,i*n.uj]};return y.distance=v,y}},9493:function(t){var e={left:0,top:0};t.exports=function(t,r,n){r=r||t.currentTarget||t.srcElement,Array.isArray(n)||(n=[0,0]);var i,a=t.clientX||0,o=t.clientY||0,s=(i=r)===window||i===document||i===document.body?e:i.getBoundingClientRect();return n[0]=a-s.left,n[1]=o-s.top,n}},9642:function(t,e,r){"use strict";var n=r(71467),i="data-savedcursor";t.exports=function(t,e){var r=t.attr(i);if(e){if(!r){for(var a=(t.attr("class")||"").split(" "),o=0;o<a.length;o++){var s=a[o];0===s.indexOf("cursor-")&&t.attr(i,s.substr(7)).classed(s,!1)}t.attr(i)||t.attr(i,"!!")}n(t,e)}else r&&(t.attr(i,null),"!!"===r?n(t):n(t,r))}},9726:function(t,e,r){"use strict";var n=r(60478);n.basePlotModule=r(72095),t.exports=n},9752:function(t,e,r){"use strict";var n,i,a=r(99146).DC,o=r(5159),s=r(13616),l=r(82797).mod,u=r(78945),c=u.BADNUM,f=u.ONEDAY,h=u.ONEHOUR,p=u.ONEMIN,d=u.ONESEC,v=u.EPOCHJD,g=r(46982),y=r(99146).aL,m=/^\s*(-?\d\d\d\d|\d\d)(-(\d?\d)(-(\d?\d)([ Tt]([01]?\d|2[0-3])(:([0-5]\d)(:([0-5]\d(\.\d+)?))?(Z|z|[+\-]\d\d(:?\d\d)?)?)?)?)?)?\s*$/m,x=/^\s*(-?\d\d\d\d|\d\d)(-(\d?\di?)(-(\d?\d)([ Tt]([01]?\d|2[0-3])(:([0-5]\d)(:([0-5]\d(\.\d+)?))?(Z|z|[+\-]\d\d(:?\d\d)?)?)?)?)?)?\s*$/m,b=(new Date).getFullYear()-70;function _(t){return t&&g.componentsRegistry.calendars&&"string"==typeof t&&"gregorian"!==t}function w(t,e){return String(t+Math.pow(10,e)).substr(1)}e.dateTick0=function(t,r){var n=function(t,e){return _(t)?e?g.getComponentMethod("calendars","CANONICAL_SUNDAY")[t]:g.getComponentMethod("calendars","CANONICAL_TICK")[t]:e?"2000-01-02":"2000-01-01"}(t,!!r);if(r<2)return n;var i=e.dateTime2ms(n,t);return i+=f*(r-1),e.ms2DateTime(i,0,t)},e.dfltRange=function(t){return _(t)?g.getComponentMethod("calendars","DFLTRANGE")[t]:["2000-01-01","2001-01-01"]},e.isJSDate=function(t){return"object"==typeof t&&null!==t&&"function"==typeof t.getTime},e.dateTime2ms=function(t,r){if(e.isJSDate(t)){var a=t.getTimezoneOffset()*p,o=(t.getUTCMinutes()-t.getMinutes())*p+(t.getUTCSeconds()-t.getSeconds())*d+(t.getUTCMilliseconds()-t.getMilliseconds());if(o){var s=3*p;a=a-s/2+l(o-a+s/2,s)}return(t=Number(t)-a)>=n&&t<=i?t:c}if("string"!=typeof t&&"number"!=typeof t)return c;t=String(t);var u=_(r),y=t.charAt(0);!u||"G"!==y&&"g"!==y||(t=t.substr(1),r="");var w=u&&"chinese"===r.substr(0,7),T=t.match(w?x:m);if(!T)return c;var A=T[1],k=T[3]||"1",M=Number(T[5]||1),S=Number(T[7]||0),E=Number(T[9]||0),L=Number(T[11]||0);if(u){if(2===A.length)return c;var C;A=Number(A);try{var P=g.getComponentMethod("calendars","getCal")(r);if(w){var O="i"===k.charAt(k.length-1);k=parseInt(k,10),C=P.newDate(A,P.toMonthIndex(A,k,O),M)}else C=P.newDate(A,Number(k),M)}catch(t){return c}return C?(C.toJD()-v)*f+S*h+E*p+L*d:c}A=2===A.length?(Number(A)+2e3-b)%100+b:Number(A),k-=1;var I=new Date(Date.UTC(2e3,k,M,S,E));return I.setUTCFullYear(A),I.getUTCMonth()!==k||I.getUTCDate()!==M?c:I.getTime()+L*d},n=e.MIN_MS=e.dateTime2ms("-9999"),i=e.MAX_MS=e.dateTime2ms("9999-12-31 23:59:59.9999"),e.isDateTime=function(t,r){return e.dateTime2ms(t,r)!==c};var T=90*f,A=3*h,k=5*p;function M(t,e,r,n,i){if((e||r||n||i)&&(t+=" "+w(e,2)+":"+w(r,2),(n||i)&&(t+=":"+w(n,2),i))){for(var a=4;i%10==0;)a-=1,i/=10;t+="."+w(i,a)}return t}e.ms2DateTime=function(t,e,r){if("number"!=typeof t||!(t>=n&&t<=i))return c;e||(e=0);var a,o,s,u,m,x,b=Math.floor(10*l(t+.05,1)),w=Math.round(t-b/10);if(_(r)){var S=Math.floor(w/f)+v,E=Math.floor(l(t,f));try{a=g.getComponentMethod("calendars","getCal")(r).fromJD(S).formatDate("yyyy-mm-dd")}catch(t){a=y("G%Y-%m-%d")(new Date(w))}if("-"===a.charAt(0))for(;a.length<11;)a="-0"+a.substr(1);else for(;a.length<10;)a="0"+a;o=e<T?Math.floor(E/h):0,s=e<T?Math.floor(E%h/p):0,u=e<A?Math.floor(E%p/d):0,m=e<k?E%d*10+b:0}else x=new Date(w),a=y("%Y-%m-%d")(x),o=e<T?x.getUTCHours():0,s=e<T?x.getUTCMinutes():0,u=e<A?x.getUTCSeconds():0,m=e<k?10*x.getUTCMilliseconds()+b:0;return M(a,o,s,u,m)},e.ms2DateTimeLocal=function(t){if(!(t>=n+f&&t<=i-f))return c;var e=Math.floor(10*l(t+.05,1)),r=new Date(Math.round(t-e/10));return M(a("%Y-%m-%d")(r),r.getHours(),r.getMinutes(),r.getSeconds(),10*r.getUTCMilliseconds()+e)},e.cleanDate=function(t,r,n){if(t===c)return r;if(e.isJSDate(t)||"number"==typeof t&&isFinite(t)){if(_(n))return s.error("JS Dates and milliseconds are incompatible with world calendars",t),r;if(!(t=e.ms2DateTimeLocal(+t))&&void 0!==r)return r}else if(!e.isDateTime(t,n))return s.error("unrecognized date",t),r;return t};var S=/%\d?f/g,E=/%h/g,L={1:"1",2:"1",3:"2",4:"2"};function C(t,e,r,n){t=t.replace(S,function(t){var r=Math.min(+t.charAt(1)||6,6);return(e/1e3%1+2).toFixed(r).substr(2).replace(/0+$/,"")||"0"});var i=new Date(Math.floor(e+.05));if(t=t.replace(E,function(){return L[r("%q")(i)]}),_(n))try{t=g.getComponentMethod("calendars","worldCalFmt")(t,e,n)}catch(t){return"Invalid"}return r(t)(i)}var P=[59,59.9,59.99,59.999,59.9999];e.formatDate=function(t,e,r,n,i,a){if(i=_(i)&&i,!e)if("y"===r)e=a.year;else if("m"===r)e=a.month;else{if("d"!==r)return function(t,e){var r=l(t+.05,f),n=w(Math.floor(r/h),2)+":"+w(l(Math.floor(r/p),60),2);if("M"!==e){o(e)||(e=0);var i=(100+Math.min(l(t/d,60),P[e])).toFixed(e).substr(1);e>0&&(i=i.replace(/0+$/,"").replace(/[\.]$/,"")),n+=":"+i}return n}(t,r)+"\n"+C(a.dayMonthYear,t,n,i);e=a.dayMonth+"\n"+a.year}return C(e,t,n,i)};var O=3*f;e.incrementMonth=function(t,e,r){r=_(r)&&r;var n=l(t,f);if(t=Math.round(t-n),r)try{var i=Math.round(t/f)+v,a=g.getComponentMethod("calendars","getCal")(r),o=a.fromJD(i);return e%12?a.add(o,e,"m"):a.add(o,e/12,"y"),(o.toJD()-v)*f+n}catch(e){s.error("invalid ms "+t+" in calendar "+r)}var u=new Date(t+O);return u.setUTCMonth(u.getUTCMonth()+e)+n-O},e.findExactDates=function(t,e){for(var r,n,i=0,a=0,s=0,l=0,u=_(e)&&g.getComponentMethod("calendars","getCal")(e),c=0;c<t.length;c++)if(n=t[c],o(n)){if(!(n%f))if(u)try{1===(r=u.fromJD(n/f+v)).day()?1===r.month()?i++:a++:s++}catch(t){}else 1===(r=new Date(n)).getUTCDate()?0===r.getUTCMonth()?i++:a++:s++}else l++;s+=a+=i;var h=t.length-l;return{exactYears:i/h,exactMonths:a/h,exactDays:s/h}}},9831:function(t,e,r){"use strict";var n=r(52237),i=r(77958);t.exports=function(t,e,r){if(r&&!n(t)){if("default"in r)return r.default;if(r.isOptional)return null}var a=new(r&&r.Error||TypeError)(i(e,t,r));throw r&&r.errorCode&&(a.code=r.errorCode),a}},9915:function(t,e,r){var n=r(18610);function i(){this.regionalOptions=[],this.regionalOptions[""]={invalidCalendar:"Calendar {0} not found",invalidDate:"Invalid {0} date",invalidMonth:"Invalid {0} month",invalidYear:"Invalid {0} year",differentCalendars:"Cannot mix {0} and {1} dates"},this.local=this.regionalOptions[""],this.calendars={},this._localCals={}}function a(t,e,r,n){if(this._calendar=t,this._year=e,this._month=r,this._day=n,0===this._calendar._validateLevel&&!this._calendar.isValid(this._year,this._month,this._day))throw(u.local.invalidDate||u.regionalOptions[""].invalidDate).replace(/\{0\}/,this._calendar.local.name)}function o(t,e){return"000000".substring(0,e-(t=""+t).length)+t}function s(){this.shortYearCutoff="+10"}function l(t){this.local=this.regionalOptions[t]||this.regionalOptions[""]}n(i.prototype,{instance:function(t,e){t=(t||"gregorian").toLowerCase(),e=e||"";var r=this._localCals[t+"-"+e];if(!r&&this.calendars[t]&&(r=new this.calendars[t](e),this._localCals[t+"-"+e]=r),!r)throw(this.local.invalidCalendar||this.regionalOptions[""].invalidCalendar).replace(/\{0\}/,t);return r},newDate:function(t,e,r,n,i){return(n=(null!=t&&t.year?t.calendar():"string"==typeof n?this.instance(n,i):n)||this.instance()).newDate(t,e,r)},substituteDigits:function(t){return function(e){return(e+"").replace(/[0-9]/g,function(e){return t[e]})}},substituteChineseDigits:function(t,e){return function(r){for(var n="",i=0;r>0;){var a=r%10;n=(0===a?"":t[a]+e[i])+n,i++,r=Math.floor(r/10)}return 0===n.indexOf(t[1]+e[1])&&(n=n.substr(1)),n||t[0]}}}),n(a.prototype,{newDate:function(t,e,r){return this._calendar.newDate(null==t?this:t,e,r)},year:function(t){return 0===arguments.length?this._year:this.set(t,"y")},month:function(t){return 0===arguments.length?this._month:this.set(t,"m")},day:function(t){return 0===arguments.length?this._day:this.set(t,"d")},date:function(t,e,r){if(!this._calendar.isValid(t,e,r))throw(u.local.invalidDate||u.regionalOptions[""].invalidDate).replace(/\{0\}/,this._calendar.local.name);return this._year=t,this._month=e,this._day=r,this},leapYear:function(){return this._calendar.leapYear(this)},epoch:function(){return this._calendar.epoch(this)},formatYear:function(){return this._calendar.formatYear(this)},monthOfYear:function(){return this._calendar.monthOfYear(this)},weekOfYear:function(){return this._calendar.weekOfYear(this)},daysInYear:function(){return this._calendar.daysInYear(this)},dayOfYear:function(){return this._calendar.dayOfYear(this)},daysInMonth:function(){return this._calendar.daysInMonth(this)},dayOfWeek:function(){return this._calendar.dayOfWeek(this)},weekDay:function(){return this._calendar.weekDay(this)},extraInfo:function(){return this._calendar.extraInfo(this)},add:function(t,e){return this._calendar.add(this,t,e)},set:function(t,e){return this._calendar.set(this,t,e)},compareTo:function(t){if(this._calendar.name!==t._calendar.name)throw(u.local.differentCalendars||u.regionalOptions[""].differentCalendars).replace(/\{0\}/,this._calendar.local.name).replace(/\{1\}/,t._calendar.local.name);var e=this._year!==t._year?this._year-t._year:this._month!==t._month?this.monthOfYear()-t.monthOfYear():this._day-t._day;return 0===e?0:e<0?-1:1},calendar:function(){return this._calendar},toJD:function(){return this._calendar.toJD(this)},fromJD:function(t){return this._calendar.fromJD(t)},toJSDate:function(){return this._calendar.toJSDate(this)},fromJSDate:function(t){return this._calendar.fromJSDate(t)},toString:function(){return(this.year()<0?"-":"")+o(Math.abs(this.year()),4)+"-"+o(this.month(),2)+"-"+o(this.day(),2)}}),n(s.prototype,{_validateLevel:0,newDate:function(t,e,r){return null==t?this.today():(t.year&&(this._validate(t,e,r,u.local.invalidDate||u.regionalOptions[""].invalidDate),r=t.day(),e=t.month(),t=t.year()),new a(this,t,e,r))},today:function(){return this.fromJSDate(new Date)},epoch:function(t){return this._validate(t,this.minMonth,this.minDay,u.local.invalidYear||u.regionalOptions[""].invalidYear).year()<0?this.local.epochs[0]:this.local.epochs[1]},formatYear:function(t){var e=this._validate(t,this.minMonth,this.minDay,u.local.invalidYear||u.regionalOptions[""].invalidYear);return(e.year()<0?"-":"")+o(Math.abs(e.year()),4)},monthsInYear:function(t){return this._validate(t,this.minMonth,this.minDay,u.local.invalidYear||u.regionalOptions[""].invalidYear),12},monthOfYear:function(t,e){var r=this._validate(t,e,this.minDay,u.local.invalidMonth||u.regionalOptions[""].invalidMonth);return(r.month()+this.monthsInYear(r)-this.firstMonth)%this.monthsInYear(r)+this.minMonth},fromMonthOfYear:function(t,e){var r=(e+this.firstMonth-2*this.minMonth)%this.monthsInYear(t)+this.minMonth;return this._validate(t,r,this.minDay,u.local.invalidMonth||u.regionalOptions[""].invalidMonth),r},daysInYear:function(t){var e=this._validate(t,this.minMonth,this.minDay,u.local.invalidYear||u.regionalOptions[""].invalidYear);return this.leapYear(e)?366:365},dayOfYear:function(t,e,r){var n=this._validate(t,e,r,u.local.invalidDate||u.regionalOptions[""].invalidDate);return n.toJD()-this.newDate(n.year(),this.fromMonthOfYear(n.year(),this.minMonth),this.minDay).toJD()+1},daysInWeek:function(){return 7},dayOfWeek:function(t,e,r){var n=this._validate(t,e,r,u.local.invalidDate||u.regionalOptions[""].invalidDate);return(Math.floor(this.toJD(n))+2)%this.daysInWeek()},extraInfo:function(t,e,r){return this._validate(t,e,r,u.local.invalidDate||u.regionalOptions[""].invalidDate),{}},add:function(t,e,r){return this._validate(t,this.minMonth,this.minDay,u.local.invalidDate||u.regionalOptions[""].invalidDate),this._correctAdd(t,this._add(t,e,r),e,r)},_add:function(t,e,r){if(this._validateLevel++,"d"===r||"w"===r){var n=t.toJD()+e*("w"===r?this.daysInWeek():1),i=t.calendar().fromJD(n);return this._validateLevel--,[i.year(),i.month(),i.day()]}try{var a=t.year()+("y"===r?e:0),o=t.monthOfYear()+("m"===r?e:0);i=t.day(),"y"===r?(t.month()!==this.fromMonthOfYear(a,o)&&(o=this.newDate(a,t.month(),this.minDay).monthOfYear()),o=Math.min(o,this.monthsInYear(a)),i=Math.min(i,this.daysInMonth(a,this.fromMonthOfYear(a,o)))):"m"===r&&(function(t){for(;o<t.minMonth;)a--,o+=t.monthsInYear(a);for(var e=t.monthsInYear(a);o>e-1+t.minMonth;)a++,o-=e,e=t.monthsInYear(a)}(this),i=Math.min(i,this.daysInMonth(a,this.fromMonthOfYear(a,o))));var s=[a,this.fromMonthOfYear(a,o),i];return this._validateLevel--,s}catch(t){throw this._validateLevel--,t}},_correctAdd:function(t,e,r,n){if(!(this.hasYearZero||"y"!==n&&"m"!==n||0!==e[0]&&t.year()>0==e[0]>0)){var i={y:[1,1,"y"],m:[1,this.monthsInYear(-1),"m"],w:[this.daysInWeek(),this.daysInYear(-1),"d"],d:[1,this.daysInYear(-1),"d"]}[n],a=r<0?-1:1;e=this._add(t,r*i[0]+a*i[1],i[2])}return t.date(e[0],e[1],e[2])},set:function(t,e,r){this._validate(t,this.minMonth,this.minDay,u.local.invalidDate||u.regionalOptions[""].invalidDate);var n="y"===r?e:t.year(),i="m"===r?e:t.month(),a="d"===r?e:t.day();return"y"!==r&&"m"!==r||(a=Math.min(a,this.daysInMonth(n,i))),t.date(n,i,a)},isValid:function(t,e,r){this._validateLevel++;var n=this.hasYearZero||0!==t;if(n){var i=this.newDate(t,e,this.minDay);n=e>=this.minMonth&&e-this.minMonth<this.monthsInYear(i)&&r>=this.minDay&&r-this.minDay<this.daysInMonth(i)}return this._validateLevel--,n},toJSDate:function(t,e,r){var n=this._validate(t,e,r,u.local.invalidDate||u.regionalOptions[""].invalidDate);return u.instance().fromJD(this.toJD(n)).toJSDate()},fromJSDate:function(t){return this.fromJD(u.instance().fromJSDate(t).toJD())},_validate:function(t,e,r,n){if(t.year){if(0===this._validateLevel&&this.name!==t.calendar().name)throw(u.local.differentCalendars||u.regionalOptions[""].differentCalendars).replace(/\{0\}/,this.local.name).replace(/\{1\}/,t.calendar().local.name);return t}try{if(this._validateLevel++,1===this._validateLevel&&!this.isValid(t,e,r))throw n.replace(/\{0\}/,this.local.name);var i=this.newDate(t,e,r);return this._validateLevel--,i}catch(t){throw this._validateLevel--,t}}}),l.prototype=new s,n(l.prototype,{name:"Gregorian",jdEpoch:1721425.5,daysPerMonth:[31,28,31,30,31,30,31,31,30,31,30,31],hasYearZero:!1,minMonth:1,firstMonth:1,minDay:1,regionalOptions:{"":{name:"Gregorian",epochs:["BCE","CE"],monthNames:["January","February","March","April","May","June","July","August","September","October","November","December"],monthNamesShort:["Jan","Feb","Mar","Apr","May","Jun","Jul","Aug","Sep","Oct","Nov","Dec"],dayNames:["Sunday","Monday","Tuesday","Wednesday","Thursday","Friday","Saturday"],dayNamesShort:["Sun","Mon","Tue","Wed","Thu","Fri","Sat"],dayNamesMin:["Su","Mo","Tu","We","Th","Fr","Sa"],digits:null,dateFormat:"mm/dd/yyyy",firstDay:0,isRTL:!1}},leapYear:function(t){var e=this._validate(t,this.minMonth,this.minDay,u.local.invalidYear||u.regionalOptions[""].invalidYear);return(t=e.year()+(e.year()<0?1:0))%4==0&&(t%100!=0||t%400==0)},weekOfYear:function(t,e,r){var n=this.newDate(t,e,r);return n.add(4-(n.dayOfWeek()||7),"d"),Math.floor((n.dayOfYear()-1)/7)+1},daysInMonth:function(t,e){var r=this._validate(t,e,this.minDay,u.local.invalidMonth||u.regionalOptions[""].invalidMonth);return this.daysPerMonth[r.month()-1]+(2===r.month()&&this.leapYear(r.year())?1:0)},weekDay:function(t,e,r){return(this.dayOfWeek(t,e,r)||7)<6},toJD:function(t,e,r){var n=this._validate(t,e,r,u.local.invalidDate||u.regionalOptions[""].invalidDate);t=n.year(),e=n.month(),r=n.day(),t<0&&t++,e<3&&(e+=12,t--);var i=Math.floor(t/100),a=2-i+Math.floor(i/4);return Math.floor(365.25*(t+4716))+Math.floor(30.6001*(e+1))+r+a-1524.5},fromJD:function(t){var e=Math.floor(t+.5),r=Math.floor((e-1867216.25)/36524.25),n=1524+(r=e+1+r-Math.floor(r/4)),i=Math.floor((n-122.1)/365.25),a=Math.floor(365.25*i),o=Math.floor((n-a)/30.6001),s=n-a-Math.floor(30.6001*o),l=o-(o>13.5?13:1),u=i-(l>2.5?4716:4715);return u<=0&&u--,this.newDate(u,l,s)},toJSDate:function(t,e,r){var n=this._validate(t,e,r,u.local.invalidDate||u.regionalOptions[""].invalidDate),i=new Date(n.year(),n.month()-1,n.day());return i.setHours(0),i.setMinutes(0),i.setSeconds(0),i.setMilliseconds(0),i.setHours(i.getHours()>12?i.getHours()+2:0),i},fromJSDate:function(t){return this.newDate(t.getFullYear(),t.getMonth()+1,t.getDate())}});var u=t.exports=new i;u.cdate=a,u.baseCalendar=s,u.calendars.gregorian=l},10017:function(t,e,r){"use strict";var n,i=r(78030),a=r(22138)(),o=r(16423),s=r(94693);if(a){var l=i("RegExp.prototype.exec"),u={},c=function(){throw u},f={toString:c,valueOf:c};"symbol"==typeof Symbol.toPrimitive&&(f[Symbol.toPrimitive]=c),n=function(t){if(!t||"object"!=typeof t)return!1;var e=s(t,"lastIndex");if(!e||!o(e,"value"))return!1;try{l(t,f)}catch(t){return t===u}}}else{var h=i("Object.prototype.toString");n=function(t){return!(!t||"object"!=typeof t&&"function"!=typeof t)&&"[object RegExp]"===h(t)}}t.exports=n},10088:function(t,e,r){"use strict";var n=r(15181);function i(t){return-1!==t.indexOf("e")?t.replace(/[.]?0+e/,"e"):-1!==t.indexOf(".")?t.replace(/[.]?0+$/,""):t}e.formatPiePercent=function(t,e){var r=i((100*t).toPrecision(3));return n.numSeparate(r,e)+"%"},e.formatPieValue=function(t,e){var r=i(t.toPrecision(10));return n.numSeparate(r,e)},e.getFirstFilled=function(t,e){if(Array.isArray(t))for(var r=0;r<e.length;r++){var n=t[e[r]];if(n||0===n||""===n)return n}},e.castOption=function(t,r){return Array.isArray(t)?e.getFirstFilled(t,r):t||void 0},e.getRotationAngle=function(t){return("auto"===t?0:t)*Math.PI/180}},10097:function(t){"use strict";t.exports=function(t,e,r,n){var i=t[0]-e[0],a=t[1]-e[1],o=r[0]-e[0],s=r[1]-e[1],l=Math.pow(i*i+a*a,.25),u=Math.pow(o*o+s*s,.25),c=(u*u*i-l*l*o)*n,f=(u*u*a-l*l*s)*n,h=u*(l+u)*3,p=l*(l+u)*3;return[[e[0]+(h&&c/h),e[1]+(h&&f/h)],[e[0]-(p&&c/p),e[1]-(p&&f/p)]]}},10120:function(t,e,r){"use strict";var n=r(29278),i=r(92444).templatedArray;r(85669),t.exports=i("image",{visible:{valType:"boolean",dflt:!0,editType:"arraydraw"},source:{valType:"string",editType:"arraydraw"},layer:{valType:"enumerated",values:["below","above"],dflt:"above",editType:"arraydraw"},sizex:{valType:"number",dflt:0,editType:"arraydraw"},sizey:{valType:"number",dflt:0,editType:"arraydraw"},sizing:{valType:"enumerated",values:["fill","contain","stretch"],dflt:"contain",editType:"arraydraw"},opacity:{valType:"number",min:0,max:1,dflt:1,editType:"arraydraw"},x:{valType:"any",dflt:0,editType:"arraydraw"},y:{valType:"any",dflt:0,editType:"arraydraw"},xanchor:{valType:"enumerated",values:["left","center","right"],dflt:"left",editType:"arraydraw"},yanchor:{valType:"enumerated",values:["top","middle","bottom"],dflt:"top",editType:"arraydraw"},xref:{valType:"enumerated",values:["paper",n.idRegex.x.toString()],dflt:"paper",editType:"arraydraw"},yref:{valType:"enumerated",values:["paper",n.idRegex.y.toString()],dflt:"paper",editType:"arraydraw"},editType:"arraydraw"})},10194:function(t){"use strict";t.exports=function(t){return window&&window.process&&window.process.versions?"[object Object]"===Object.prototype.toString.call(t):"[object Object]"===Object.prototype.toString.call(t)&&Object.getPrototypeOf(t).hasOwnProperty("hasOwnProperty")}},10246:function(t,e,r){"use strict";var n=r(83845),i=r(15181),a=r(78945),o=a.EPOCHJD,s=a.ONEDAY,l={valType:"enumerated",values:i.sortObjectKeys(n.calendars),editType:"calc",dflt:"gregorian"},u=function(t,e,r,n){var a={};return a[r]=l,i.coerce(t,e,a,r,n)},c="##",f={d:{0:"dd","-":"d"},e:{0:"d","-":"d"},a:{0:"D","-":"D"},A:{0:"DD","-":"DD"},j:{0:"oo","-":"o"},W:{0:"ww","-":"w"},m:{0:"mm","-":"m"},b:{0:"M","-":"M"},B:{0:"MM","-":"MM"},y:{0:"yy","-":"yy"},Y:{0:"yyyy","-":"yyyy"},U:c,w:c,c:{0:"D M d %X yyyy","-":"D M d %X yyyy"},x:{0:"mm/dd/yyyy","-":"mm/dd/yyyy"}},h={};function p(t){var e=h[t];return e||(h[t]=n.instance(t))}function d(t){return i.extendFlat({},l,{description:t})}function v(t){return"Sets the calendar system to use with `"+t+"` date data."}var g={xcalendar:d(v("x"))},y=i.extendFlat({},g,{ycalendar:d(v("y"))}),m=i.extendFlat({},y,{zcalendar:d(v("z"))}),x=d(["Sets the calendar system to use for `range` and `tick0`","if this is a date axis. This does not set the calendar for","interpreting data on this axis, that's specified in the trace","or via the global `layout.calendar`"].join(" "));t.exports={moduleType:"component",name:"calendars",schema:{traces:{scatter:y,bar:y,box:y,heatmap:y,contour:y,histogram:y,histogram2d:y,histogram2dcontour:y,scatter3d:m,surface:m,mesh3d:m,scattergl:y,ohlc:g,candlestick:g},layout:{calendar:d(["Sets the default calendar system to use for interpreting and","displaying dates throughout the plot."].join(" "))},subplots:{xaxis:{calendar:x},yaxis:{calendar:x},scene:{xaxis:{calendar:x},yaxis:{calendar:x},zaxis:{calendar:x}},polar:{radialaxis:{calendar:x}}},transforms:{filter:{valuecalendar:d(["WARNING: All transforms are deprecated and may be removed from the API in next major version.","Sets the calendar system to use for `value`, if it is a date."].join(" ")),targetcalendar:d(["WARNING: All transforms are deprecated and may be removed from the API in next major version.","Sets the calendar system to use for `target`, if it is an","array of dates. If `target` is a string (eg *x*) we use the","corresponding trace attribute (eg `xcalendar`) if it exists,","even if `targetcalendar` is provided."].join(" "))}}},layoutAttributes:l,handleDefaults:u,handleTraceDefaults:function(t,e,r,n){for(var i=0;i<r.length;i++)u(t,e,r[i]+"calendar",n.calendar)},CANONICAL_SUNDAY:{chinese:"2000-01-02",coptic:"2000-01-03",discworld:"2000-01-03",ethiopian:"2000-01-05",hebrew:"5000-01-01",islamic:"1000-01-02",julian:"2000-01-03",mayan:"5000-01-01",nanakshahi:"1000-01-05",nepali:"2000-01-05",persian:"1000-01-01",jalali:"1000-01-01",taiwan:"1000-01-04",thai:"2000-01-04",ummalqura:"1400-01-06"},CANONICAL_TICK:{chinese:"2000-01-01",coptic:"2000-01-01",discworld:"2000-01-01",ethiopian:"2000-01-01",hebrew:"5000-01-01",islamic:"1000-01-01",julian:"2000-01-01",mayan:"5000-01-01",nanakshahi:"1000-01-01",nepali:"2000-01-01",persian:"1000-01-01",jalali:"1000-01-01",taiwan:"1000-01-01",thai:"2000-01-01",ummalqura:"1400-01-01"},DFLTRANGE:{chinese:["2000-01-01","2001-01-01"],coptic:["1700-01-01","1701-01-01"],discworld:["1800-01-01","1801-01-01"],ethiopian:["2000-01-01","2001-01-01"],hebrew:["5700-01-01","5701-01-01"],islamic:["1400-01-01","1401-01-01"],julian:["2000-01-01","2001-01-01"],mayan:["5200-01-01","5201-01-01"],nanakshahi:["0500-01-01","0501-01-01"],nepali:["2000-01-01","2001-01-01"],persian:["1400-01-01","1401-01-01"],jalali:["1400-01-01","1401-01-01"],taiwan:["0100-01-01","0101-01-01"],thai:["2500-01-01","2501-01-01"],ummalqura:["1400-01-01","1401-01-01"]},getCal:p,worldCalFmt:function(t,e,r){for(var n,i,a,l,u,h=Math.floor((e+.05)/s)+o,d=p(r).fromJD(h),v=0;-1!==(v=t.indexOf("%",v));)"0"===(n=t.charAt(v+1))||"-"===n||"_"===n?(a=3,i=t.charAt(v+2),"_"===n&&(n="-")):(i=n,n="0",a=2),(l=f[i])?(u=l===c?c:d.formatDate(l[n]),t=t.substr(0,v)+u+t.substr(v+a),v+=u.length):v+=a;return t}}},10272:function(t,e,r){"use strict";var n=r(79758),i=r(78945).BADNUM;t.exports=function(t,e,r){for(var a=e.layers.frontplot.select("g.scatterlayer"),o=e.xaxis,s=e.yaxis,l={xaxis:o,yaxis:s,plot:e.framework,layerClipId:e._hasClipOnAxisFalse?e.clipIds.forTraces:null},u=e.radialAxis,c=e.angularAxis,f=0;f<r.length;f++)for(var h=r[f],p=0;p<h.length;p++){0===p&&(h[0].trace._xA=o,h[0].trace._yA=s);var d=h[p],v=d.r;if(v===i)d.x=d.y=i;else{var g=u.c2g(v),y=c.c2g(d.theta);d.x=g*Math.cos(y),d.y=g*Math.sin(y)}}n(t,l,r,a)}},10335:function(t,e,r){"use strict";function n(t,e){function r(r,n){return r=t(r,n),e(r[0],r[1])}return t.invert&&e.invert&&(r.invert=function(r,n){return(r=e.invert(r,n))&&t.invert(r[0],r[1])}),r}r.d(e,{A:function(){return n}})},10650:function(t,e,r){"use strict";var n=r(26446),i=r(72020).hoverPoints,a=r(72020).getExtraText;t.exports=function(t,e,r){var o=i(t,e,r);if(o){var s=o[0],l=s.cd,u=l[0].trace,c=l[s.index];if(delete s.color,"z"in c){var f=s.subplot.mockAxis;s.z=c.z,s.zLabel=n.tickText(f,f.c2l(c.z),"hover").text}return s.extraText=a(u,c,l[0].t.labels),[s]}}},10893:function(t,e,r){"use strict";var n=r(55581),i=r(15181),a=r(90438),o=r(46982),s=r(26446),l=r(95243),u=r(93441),c=r(7514),f=c.drawMode,h=c.selectMode,p=r(35640).prepSelect,d=r(35640).clearOutline,v=r(35640).clearSelectionsCache,g=r(35640).selectOnClick,y=r(14617),m=r(34256);function x(t,e){this.id=e,this.gd=t;var r=t._fullLayout,n=t._context;this.container=r._glcontainer.node(),this.isStatic=n.staticPlot,this.uid=r._uid+"-"+this.id,this.div=null,this.xaxis=null,this.yaxis=null,this.createFramework(r),this.map=null,this.accessToken=null,this.styleObj=null,this.traceHash={},this.layerList=[],this.belowLookup={},this.dragging=!1,this.wheeling=!1}var b=x.prototype;b.plot=function(t,e,r){var n,i=this,a=e[i.id];i.map&&a.accesstoken!==i.accessToken&&(i.map.remove(),i.map=null,i.styleObj=null,i.traceHash={},i.layerList=[]),n=i.map?new Promise(function(r,n){i.updateMap(t,e,r,n)}):new Promise(function(r,n){i.createMap(t,e,r,n)}),r.push(n)},b.createMap=function(t,e,r,i){var o=this,s=e[o.id],l=o.styleObj=w(s.style);o.accessToken=s.accesstoken;var u=s.bounds,c=u?[[u.west,u.south],[u.east,u.north]]:null,f=o.map=new n.Map({container:o.div,style:l.style,center:A(s.center),zoom:s.zoom,bearing:s.bearing,pitch:s.pitch,maxBounds:c,interactive:!o.isStatic,preserveDrawingBuffer:o.isStatic,doubleClickZoom:!1,boxZoom:!1,attributionControl:!1}).addControl(new n.AttributionControl({compact:!0}));f._canvas.style.left="0px",f._canvas.style.top="0px",o.rejectOnError(i),o.isStatic||o.initFx(t,e);var h=[];h.push(new Promise(function(t){f.once("load",t)})),h=h.concat(a.fetchTraceGeoData(t)),Promise.all(h).then(function(){o.fillBelowLookup(t,e),o.updateData(t),o.updateLayout(e),o.resolveOnRender(r)}).catch(i)},b.updateMap=function(t,e,r,n){var i=this,o=i.map,s=e[this.id];i.rejectOnError(n);var l=[],u=w(s.style);JSON.stringify(i.styleObj)!==JSON.stringify(u)&&(i.styleObj=u,o.setStyle(u.style),i.traceHash={},l.push(new Promise(function(t){o.once("styledata",t)}))),l=l.concat(a.fetchTraceGeoData(t)),Promise.all(l).then(function(){i.fillBelowLookup(t,e),i.updateData(t),i.updateLayout(e),i.resolveOnRender(r)}).catch(n)},b.fillBelowLookup=function(t,e){var r,n,i=e[this.id].layers,a=this.belowLookup={},o=!1;for(r=0;r<t.length;r++){var s=t[r][0].trace,l=s._module;"string"==typeof s.below?n=s.below:l.getBelow&&(n=l.getBelow(s,this)),""===n&&(o=!0),a["trace-"+s.uid]=n||""}for(r=0;r<i.length;r++){var u=i[r];n="string"==typeof u.below?u.below:o?"traces":"",a["layout-"+r]=n}var c,f,h={};for(c in a)h[n=a[c]]?h[n].push(c):h[n]=[c];for(n in h){var p=h[n];if(p.length>1)for(r=0;r<p.length;r++)0===(c=p[r]).indexOf("trace-")?(f=c.split("trace-")[1],this.traceHash[f]&&(this.traceHash[f].below=null)):0===c.indexOf("layout-")&&(f=c.split("layout-")[1],this.layerList[f]&&(this.layerList[f].below=null))}};var _={choroplethmapbox:0,densitymapbox:1,scattermapbox:2};function w(t){var e={};return i.isPlainObject(t)?(e.id=t.id,e.style=t):"string"==typeof t?(e.id=t,-1!==y.styleValuesMapbox.indexOf(t)?e.style=T(t):y.stylesNonMapbox[t]?e.style=y.stylesNonMapbox[t]:e.style=t):(e.id=y.styleValueDflt,e.style=T(y.styleValueDflt)),e.transition={duration:0,delay:0},e}function T(t){return y.styleUrlPrefix+t+"-"+y.styleUrlSuffix}function A(t){return[t.lon,t.lat]}b.updateData=function(t){var e,r,n,i,a=this.traceHash,o=t.slice().sort(function(t,e){return _[t[0].trace.type]-_[e[0].trace.type]});for(n=0;n<o.length;n++){var s=o[n],l=!1;(e=a[(r=s[0].trace).uid])&&(e.type===r.type?(e.update(s),l=!0):e.dispose()),!l&&r._module&&(a[r.uid]=r._module.plot(this,s))}var u=Object.keys(a);t:for(n=0;n<u.length;n++){var c=u[n];for(i=0;i<t.length;i++)if(c===(r=t[i][0].trace).uid)continue t;(e=a[c]).dispose(),delete a[c]}},b.updateLayout=function(t){var e=this.map,r=t[this.id];this.dragging||this.wheeling||(e.setCenter(A(r.center)),e.setZoom(r.zoom),e.setBearing(r.bearing),e.setPitch(r.pitch)),this.updateLayers(t),this.updateFramework(t),this.updateFx(t),this.map.resize(),this.gd._context._scrollZoom.mapbox?e.scrollZoom.enable():e.scrollZoom.disable()},b.resolveOnRender=function(t){var e=this.map;e.on("render",function r(){e.loaded()&&(e.off("render",r),setTimeout(t,10))})},b.rejectOnError=function(t){var e=this.map;function r(){t(new Error(y.mapOnErrorMsg))}e.once("error",r),e.once("style.error",r),e.once("source.error",r),e.once("tile.error",r),e.once("layer.error",r)},b.createFramework=function(t){var e=this,r=e.div=document.createElement("div");r.id=e.uid,r.style.position="absolute",e.container.appendChild(r),e.xaxis={_id:"x",c2p:function(t){return e.project(t).x}},e.yaxis={_id:"y",c2p:function(t){return e.project(t).y}},e.updateFramework(t),e.mockAxis={type:"linear",showexponent:"all",exponentformat:"B"},s.setConvert(e.mockAxis,t)},b.initFx=function(t,e){var r=this,n=r.gd,i=r.map;function a(){u.loneUnhover(e._hoverlayer)}function s(){var t=r.getView();n.emit("plotly_relayouting",r.getViewEditsWithDerived(t))}i.on("moveend",function(t){if(r.map){var e=n._fullLayout;if(t.originalEvent||r.wheeling){var i=e[r.id];o.call("_storeDirectGUIEdit",n.layout,e._preGUI,r.getViewEdits(i));var a=r.getView();i._input.center=i.center=a.center,i._input.zoom=i.zoom=a.zoom,i._input.bearing=i.bearing=a.bearing,i._input.pitch=i.pitch=a.pitch,n.emit("plotly_relayout",r.getViewEditsWithDerived(a))}t.originalEvent&&"mouseup"===t.originalEvent.type?r.dragging=!1:r.wheeling&&(r.wheeling=!1),e._rehover&&e._rehover()}}),i.on("wheel",function(){r.wheeling=!0}),i.on("mousemove",function(t){var e=r.div.getBoundingClientRect(),a=[t.originalEvent.offsetX,t.originalEvent.offsetY];t.target.getBoundingClientRect=function(){return e},r.xaxis.p2c=function(){return i.unproject(a).lng},r.yaxis.p2c=function(){return i.unproject(a).lat},n._fullLayout._rehover=function(){n._fullLayout._hoversubplot===r.id&&n._fullLayout[r.id]&&u.hover(n,t,r.id)},u.hover(n,t,r.id),n._fullLayout._hoversubplot=r.id}),i.on("dragstart",function(){r.dragging=!0,a()}),i.on("zoomstart",a),i.on("mouseout",function(){n._fullLayout._hoversubplot=null}),i.on("drag",s),i.on("zoom",s),i.on("dblclick",function(){var t=n._fullLayout[r.id];o.call("_storeDirectGUIEdit",n.layout,n._fullLayout._preGUI,r.getViewEdits(t));var e=r.viewInitial;i.setCenter(A(e.center)),i.setZoom(e.zoom),i.setBearing(e.bearing),i.setPitch(e.pitch);var a=r.getView();t._input.center=t.center=a.center,t._input.zoom=t.zoom=a.zoom,t._input.bearing=t.bearing=a.bearing,t._input.pitch=t.pitch=a.pitch,n.emit("plotly_doubleclick",null),n.emit("plotly_relayout",r.getViewEditsWithDerived(a))}),r.clearOutline=function(){v(r.dragOptions),d(r.dragOptions.gd)},r.onClickInPanFn=function(t){return function(e){var i=n._fullLayout.clickmode;i.indexOf("select")>-1&&g(e.originalEvent,n,[r.xaxis],[r.yaxis],r.id,t),i.indexOf("event")>-1&&u.click(n,e.originalEvent)}}},b.updateFx=function(t){var e=this,r=e.map,n=e.gd;if(!e.isStatic){var a,o=t.dragmode;a=function(t,r){r.isRect?(t.range={})[e.id]=[u([r.xmin,r.ymin]),u([r.xmax,r.ymax])]:(t.lassoPoints={})[e.id]=r.map(u)};var s=e.dragOptions;e.dragOptions=i.extendDeep(s||{},{dragmode:t.dragmode,element:e.div,gd:n,plotinfo:{id:e.id,domain:t[e.id].domain,xaxis:e.xaxis,yaxis:e.yaxis,fillRangeItems:a},xaxes:[e.xaxis],yaxes:[e.yaxis],subplot:e.id}),r.off("click",e.onClickInPanHandler),h(o)||f(o)?(r.dragPan.disable(),r.on("zoomstart",e.clearOutline),e.dragOptions.prepFn=function(t,r,n){p(t,r,n,e.dragOptions,o)},l.init(e.dragOptions)):(r.dragPan.enable(),r.off("zoomstart",e.clearOutline),e.div.onmousedown=null,e.div.ontouchstart=null,e.div.removeEventListener("touchstart",e.div._ontouchstart),e.onClickInPanHandler=e.onClickInPanFn(e.dragOptions),r.on("click",e.onClickInPanHandler))}function u(t){var r=e.map.unproject(t);return[r.lng,r.lat]}},b.updateFramework=function(t){var e=t[this.id].domain,r=t._size,n=this.div.style;n.width=r.w*(e.x[1]-e.x[0])+"px",n.height=r.h*(e.y[1]-e.y[0])+"px",n.left=r.l+e.x[0]*r.w+"px",n.top=r.t+(1-e.y[1])*r.h+"px",this.xaxis._offset=r.l+e.x[0]*r.w,this.xaxis._length=r.w*(e.x[1]-e.x[0]),this.yaxis._offset=r.t+(1-e.y[1])*r.h,this.yaxis._length=r.h*(e.y[1]-e.y[0])},b.updateLayers=function(t){var e,r=t[this.id].layers,n=this.layerList;if(r.length!==n.length){for(e=0;e<n.length;e++)n[e].dispose();for(n=this.layerList=[],e=0;e<r.length;e++)n.push(m(this,e,r[e]))}else for(e=0;e<r.length;e++)n[e].update(r[e])},b.destroy=function(){this.map&&(this.map.remove(),this.map=null,this.container.removeChild(this.div))},b.toImage=function(){return this.map.stop(),this.map.getCanvas().toDataURL()},b.setOptions=function(t,e,r){for(var n in r)this.map[e](t,n,r[n])},b.getMapLayers=function(){return this.map.getStyle().layers},b.addLayer=function(t,e){var r=this.map;if("string"==typeof e){if(""===e)return void r.addLayer(t,e);for(var n=this.getMapLayers(),a=0;a<n.length;a++)if(e===n[a].id)return void r.addLayer(t,e);i.warn(["Trying to add layer with *below* value",e,"referencing a layer that does not exist","or that does not yet exist."].join(" "))}r.addLayer(t)},b.project=function(t){return this.map.project(new n.LngLat(t[0],t[1]))},b.getView=function(){var t=this.map,e=t.getCenter(),r={lon:e.lng,lat:e.lat},n=t.getCanvas(),i=parseInt(n.style.width),a=parseInt(n.style.height);return{center:r,zoom:t.getZoom(),bearing:t.getBearing(),pitch:t.getPitch(),_derived:{coordinates:[t.unproject([0,0]).toArray(),t.unproject([i,0]).toArray(),t.unproject([i,a]).toArray(),t.unproject([0,a]).toArray()]}}},b.getViewEdits=function(t){for(var e=this.id,r=["center","zoom","bearing","pitch"],n={},i=0;i<r.length;i++){var a=r[i];n[e+"."+a]=t[a]}return n},b.getViewEditsWithDerived=function(t){var e=this.id,r=this.getViewEdits(t);return r[e+"._derived"]=t._derived,r},t.exports=x},10917:function(t,e,r){"use strict";r.d(e,{A:function(){return s},T:function(){return o}});var n=r(18901),i=r(32279),a=r(76610);function o(t,e){var r=(0,n.gn)(e),i=(0,n.gn)(t)*r;return[r*(0,n.F8)(t)/i,(0,n.F8)(e)/i]}function s(){return(0,a.A)(o).scale(144.049).clipAngle(60)}o.invert=(0,i.I)(n.rY)},11485:function(t,e,r){"use strict";var n=r(15181),i=r(49210),a=r(12819),o=r(32832),s=r(20762),l=r(20042);t.exports=function(t,e,r,u){function c(r,i){return n.coerce(t,e,l,r,i)}i(t,e,c,u),!1!==e.visible&&(a(t,e,c,u),o(t,e,u,c,{prefix:"",cLetter:"z"}),c("hovertemplate"),s(c,u),c("xhoverformat"),c("yhoverformat"))}},11815:function(t){"use strict";t.exports=Object.getOwnPropertyDescriptor},11821:function(t,e,r){"use strict";var n=r(15181),i=r(46982),a=r(26446),o=r(79130).z,s=r(77546),l=s.COMPARISON_OPS,u=s.INTERVAL_OPS,c=s.SET_OPS;e.moduleType="transform",e.name="filter",e.attributes={enabled:{valType:"boolean",dflt:!0,editType:"calc"},target:{valType:"string",strict:!0,noBlank:!0,arrayOk:!0,dflt:"x",editType:"calc"},operation:{valType:"enumerated",values:[].concat(l).concat(u).concat(c),dflt:"=",editType:"calc"},value:{valType:"any",dflt:0,editType:"calc"},preservegaps:{valType:"boolean",dflt:!1,editType:"calc"},editType:"calc"},e.supplyDefaults=function(t){var r={};function a(i,a){return n.coerce(t,r,e.attributes,i,a)}if(a("enabled")){var o=a("target");if(n.isArrayOrTypedArray(o)&&0===o.length)return r.enabled=!1,r;a("preservegaps"),a("operation"),a("value");var s=i.getComponentMethod("calendars","handleDefaults");s(t,r,"valuecalendar",null),s(t,r,"targetcalendar",null)}return r},e.calcTransform=function(t,e,r){if(r.enabled){var i=n.getTargetArray(e,r);if(i){var s=r.target,f=i.length;e._length&&(f=Math.min(f,e._length));var h=r.targetcalendar,p=e._arrayAttrs,d=r.preservegaps;if("string"==typeof s){var v=n.nestedProperty(e,s+"calendar").get();v&&(h=v)}var g,y,m=function(t,e,r){var n=t.operation,i=t.value,a=Array.isArray(i);function o(t){return-1!==t.indexOf(n)}var s,f=function(r){return e(r,0,t.valuecalendar)},h=function(t){return e(t,0,r)};switch(o(l)?s=f(a?i[0]:i):o(u)?s=a?[f(i[0]),f(i[1])]:[f(i),f(i)]:o(c)&&(s=a?i.map(f):[f(i)]),n){case"=":return function(t){return h(t)===s};case"!=":return function(t){return h(t)!==s};case"<":return function(t){return h(t)<s};case"<=":return function(t){return h(t)<=s};case">":return function(t){return h(t)>s};case">=":return function(t){return h(t)>=s};case"[]":return function(t){var e=h(t);return e>=s[0]&&e<=s[1]};case"()":return function(t){var e=h(t);return e>s[0]&&e<s[1]};case"[)":return function(t){var e=h(t);return e>=s[0]&&e<s[1]};case"(]":return function(t){var e=h(t);return e>s[0]&&e<=s[1]};case"][":return function(t){var e=h(t);return e<=s[0]||e>=s[1]};case")(":return function(t){var e=h(t);return e<s[0]||e>s[1]};case"](":return function(t){var e=h(t);return e<=s[0]||e>s[1]};case")[":return function(t){var e=h(t);return e<s[0]||e>=s[1]};case"{}":return function(t){return-1!==s.indexOf(h(t))};case"}{":return function(t){return-1===s.indexOf(h(t))}}}(r,a.getDataToCoordFunc(t,e,s,i),h),x={},b={},_=0;d?(g=function(t){x[t.astr]=n.extendDeep([],t.get()),t.set(new Array(f))},y=function(t,e){var r=x[t.astr][e];t.get()[e]=r}):(g=function(t){x[t.astr]=n.extendDeep([],t.get()),t.set([])},y=function(t,e){var r=x[t.astr][e];t.get().push(r)}),A(g);for(var w=o(e.transforms,r),T=0;T<f;T++)m(i[T])?(A(y,T),b[_++]=w(T)):d&&_++;r._indexToPoints=b,e._length=_}}function A(t,r){for(var i=0;i<p.length;i++)t(n.nestedProperty(e,p[i]),r)}}},11878:function(t){"use strict";t.exports=Function.prototype.call},11880:function(t,e,r){"use strict";var n=r(3438).VG,i=r(3438).rU,a=r(3438).$l,o=n("BM");t.exports=function(t){if(!(t.length<26)&&i(t,0,o))return{width:a(t,18),height:a(t,22),type:"bmp",mime:"image/bmp",wUnits:"px",hUnits:"px"}}},11881:function(t){"use strict";t.exports={INCREASING:{COLOR:"#3D9970",SYMBOL:"▲"},DECREASING:{COLOR:"#FF4136",SYMBOL:"▼"}}},11882:function(t,e,r){"use strict";function n(t,e){return function(t){if(Array.isArray(t))return t}(t)||function(t,e){var r=null==t?null:"undefined"!=typeof Symbol&&t[Symbol.iterator]||t["@@iterator"];if(null!=r){var n,i,a,o,s=[],l=!0,u=!1;try{if(a=(r=r.call(t)).next,0===e){if(Object(r)!==r)return;l=!1}else for(;!(l=(n=a.call(r)).done)&&(s.push(n.value),s.length!==e);l=!0);}catch(t){u=!0,i=t}finally{try{if(!l&&null!=r.return&&(o=r.return(),Object(o)!==o))return}finally{if(u)throw i}}return s}}(t,e)||a(t,e)||function(){throw new TypeError("Invalid attempt to destructure non-iterable instance.\nIn order to be iterable, non-array objects must have a [Symbol.iterator]() method.")}()}function i(t){return function(t){if(Array.isArray(t))return o(t)}(t)||function(t){if("undefined"!=typeof Symbol&&null!=t[Symbol.iterator]||null!=t["@@iterator"])return Array.from(t)}(t)||a(t)||function(){throw new TypeError("Invalid attempt to spread non-iterable instance.\nIn order to be iterable, non-array objects must have a [Symbol.iterator]() method.")}()}function a(t,e){if(t){if("string"==typeof t)return o(t,e);var r=Object.prototype.toString.call(t).slice(8,-1);return"Object"===r&&t.constructor&&(r=t.constructor.name),"Map"===r||"Set"===r?Array.from(t):"Arguments"===r||/^(?:Ui|I)nt(?:8|16|32)(?:Clamped)?Array$/.test(r)?o(t,e):void 0}}function o(t,e){(null==e||e>t.length)&&(e=t.length);for(var r=0,n=new Array(e);r<e;r++)n[r]=t[r];return n}var s=r(91300),l=r(83998),u=r(16232),c=r(59043),f=r(18610),h=r(43535),p=r(13625),d=r(94521),v=r(39555),g=r(45630),y=r(34820),m=r(56895),x=b;function b(t,e){var r=this;if(!(this instanceof b))return new b(t,e);"function"==typeof t?(e||(e={}),e.regl=t):(e=t,t=null),e&&e.length&&(e.positions=e);var n,i=(t=e.regl)._gl,a=[];this.tooManyColors=g,n=t.texture({data:new Uint8Array(1020),width:255,height:1,type:"uint8",format:"rgba",wrapS:"clamp",wrapT:"clamp",mag:"nearest",min:"nearest"}),f(this,{regl:t,gl:i,groups:[],markerCache:[null],markerTextures:[null],palette:a,paletteIds:{},paletteTexture:n,maxColors:255,maxSize:100,canvas:i.canvas}),this.update(e);var o={uniforms:{constPointSize:!!e.constPointSize,opacity:t.prop("opacity"),paletteSize:function(t,e){return[r.tooManyColors?0:255,n.height]},pixelRatio:t.context("pixelRatio"),scale:t.prop("scale"),scaleFract:t.prop("scaleFract"),translate:t.prop("translate"),translateFract:t.prop("translateFract"),markerTexture:t.prop("markerTexture"),paletteTexture:n},attributes:{x:function(t,e){return e.xAttr||{buffer:e.positionBuffer,stride:8,offset:0}},y:function(t,e){return e.yAttr||{buffer:e.positionBuffer,stride:8,offset:4}},xFract:function(t,e){return e.xAttr?{constant:[0,0]}:{buffer:e.positionFractBuffer,stride:8,offset:0}},yFract:function(t,e){return e.yAttr?{constant:[0,0]}:{buffer:e.positionFractBuffer,stride:8,offset:4}},size:function(t,e){return e.size.length?{buffer:e.sizeBuffer,stride:2,offset:0}:{constant:[Math.round(255*e.size/r.maxSize)]}},borderSize:function(t,e){return e.borderSize.length?{buffer:e.sizeBuffer,stride:2,offset:1}:{constant:[Math.round(255*e.borderSize/r.maxSize)]}},colorId:function(t,e){return e.color.length?{buffer:e.colorBuffer,stride:r.tooManyColors?8:4,offset:0}:{constant:r.tooManyColors?a.slice(4*e.color,4*e.color+4):[e.color]}},borderColorId:function(t,e){return e.borderColor.length?{buffer:e.colorBuffer,stride:r.tooManyColors?8:4,offset:r.tooManyColors?4:2}:{constant:r.tooManyColors?a.slice(4*e.borderColor,4*e.borderColor+4):[e.borderColor]}},isActive:function(t,e){return!0===e.activation?{constant:[1]}:e.activation?e.activation:{constant:[0]}}},blend:{enable:!0,color:[0,0,0,1],func:{srcRGB:"src alpha",dstRGB:"one minus src alpha",srcAlpha:"one minus dst alpha",dstAlpha:"one"}},scissor:{enable:!0,box:t.prop("viewport")},viewport:t.prop("viewport"),stencil:{enable:!1},depth:{enable:!1},elements:t.prop("elements"),count:t.prop("count"),offset:t.prop("offset"),primitive:"points"},s=f({},o);s.frag=h(["precision highp float;\n#define GLSLIFY 1\n\nuniform float opacity;\nuniform sampler2D markerTexture;\n\nvarying vec4 fragColor, fragBorderColor;\nvarying float fragWidth, fragBorderColorLevel, fragColorLevel;\n\nfloat smoothStep(float x, float y) {\n  return 1.0 / (1.0 + exp(50.0*(x - y)));\n}\n\nvoid main() {\n  float dist = texture2D(markerTexture, gl_PointCoord).r, delta = fragWidth;\n\n  // max-distance alpha\n  if (dist < 0.003) discard;\n\n  // null-border case\n  if (fragBorderColorLevel == fragColorLevel || fragBorderColor.a == 0.) {\n    float colorAmt = smoothstep(.5 - delta, .5 + delta, dist);\n    gl_FragColor = vec4(fragColor.rgb, colorAmt * fragColor.a * opacity);\n  }\n  else {\n    float borderColorAmt = smoothstep(fragBorderColorLevel - delta, fragBorderColorLevel + delta, dist);\n    float colorAmt = smoothstep(fragColorLevel - delta, fragColorLevel + delta, dist);\n\n    vec4 color = fragBorderColor;\n    color.a *= borderColorAmt;\n    color = mix(color, fragColor, colorAmt);\n    color.a *= opacity;\n\n    gl_FragColor = color;\n  }\n\n}\n"]),s.vert=h(["precision highp float;\n#define GLSLIFY 1\n\nattribute float x, y, xFract, yFract;\nattribute float size, borderSize;\nattribute vec4 colorId, borderColorId;\nattribute float isActive;\n\n// `invariant` effectively turns off optimizations for the position.\n// We need this because -fast-math on M1 Macs is re-ordering\n// floating point operations in a way that causes floating point\n// precision limits to put points in the wrong locations.\ninvariant gl_Position;\n\nuniform bool constPointSize;\nuniform float pixelRatio;\nuniform vec2 scale, scaleFract, translate, translateFract, paletteSize;\nuniform sampler2D paletteTexture;\n\nconst float maxSize = 100.;\nconst float borderLevel = .5;\n\nvarying vec4 fragColor, fragBorderColor;\nvarying float fragPointSize, fragBorderRadius, fragWidth, fragBorderColorLevel, fragColorLevel;\n\nfloat pointSizeScale = (constPointSize) ? 2. : pixelRatio;\n\nbool isDirect = (paletteSize.x < 1.);\n\nvec4 getColor(vec4 id) {\n  return isDirect ? id / 255. : texture2D(paletteTexture,\n    vec2(\n      (id.x + .5) / paletteSize.x,\n      (id.y + .5) / paletteSize.y\n    )\n  );\n}\n\nvoid main() {\n  // ignore inactive points\n  if (isActive == 0.) return;\n\n  vec2 position = vec2(x, y);\n  vec2 positionFract = vec2(xFract, yFract);\n\n  vec4 color = getColor(colorId);\n  vec4 borderColor = getColor(borderColorId);\n\n  float size = size * maxSize / 255.;\n  float borderSize = borderSize * maxSize / 255.;\n\n  gl_PointSize = 2. * size * pointSizeScale;\n  fragPointSize = size * pixelRatio;\n\n  vec2 pos = (position + translate) * scale\n      + (positionFract + translateFract) * scale\n      + (position + translate) * scaleFract\n      + (positionFract + translateFract) * scaleFract;\n\n  gl_Position = vec4(pos * 2. - 1., 0., 1.);\n\n  fragColor = color;\n  fragBorderColor = borderColor;\n  fragWidth = 1. / gl_PointSize;\n\n  fragBorderColorLevel = clamp(borderLevel - borderLevel * borderSize / size, 0., 1.);\n  fragColorLevel = clamp(borderLevel + (1. - borderLevel) * borderSize / size, 0., 1.);\n}\n"]),this.drawMarker=t(s);var l=f({},o);l.frag=h(["precision highp float;\n#define GLSLIFY 1\n\nvarying vec4 fragColor, fragBorderColor;\nvarying float fragBorderRadius, fragWidth;\n\nuniform float opacity;\n\nfloat smoothStep(float edge0, float edge1, float x) {\n\tfloat t;\n\tt = clamp((x - edge0) / (edge1 - edge0), 0.0, 1.0);\n\treturn t * t * (3.0 - 2.0 * t);\n}\n\nvoid main() {\n\tfloat radius, alpha = 1.0, delta = fragWidth;\n\n\tradius = length(2.0 * gl_PointCoord.xy - 1.0);\n\n\tif (radius > 1.0 + delta) {\n\t\tdiscard;\n\t}\n\n\talpha -= smoothstep(1.0 - delta, 1.0 + delta, radius);\n\n\tfloat borderRadius = fragBorderRadius;\n\tfloat ratio = smoothstep(borderRadius - delta, borderRadius + delta, radius);\n\tvec4 color = mix(fragColor, fragBorderColor, ratio);\n\tcolor.a *= alpha * opacity;\n\tgl_FragColor = color;\n}\n"]),l.vert=h(["precision highp float;\n#define GLSLIFY 1\n\nattribute float x, y, xFract, yFract;\nattribute float size, borderSize;\nattribute vec4 colorId, borderColorId;\nattribute float isActive;\n\n// `invariant` effectively turns off optimizations for the position.\n// We need this because -fast-math on M1 Macs is re-ordering\n// floating point operations in a way that causes floating point\n// precision limits to put points in the wrong locations.\ninvariant gl_Position;\n\nuniform bool constPointSize;\nuniform float pixelRatio;\nuniform vec2 paletteSize, scale, scaleFract, translate, translateFract;\nuniform sampler2D paletteTexture;\n\nconst float maxSize = 100.;\n\nvarying vec4 fragColor, fragBorderColor;\nvarying float fragBorderRadius, fragWidth;\n\nfloat pointSizeScale = (constPointSize) ? 2. : pixelRatio;\n\nbool isDirect = (paletteSize.x < 1.);\n\nvec4 getColor(vec4 id) {\n  return isDirect ? id / 255. : texture2D(paletteTexture,\n    vec2(\n      (id.x + .5) / paletteSize.x,\n      (id.y + .5) / paletteSize.y\n    )\n  );\n}\n\nvoid main() {\n  // ignore inactive points\n  if (isActive == 0.) return;\n\n  vec2 position = vec2(x, y);\n  vec2 positionFract = vec2(xFract, yFract);\n\n  vec4 color = getColor(colorId);\n  vec4 borderColor = getColor(borderColorId);\n\n  float size = size * maxSize / 255.;\n  float borderSize = borderSize * maxSize / 255.;\n\n  gl_PointSize = (size + borderSize) * pointSizeScale;\n\n  vec2 pos = (position + translate) * scale\n      + (positionFract + translateFract) * scale\n      + (position + translate) * scaleFract\n      + (positionFract + translateFract) * scaleFract;\n\n  gl_Position = vec4(pos * 2. - 1., 0., 1.);\n\n  fragBorderRadius = 1. - 2. * borderSize / (size + borderSize);\n  fragColor = color;\n  fragBorderColor = borderColor.a == 0. || borderSize == 0. ? vec4(color.rgb, 0.) : borderColor;\n  fragWidth = 1. / gl_PointSize;\n}\n"]),g&&(l.frag=l.frag.replace("smoothstep","smoothStep"),s.frag=s.frag.replace("smoothstep","smoothStep")),this.drawCircle=t(l)}b.defaults={color:"black",borderColor:"transparent",borderSize:0,size:12,opacity:1,marker:void 0,viewport:null,range:null,pixelSize:null,count:0,offset:0,bounds:null,positions:[],snap:1e4},b.prototype.render=function(){return arguments.length&&this.update.apply(this,arguments),this.draw(),this},b.prototype.draw=function(){for(var t=this,e=arguments.length,r=new Array(e),n=0;n<e;n++)r[n]=arguments[n];var i=this.groups;if(1===r.length&&Array.isArray(r[0])&&(null===r[0][0]||Array.isArray(r[0][0]))&&(r=r[0]),this.regl._refresh(),r.length)for(var a=0;a<r.length;a++)this.drawItem(a,r[a]);else i.forEach(function(e,r){t.drawItem(r)});return this},b.prototype.drawItem=function(t,e){var r=this.groups,n=r[t];if("number"==typeof e&&(t=e,n=r[e],e=null),n&&n.count&&n.opacity){n.activation[0]&&this.drawCircle(this.getMarkerDrawOptions(0,n,e));for(var a=[],o=1;o<n.activation.length;o++)n.activation[o]&&(!0===n.activation[o]||n.activation[o].data.length)&&a.push.apply(a,i(this.getMarkerDrawOptions(o,n,e)));a.length&&this.drawMarker(a)}},b.prototype.getMarkerDrawOptions=function(t,e,r){var i=e.range,a=e.tree,o=e.viewport,s=e.activation,l=e.selectionBuffer,u=e.count;if(this.regl,!a)return r?[f({},e,{markerTexture:this.markerTextures[t],activation:s[t],count:r.length,elements:r,offset:0})]:[f({},e,{markerTexture:this.markerTextures[t],activation:s[t],offset:0})];var c=[],h=a.range(i,{lod:!0,px:[(i[2]-i[0])/o.width,(i[3]-i[1])/o.height]});if(r){for(var p=s[t].data,d=new Uint8Array(u),v=0;v<r.length;v++){var g=r[v];d[g]=p?p[g]:1}l.subdata(d)}for(var y=h.length;y--;){var m=n(h[y],2),x=m[0],b=m[1];c.push(f({},e,{markerTexture:this.markerTextures[t],activation:r?l:s[t],offset:x,count:b-x}))}return c},b.prototype.update=function(){for(var t=this,e=arguments.length,r=new Array(e),n=0;n<e;n++)r[n]=arguments[n];if(r.length){1===r.length&&Array.isArray(r[0])&&(r=r[0]);var i=this.groups,a=this.gl,o=this.regl,s=this.maxSize,u=this.maxColors,h=this.palette;this.groups=i=r.map(function(e,r){var n=i[r];if(void 0===e)return n;null===e?e={positions:null}:"function"==typeof e?e={ondraw:e}:"number"==typeof e[0]&&(e={positions:e}),null===(e=p(e,{positions:"positions data points",snap:"snap cluster lod tree",size:"sizes size radius",borderSize:"borderSizes borderSize border-size bordersize borderWidth borderWidths border-width borderwidth stroke-width strokeWidth strokewidth outline",color:"colors color fill fill-color fillColor",borderColor:"borderColors borderColor stroke stroke-color strokeColor",marker:"markers marker shape",range:"range dataBox databox",viewport:"viewport viewPort viewBox viewbox",opacity:"opacity alpha transparency",bounds:"bound bounds boundaries limits",tooManyColors:"tooManyColors palette paletteMode optimizePalette enablePalette"})).positions&&(e.positions=[]),null!=e.tooManyColors&&(t.tooManyColors=e.tooManyColors),n||(i[r]=n={id:r,scale:null,translate:null,scaleFract:null,translateFract:null,activation:[],selectionBuffer:o.buffer({data:new Uint8Array(0),usage:"stream",type:"uint8"}),sizeBuffer:o.buffer({data:new Uint8Array(0),usage:"dynamic",type:"uint8"}),colorBuffer:o.buffer({data:new Uint8Array(0),usage:"dynamic",type:"uint8"}),positionBuffer:o.buffer({data:new Uint8Array(0),usage:"dynamic",type:"float"}),positionFractBuffer:o.buffer({data:new Uint8Array(0),usage:"dynamic",type:"float"})},e=f({},b.defaults,e)),e.positions&&!("marker"in e)&&(e.marker=n.marker,delete n.marker),e.marker&&!("positions"in e)&&(e.positions=n.positions,delete n.positions);var g=0,x=0;if(d(n,e,[{snap:!0,size:function(t,e){return null==t&&(t=b.defaults.size),g+=t&&t.length?1:0,t},borderSize:function(t,e){return null==t&&(t=b.defaults.borderSize),g+=t&&t.length?1:0,t},opacity:parseFloat,color:function(e,r){return null==e&&(e=b.defaults.color),e=t.updateColor(e),x++,e},borderColor:function(e,r){return null==e&&(e=b.defaults.borderColor),e=t.updateColor(e),x++,e},bounds:function(t,e,r){return"range"in r||(r.range=null),t},positions:function(t,e,r){var n=e.snap,i=e.positionBuffer,a=e.positionFractBuffer,s=e.selectionBuffer;if(t.x||t.y)return t.x.length?e.xAttr={buffer:o.buffer(t.x),offset:0,stride:4,count:t.x.length}:e.xAttr={buffer:t.x.buffer,offset:4*t.x.offset||0,stride:4*(t.x.stride||1),count:t.x.count},t.y.length?e.yAttr={buffer:o.buffer(t.y),offset:0,stride:4,count:t.y.length}:e.yAttr={buffer:t.y.buffer,offset:4*t.y.offset||0,stride:4*(t.y.stride||1),count:t.y.count},e.count=Math.max(e.xAttr.count,e.yAttr.count),t;t=v(t,"float64");var u=e.count=Math.floor(t.length/2),f=e.bounds=u?l(t,2):null;if(r.range||e.range||(delete e.range,r.range=f),r.marker||e.marker||(delete e.marker,r.marker=null),n&&(!0===n||u>n)?e.tree=c(t,{bounds:f}):n&&n.length&&(e.tree=n),e.tree){var h={primitive:"points",usage:"static",data:e.tree,type:"uint32"};e.elements?e.elements(h):e.elements=o.elements(h)}var p=y.float32(t);return i({data:p,usage:"dynamic"}),a({data:y.fract32(t,p),usage:"dynamic"}),s({data:new Uint8Array(u),type:"uint8",usage:"stream"}),t}},{marker:function(e,r,n){var i=r.activation;if(i.forEach(function(t){return t&&t.destroy&&t.destroy()}),i.length=0,e&&"number"!=typeof e[0]){for(var a=[],s=0,l=Math.min(e.length,r.count);s<l;s++){var u=t.addMarker(e[s]);a[u]||(a[u]=new Uint8Array(r.count)),a[u][s]=1}for(var c=0;c<a.length;c++)if(a[c]){var f={data:a[c],type:"uint8",usage:"static"};i[c]?i[c](f):i[c]=o.buffer(f),i[c].data=a[c]}}else i[t.addMarker(e)]=!0;return e},range:function(t,e,r){var n=e.bounds;if(n)return t||(t=n),e.scale=[1/(t[2]-t[0]),1/(t[3]-t[1])],e.translate=[-t[0],-t[1]],e.scaleFract=y.fract(e.scale),e.translateFract=y.fract(e.translate),t},viewport:function(t){return m(t||[a.drawingBufferWidth,a.drawingBufferHeight])}}]),g){var _=n,w=_.count,T=_.size,A=_.borderSize,k=_.sizeBuffer,M=new Uint8Array(2*w);if(T.length||A.length)for(var S=0;S<w;S++)M[2*S]=Math.round(255*(null==T[S]?T:T[S])/s),M[2*S+1]=Math.round(255*(null==A[S]?A:A[S])/s);k({data:M,usage:"dynamic"})}if(x){var E,L=n,C=L.count,P=L.color,O=L.borderColor,I=L.colorBuffer;if(t.tooManyColors){if(P.length||O.length){E=new Uint8Array(8*C);for(var D=0;D<C;D++){var z=P[D];E[8*D]=h[4*z],E[8*D+1]=h[4*z+1],E[8*D+2]=h[4*z+2],E[8*D+3]=h[4*z+3];var R=O[D];E[8*D+4]=h[4*R],E[8*D+5]=h[4*R+1],E[8*D+6]=h[4*R+2],E[8*D+7]=h[4*R+3]}}}else if(P.length||O.length){E=new Uint8Array(4*C+2);for(var F=0;F<C;F++)null!=P[F]&&(E[4*F]=P[F]%u,E[4*F+1]=Math.floor(P[F]/u)),null!=O[F]&&(E[4*F+2]=O[F]%u,E[4*F+3]=Math.floor(O[F]/u))}I({data:E||new Uint8Array(0),type:"uint8",usage:"dynamic"})}return n})}},b.prototype.addMarker=function(t){var e,r=this.markerTextures,n=this.regl,i=this.markerCache,a=null==t?0:i.indexOf(t);if(a>=0)return a;if(t instanceof Uint8Array||t instanceof Uint8ClampedArray)e=t;else{e=new Uint8Array(t.length);for(var o=0,s=t.length;o<s;o++)e[o]=255*t[o]}var l=Math.floor(Math.sqrt(e.length));return a=r.length,i.push(t),r.push(n.texture({channels:1,data:e,radius:l,mag:"linear",min:"linear"})),a},b.prototype.updateColor=function(t){var e=this.paletteIds,r=this.palette,n=this.maxColors;Array.isArray(t)||(t=[t]);var i=[];if("number"==typeof t[0]){var a=[];if(Array.isArray(t))for(var o=0;o<t.length;o+=4)a.push(t.slice(o,o+4));else for(var l=0;l<t.length;l+=4)a.push(t.subarray(l,l+4));t=a}for(var c=0;c<t.length;c++){var f=t[c];f=s(f,"uint8");var h=u(f,!1);if(null==e[h]){var p=r.length;e[h]=Math.floor(p/4),r[p]=f[0],r[p+1]=f[1],r[p+2]=f[2],r[p+3]=f[3]}i[c]=e[h]}return!this.tooManyColors&&r.length>4*n&&(this.tooManyColors=!0),this.updatePalette(r),1===i.length?i[0]:i},b.prototype.updatePalette=function(t){if(!this.tooManyColors){var e=this.maxColors,r=this.paletteTexture,n=Math.ceil(.25*t.length/e);if(n>1)for(var i=.25*(t=t.slice()).length%e;i<n*e;i++)t.push(0,0,0,0);r.height<n&&r.resize(e,n),r.subimage({width:Math.min(.25*t.length,e),height:n,data:t},0,0)}},b.prototype.destroy=function(){return this.groups.forEach(function(t){t.sizeBuffer.destroy(),t.positionBuffer.destroy(),t.positionFractBuffer.destroy(),t.colorBuffer.destroy(),t.activation.forEach(function(t){return t&&t.destroy&&t.destroy()}),t.selectionBuffer.destroy(),t.elements&&t.elements.destroy()}),this.groups.length=0,this.paletteTexture.destroy(),this.markerTextures.forEach(function(t){return t&&t.destroy&&t.destroy()}),this};var _=r(18610);t.exports=function(t,e){var r=new x(t,e),n=r.render.bind(r);return _(n,{render:n,update:r.update.bind(r),draw:r.draw.bind(r),destroy:r.destroy.bind(r),regl:r.regl,gl:r.gl,canvas:r.gl.canvas,groups:r.groups,markers:r.markerCache,palette:r.palette}),n}},11952:function(t,e,r){"use strict";var n=r(96221),i=r(21889);t.exports=function(t,e,r){var a=r.flipX,o=r.flipY,s="h"===r.orientation,l=r.maxDepth,u=e[0],c=e[1];l&&(u=(t.height+1)*e[0]/Math.min(t.height+1,l),c=(t.height+1)*e[1]/Math.min(t.height+1,l));var f=n.partition().padding(r.pad.inner).size(s?[e[1],u]:[e[0],c])(t);return(s||a||o)&&i(f,e,{swapXY:s,flipX:a,flipY:o}),f}},11998:function(t,e,r){"use strict";var n=r(15181),i=r(46716),a=r(94297),o=r(47755).name,s=a.buttons;function l(t,e,r){function o(r,i){return n.coerce(t,e,a,r,i)}o("visible",i(t,e,{name:"buttons",handleItemDefaults:u}).length>0)&&(o("active"),o("direction"),o("type"),o("showactive"),o("x"),o("y"),n.noneOrAll(t,e,["x","y"]),o("xanchor"),o("yanchor"),o("pad.t"),o("pad.r"),o("pad.b"),o("pad.l"),n.coerceFont(o,"font",r.font),o("bgcolor",r.paper_bgcolor),o("bordercolor"),o("borderwidth"))}function u(t,e){function r(r,i){return n.coerce(t,e,s,r,i)}r("visible","skip"===t.method||Array.isArray(t.args))&&(r("method"),r("args"),r("args2"),r("label"),r("execute"))}t.exports=function(t,e){i(t,e,{name:o,handleItemDefaults:l})}},12017:function(t,e,r){"use strict";var n=r(28418);t.exports={hasLines:n.hasLines,hasMarkers:n.hasMarkers,hasText:n.hasText,isBubble:n.isBubble,attributes:r(31164),layoutAttributes:r(52919),supplyDefaults:r(66571),crossTraceDefaults:r(18352),supplyLayoutDefaults:r(80784),calc:r(2524).calc,crossTraceCalc:r(8663),arraysToCalcdata:r(66335),plot:r(79758),colorbar:r(23814),formatLabels:r(3658),style:r(26100).style,styleOnSelect:r(26100).styleOnSelect,hoverPoints:r(619),selectPoints:r(64061),animatable:!0,moduleType:"trace",name:"scatter",basePlotModule:r(29435),categories:["cartesian","svg","symbols","errorBarsOK","showLegend","scatter-like","zoomScale"],meta:{}}},12053:function(t,e,r){"use strict";r.d(e,{By:function(){return s},KP:function(){return d},Q$:function(){return y},Sh:function(){return f},dt:function(){return c},eQ:function(){return l},fz:function(){return o},gf:function(){return g},kS:function(){return h},l3:function(){return u},se:function(){return p},t$:function(){return x},tz:function(){return m},yW:function(){return v}});var n=r(15824),i=r(21365);function a(t){return(0,n.A)(function(e){e.setDate(e.getDate()-(e.getDay()+7-t)%7),e.setHours(0,0,0,0)},function(t,e){t.setDate(t.getDate()+7*e)},function(t,e){return(e-t-(e.getTimezoneOffset()-t.getTimezoneOffset())*i.rR)/i.Fq})}var o=a(0),s=a(1),l=a(2),u=a(3),c=a(4),f=a(5),h=a(6),p=o.range,d=s.range,v=l.range,g=u.range,y=c.range,m=f.range,x=h.range},12116:function(t,e,r){"use strict";r.d(e,{A:function(){return l}});var n=r(73125),i=r(29752),a=r(18901),o=r(39913),s=r(69030);function l(t){var e=(0,a.gn)(t),r=6*a.F2,l=e>0,u=(0,a.tn)(e)>a.Ni;function c(t,r){return(0,a.gn)(t)*(0,a.gn)(r)>e}function f(t,r,i){var o=(0,n.jf)(t),s=(0,n.jf)(r),l=[1,0,0],u=(0,n.r8)(o,s),c=(0,n.W8)(u,u),f=u[0],h=c-f*f;if(!h)return!i&&t;var p=e*c/h,d=-e*f/h,v=(0,n.r8)(l,u),g=(0,n.ly)(l,p),y=(0,n.ly)(u,d);(0,n.ep)(g,y);var m=v,x=(0,n.W8)(g,m),b=(0,n.W8)(m,m),_=x*x-b*((0,n.W8)(g,g)-1);if(!(_<0)){var w=(0,a.RZ)(_),T=(0,n.ly)(m,(-x-w)/b);if((0,n.ep)(T,g),T=(0,n.EV)(T),!i)return T;var A,k=t[0],M=r[0],S=t[1],E=r[1];M<k&&(A=k,k=M,M=A);var L=M-k,C=(0,a.tn)(L-a.pi)<a.Ni;if(!C&&E<S&&(A=S,S=E,E=A),C||L<a.Ni?C?S+E>0^T[1]<((0,a.tn)(T[0]-k)<a.Ni?S:E):S<=T[1]&&T[1]<=E:L>a.pi^(k<=T[0]&&T[0]<=M)){var P=(0,n.ly)(m,(-x+w)/b);return(0,n.ep)(P,g),[T,(0,n.EV)(P)]}}}function h(e,r){var n=l?t:a.pi-t,i=0;return e<-n?i|=1:e>n&&(i|=2),r<-n?i|=4:r>n&&(i|=8),i}return(0,s.A)(c,function(t){var e,r,n,i,s;return{lineStart:function(){i=n=!1,s=1},point:function(p,d){var v,g=[p,d],y=c(p,d),m=l?y?0:h(p,d):y?h(p+(p<0?a.pi:-a.pi),d):0;if(!e&&(i=n=y)&&t.lineStart(),y!==n&&(!(v=f(e,g))||(0,o.A)(e,v)||(0,o.A)(g,v))&&(g[2]=1),y!==n)s=0,y?(t.lineStart(),v=f(g,e),t.point(v[0],v[1])):(v=f(e,g),t.point(v[0],v[1],2),t.lineEnd()),e=v;else if(u&&e&&l^y){var x;m&r||!(x=f(g,e,!0))||(s=0,l?(t.lineStart(),t.point(x[0][0],x[0][1]),t.point(x[1][0],x[1][1]),t.lineEnd()):(t.point(x[1][0],x[1][1]),t.lineEnd(),t.lineStart(),t.point(x[0][0],x[0][1],3)))}!y||e&&(0,o.A)(e,g)||t.point(g[0],g[1]),e=g,n=y,r=m},lineEnd:function(){n&&t.lineEnd(),e=null},clean:function(){return s|(i&&n)<<1}}},function(e,n,a,o){(0,i.J)(o,t,r,a,e,n)},l?[0,-t]:[-a.pi,t-a.pi])}},12203:function(t,e,r){"use strict";var n=r(5159),i=r(15181),a=r(78945),o=a.ONEDAY,s=a.ONEWEEK;e.dtick=function(t,e){var r="log"===e,i="date"===e,a="category"===e,s=i?o:1;if(!t)return s;if(n(t))return(t=Number(t))<=0?s:a?Math.max(1,Math.round(t)):i?Math.max(.1,t):t;if("string"!=typeof t||!i&&!r)return s;var l=t.charAt(0),u=t.substr(1);return(u=n(u)?Number(u):0)<=0||!(i&&"M"===l&&u===Math.round(u)||r&&"L"===l||r&&"D"===l&&(1===u||2===u))?s:t},e.tick0=function(t,e,r,a){return"date"===e?i.cleanDate(t,i.dateTick0(r,a%s===0?1:0)):"D1"!==a&&"D2"!==a?n(t)?Number(t):0:void 0}},12240:function(t,e,r){"use strict";var n=r(36557).drawRaw,i=r(77494),a=["x","y","z"];t.exports=function(t){for(var e=t.fullSceneLayout,r=t.dataScale,o=e.annotations,s=0;s<o.length;s++){for(var l=o[s],u=!1,c=0;c<3;c++){var f=a[c],h=l[f],p=e[f+"axis"].r2fraction(h);if(p<0||p>1){u=!0;break}}u?t.fullLayout._infolayer.select(".annotation-"+t.id+'[data-index="'+s+'"]').remove():(l._pdata=i(t.glplot.cameraParams,[e.xaxis.r2l(l.x)*r[0],e.yaxis.r2l(l.y)*r[1],e.zaxis.r2l(l.z)*r[2]]),n(t.graphDiv,l,s,t.id,l._xa,l._ya))}}},12261:function(t,e,r){"use strict";var n=r(31164),i=r(79335),a=r(99012).axisHoverFormat,o=r(38532).rb,s=r(73317),l=r(29278).idRegex,u=r(92444).templatedArray,c=r(8357).extendFlat,f=n.marker,h=f.line,p=c(i("marker.line",{editTypeOverride:"calc"}),{width:c({},h.width,{editType:"calc"}),editType:"calc"}),d=c(i("marker"),{symbol:f.symbol,angle:f.angle,size:c({},f.size,{editType:"markerSize"}),sizeref:f.sizeref,sizemin:f.sizemin,sizemode:f.sizemode,opacity:f.opacity,colorbar:f.colorbar,line:p,editType:"calc"});function v(t){return{valType:"info_array",freeLength:!0,editType:"calc",items:{valType:"subplotid",regex:l[t],editType:"plot"}}}d.color.editType=d.cmin.editType=d.cmax.editType="style",t.exports={dimensions:u("dimension",{visible:{valType:"boolean",dflt:!0,editType:"calc"},label:{valType:"string",editType:"calc"},values:{valType:"data_array",editType:"calc+clearAxisTypes"},axis:{type:{valType:"enumerated",values:["linear","log","date","category"],editType:"calc+clearAxisTypes"},matches:{valType:"boolean",dflt:!1,editType:"calc"},editType:"calc+clearAxisTypes"},editType:"calc+clearAxisTypes"}),text:c({},s.text,{}),hovertext:c({},s.hovertext,{}),hovertemplate:o(),xhoverformat:a("x"),yhoverformat:a("y"),marker:d,xaxes:v("x"),yaxes:v("y"),diagonal:{visible:{valType:"boolean",dflt:!0,editType:"calc"},editType:"calc"},showupperhalf:{valType:"boolean",dflt:!0,editType:"calc"},showlowerhalf:{valType:"boolean",dflt:!0,editType:"calc"},selected:{marker:s.selected.marker,editType:"calc"},unselected:{marker:s.unselected.marker,editType:"calc"},opacity:s.opacity}},12358:function(t,e,r){"use strict";var n=r(93335),i={getDelay:n.getDelay,getRedrawFunc:n.getRedrawFunc,clone:r(58328),toSVG:r(65479),svgToImg:r(69982),toImage:r(59884),downloadImage:r(68552)};t.exports=i},12367:function(t){"use strict";function e(t,e){return e?e.d2l(t):t}function r(t,e){return e?e.l2d(t):t}function n(t,r){return e(t.x1,r)-e(t.x0,r)}function i(t,r,n){return e(t.y1,n)-e(t.y0,n)}t.exports={x0:function(t){return t.x0},x1:function(t){return t.x1},y0:function(t){return t.y0},y1:function(t){return t.y1},slope:function(t,e,r){return"line"!==t.type?void 0:i(t,0,r)/n(t,e)},dx:n,dy:i,width:function(t,e){return Math.abs(n(t,e))},height:function(t,e,r){return Math.abs(i(t,0,r))},length:function(t,e,r){return"line"!==t.type?void 0:Math.sqrt(Math.pow(n(t,e),2)+Math.pow(i(t,0,r),2))},xcenter:function(t,n){return r((e(t.x1,n)+e(t.x0,n))/2,n)},ycenter:function(t,n,i){return r((e(t.y1,i)+e(t.y0,i))/2,i)}}},12409:function(t,e,r){"use strict";var n=r(31164),i=r(79335),a=r(99012).axisHoverFormat,o=r(38532).rb,s=r(38532).ay,l=r(28209),u=r(31790),c=r(5935),f=r(8357).extendFlat,h=r(7458).overrideAll,p=r(72198),d=n.line,v=n.marker,g=v.line,y=f({width:d.width,dash:{valType:"enumerated",values:p(u),dflt:"solid"}},i("line")),m=t.exports=h({x:n.x,y:n.y,z:{valType:"data_array"},text:f({},n.text,{}),texttemplate:s({},{}),hovertext:f({},n.hovertext,{}),hovertemplate:o(),xhoverformat:a("x"),yhoverformat:a("y"),zhoverformat:a("z"),mode:f({},n.mode,{dflt:"lines+markers"}),surfaceaxis:{valType:"enumerated",values:[-1,0,1,2],dflt:-1},surfacecolor:{valType:"color"},projection:{x:{show:{valType:"boolean",dflt:!1},opacity:{valType:"number",min:0,max:1,dflt:1},scale:{valType:"number",min:0,max:10,dflt:2/3}},y:{show:{valType:"boolean",dflt:!1},opacity:{valType:"number",min:0,max:1,dflt:1},scale:{valType:"number",min:0,max:10,dflt:2/3}},z:{show:{valType:"boolean",dflt:!1},opacity:{valType:"number",min:0,max:1,dflt:1},scale:{valType:"number",min:0,max:10,dflt:2/3}}},connectgaps:n.connectgaps,line:y,marker:f({symbol:{valType:"enumerated",values:p(c),dflt:"circle",arrayOk:!0},size:f({},v.size,{dflt:8}),sizeref:v.sizeref,sizemin:v.sizemin,sizemode:v.sizemode,opacity:f({},v.opacity,{arrayOk:!1}),colorbar:v.colorbar,line:f({width:f({},g.width,{arrayOk:!1})},i("marker.line"))},i("marker")),textposition:f({},n.textposition,{dflt:"top center"}),textfont:{color:n.textfont.color,size:n.textfont.size,family:f({},n.textfont.family,{arrayOk:!1})},opacity:l.opacity,hoverinfo:f({},l.hoverinfo)},"calc","nested");m.x.editType=m.y.editType=m.z.editType="calc+clearAxisTypes"},12819:function(t){"use strict";t.exports=function(t,e,r){!1===r("zsmooth")&&(r("xgap"),r("ygap")),r("zhoverformat")}},13115:function(t,e,r){"use strict";var n=r(15181).isTypedArray;e.convertTypedArray=function(t){return n(t)?Array.prototype.slice.call(t):t},e.isOrdinal=function(t){return!!t.tickvals},e.isVisible=function(t){return t.visible||!("visible"in t)}},13218:function(t,e,r){"use strict";var n=r(5159),i=r(78945).BADNUM,a=r(26446),o=r(80924),s=r(66335),l=r(64433),u=r(2524).calcMarkerSize;t.exports=function(t,e){for(var r=t._fullLayout,c=e.subplot,f=r[c].radialaxis,h=r[c].angularaxis,p=f.makeCalcdata(e,"r"),d=h.makeCalcdata(e,"theta"),v=e._length,g=new Array(v),y=0;y<v;y++){var m=p[y],x=d[y],b=g[y]={};n(m)&&n(x)?(b.r=m,b.theta=x):b.r=i}var _=u(e,v);return e._extremes.x=a.findExtremes(f,p,{ppad:_}),o(t,e),s(g,e),l(g,e),g}},13345:function(t,e,r){"use strict";var n=r(93950).gl_line3d,i=r(93950).gl_scatter3d,a=r(93950).gl_error3d,o=r(93950).gl_mesh3d,s=r(93950).delaunay_triangulate,l=r(15181),u=r(98054),c=r(53914).formatColor,f=r(43899),h=r(31790),p=r(5935),d=r(26446),v=r(51676).appendArrayPointValue,g=r(46539);function y(t,e){this.scene=t,this.uid=e,this.linePlot=null,this.scatterPlot=null,this.errorBars=null,this.textMarkers=null,this.delaunayMesh=null,this.color=null,this.mode="",this.dataPoints=[],this.axesBounds=[[-1/0,-1/0,-1/0],[1/0,1/0,1/0]],this.textLabels=null,this.data=null}var m=y.prototype;function x(t){return null==t?0:t.indexOf("left")>-1?-1:t.indexOf("right")>-1?1:0}function b(t){return null==t?0:t.indexOf("top")>-1?-1:t.indexOf("bottom")>-1?1:0}function _(t,e){return e(4*t)}function w(t){return p[t]}function T(t,e,r,n,i){var a=null;if(l.isArrayOrTypedArray(t)){a=[];for(var o=0;o<e;o++)void 0===t[o]?a[o]=n:a[o]=r(t[o],i)}else a=r(t,l.identity);return a}function A(t){if(l.isArrayOrTypedArray(t)){var e=t[0];return l.isArrayOrTypedArray(e)&&(t=e),"rgb("+t.slice(0,3).map(function(t){return Math.round(255*t)})+")"}return null}function k(t){return l.isArrayOrTypedArray(t)?4===t.length&&"number"==typeof t[0]?A(t):t.map(A):null}m.handlePick=function(t){if(t.object&&(t.object===this.linePlot||t.object===this.delaunayMesh||t.object===this.textMarkers||t.object===this.scatterPlot)){var e=t.index=t.data.index;return t.object.highlight&&t.object.highlight(null),this.scatterPlot&&(t.object=this.scatterPlot,this.scatterPlot.highlight(t.data)),t.textLabel="",this.textLabels&&(Array.isArray(this.textLabels)?(this.textLabels[e]||0===this.textLabels[e])&&(t.textLabel=this.textLabels[e]):t.textLabel=this.textLabels),t.traceCoordinate=[this.data.x[e],this.data.y[e],this.data.z[e]],!0}},m.update=function(t){var e,r,p,y,m=this.scene.glplot.gl,A=h.solid;this.data=t;var M=function(t,e){var r,n,i,a,o,s,h=[],p=t.fullSceneLayout,y=t.dataScale,m=p.xaxis,A=p.yaxis,k=p.zaxis,M=e.marker,S=e.line,E=e.x||[],L=e.y||[],C=e.z||[],P=E.length,O=e.xcalendar,I=e.ycalendar,D=e.zcalendar;for(o=0;o<P;o++)r=m.d2l(E[o],0,O)*y[0],n=A.d2l(L[o],0,I)*y[1],i=k.d2l(C[o],0,D)*y[2],h[o]=[r,n,i];if(Array.isArray(e.text))s=e.text;else if(void 0!==e.text)for(s=new Array(P),o=0;o<P;o++)s[o]=e.text;function z(t,e){var r=p[t];return d.tickText(r,r.d2l(e),!0).text}var R=e.texttemplate;if(R){var F=t.fullLayout._d3locale,B=Array.isArray(R),N=B?Math.min(R.length,P):P,j=B?function(t){return R[t]}:function(){return R};for(s=new Array(N),o=0;o<N;o++){var U={x:E[o],y:L[o],z:C[o]},V={xLabel:z("xaxis",E[o]),yLabel:z("yaxis",L[o]),zLabel:z("zaxis",C[o])},H={};v(H,e,o);var q=e._meta||{};s[o]=l.texttemplateString(j(o),V,F,H,U,q)}}if(a={position:h,mode:e.mode,text:s},"line"in e&&(a.lineColor=c(S,1,P),a.lineWidth=S.width,a.lineDashes=S.dash),"marker"in e){var G=f(e);a.scatterColor=c(M,1,P),a.scatterSize=T(M.size,P,_,20,G),a.scatterMarker=T(M.symbol,P,w,"●"),a.scatterLineWidth=M.line.width,a.scatterLineColor=c(M.line,1,P),a.scatterAngle=0}"textposition"in e&&(a.textOffset=function(t){var e=[0,0];if(Array.isArray(t))for(var r=0;r<t.length;r++)e[r]=[0,0],t[r]&&(e[r][0]=x(t[r]),e[r][1]=b(t[r]));else e[0]=x(t),e[1]=b(t);return e}(e.textposition),a.textColor=c(e.textfont,1,P),a.textSize=T(e.textfont.size,P,l.identity,12),a.textFont=e.textfont.family,a.textAngle=0);var Y=["x","y","z"];for(a.project=[!1,!1,!1],a.projectScale=[1,1,1],a.projectOpacity=[1,1,1],o=0;o<3;++o){var W=e.projection[Y[o]];(a.project[o]=W.show)&&(a.projectOpacity[o]=W.opacity,a.projectScale[o]=W.scale)}a.errorBounds=g(e,y,p);var Z=function(t){for(var e=[0,0,0],r=[[0,0,0],[0,0,0],[0,0,0]],n=[1,1,1],i=0;i<3;i++){var a=t[i];a&&!1!==a.copy_zstyle&&!1!==t[2].visible&&(a=t[2]),a&&a.visible&&(e[i]=a.width/2,r[i]=u(a.color),n[i]=a.thickness)}return{capSize:e,color:r,lineWidth:n}}([e.error_x,e.error_y,e.error_z]);return a.errorColor=Z.color,a.errorLineWidth=Z.lineWidth,a.errorCapSize=Z.capSize,a.delaunayAxis=e.surfaceaxis,a.delaunayColor=u(e.surfacecolor),a}(this.scene,t);"mode"in M&&(this.mode=M.mode),"lineDashes"in M&&M.lineDashes in h&&(A=h[M.lineDashes]),this.color=k(M.scatterColor)||k(M.lineColor),this.dataPoints=M.position,e={gl:this.scene.glplot.gl,position:M.position,color:M.lineColor,lineWidth:M.lineWidth||1,dashes:A[0],dashScale:A[1],opacity:t.opacity,connectGaps:t.connectgaps},-1!==this.mode.indexOf("lines")?this.linePlot?this.linePlot.update(e):(this.linePlot=n(e),this.linePlot._trace=this,this.scene.glplot.add(this.linePlot)):this.linePlot&&(this.scene.glplot.remove(this.linePlot),this.linePlot.dispose(),this.linePlot=null);var S=t.opacity;if(t.marker&&void 0!==t.marker.opacity&&(S*=t.marker.opacity),r={gl:this.scene.glplot.gl,position:M.position,color:M.scatterColor,size:M.scatterSize,glyph:M.scatterMarker,opacity:S,orthographic:!0,lineWidth:M.scatterLineWidth,lineColor:M.scatterLineColor,project:M.project,projectScale:M.projectScale,projectOpacity:M.projectOpacity},-1!==this.mode.indexOf("markers")?this.scatterPlot?this.scatterPlot.update(r):(this.scatterPlot=i(r),this.scatterPlot._trace=this,this.scatterPlot.highlightScale=1,this.scene.glplot.add(this.scatterPlot)):this.scatterPlot&&(this.scene.glplot.remove(this.scatterPlot),this.scatterPlot.dispose(),this.scatterPlot=null),y={gl:this.scene.glplot.gl,position:M.position,glyph:M.text,color:M.textColor,size:M.textSize,angle:M.textAngle,alignment:M.textOffset,font:M.textFont,orthographic:!0,lineWidth:0,project:!1,opacity:t.opacity},this.textLabels=t.hovertext||t.text,-1!==this.mode.indexOf("text")?this.textMarkers?this.textMarkers.update(y):(this.textMarkers=i(y),this.textMarkers._trace=this,this.textMarkers.highlightScale=1,this.scene.glplot.add(this.textMarkers)):this.textMarkers&&(this.scene.glplot.remove(this.textMarkers),this.textMarkers.dispose(),this.textMarkers=null),p={gl:this.scene.glplot.gl,position:M.position,color:M.errorColor,error:M.errorBounds,lineWidth:M.errorLineWidth,capSize:M.errorCapSize,opacity:t.opacity},this.errorBars?M.errorBounds?this.errorBars.update(p):(this.scene.glplot.remove(this.errorBars),this.errorBars.dispose(),this.errorBars=null):M.errorBounds&&(this.errorBars=a(p),this.errorBars._trace=this,this.scene.glplot.add(this.errorBars)),M.delaunayAxis>=0){var E=function(t,e,r){var n,i=(r+1)%3,a=(r+2)%3,o=[],l=[];for(n=0;n<t.length;++n){var u=t[n];!isNaN(u[i])&&isFinite(u[i])&&!isNaN(u[a])&&isFinite(u[a])&&(o.push([u[i],u[a]]),l.push(n))}var c=s(o);for(n=0;n<c.length;++n)for(var f=c[n],h=0;h<f.length;++h)f[h]=l[f[h]];return{positions:t,cells:c,meshColor:e}}(M.position,M.delaunayColor,M.delaunayAxis);E.opacity=t.opacity,this.delaunayMesh?this.delaunayMesh.update(E):(E.gl=m,this.delaunayMesh=o(E),this.delaunayMesh._trace=this,this.scene.glplot.add(this.delaunayMesh))}else this.delaunayMesh&&(this.scene.glplot.remove(this.delaunayMesh),this.delaunayMesh.dispose(),this.delaunayMesh=null)},m.dispose=function(){this.linePlot&&(this.scene.glplot.remove(this.linePlot),this.linePlot.dispose()),this.scatterPlot&&(this.scene.glplot.remove(this.scatterPlot),this.scatterPlot.dispose()),this.errorBars&&(this.scene.glplot.remove(this.errorBars),this.errorBars.dispose()),this.textMarkers&&(this.scene.glplot.remove(this.textMarkers),this.textMarkers.dispose()),this.delaunayMesh&&(this.scene.glplot.remove(this.delaunayMesh),this.delaunayMesh.dispose())},t.exports=function(t,e){var r=new y(t,e.uid);return r.update(e),r}},13353:function(t,e,r){"use strict";var n=r(26446),i=r(98054);function a(t){this.scene=t,this.gl=t.gl,this.pixelRatio=t.pixelRatio,this.screenBox=[0,0,1,1],this.viewBox=[0,0,1,1],this.dataBox=[-1,-1,1,1],this.borderLineEnable=[!1,!1,!1,!1],this.borderLineWidth=[1,1,1,1],this.borderLineColor=[[0,0,0,1],[0,0,0,1],[0,0,0,1],[0,0,0,1]],this.ticks=[[],[]],this.tickEnable=[!0,!0,!1,!1],this.tickPad=[15,15,15,15],this.tickAngle=[0,0,0,0],this.tickColor=[[0,0,0,1],[0,0,0,1],[0,0,0,1],[0,0,0,1]],this.tickMarkLength=[0,0,0,0],this.tickMarkWidth=[0,0,0,0],this.tickMarkColor=[[0,0,0,1],[0,0,0,1],[0,0,0,1],[0,0,0,1]],this.labels=["x","y"],this.labelEnable=[!0,!0,!1,!1],this.labelAngle=[0,Math.PI/2,0,3*Math.PI/2],this.labelPad=[15,15,15,15],this.labelSize=[12,12],this.labelFont=["sans-serif","sans-serif"],this.labelColor=[[0,0,0,1],[0,0,0,1],[0,0,0,1],[0,0,0,1]],this.title="",this.titleEnable=!0,this.titleCenter=[0,0,0,0],this.titleAngle=0,this.titleColor=[0,0,0,1],this.titleFont="sans-serif",this.titleSize=18,this.gridLineEnable=[!0,!0],this.gridLineColor=[[0,0,0,.5],[0,0,0,.5]],this.gridLineWidth=[1,1],this.zeroLineEnable=[!0,!0],this.zeroLineWidth=[1,1],this.zeroLineColor=[[0,0,0,1],[0,0,0,1]],this.borderColor=[0,0,0,0],this.backgroundColor=[0,0,0,0],this.static=this.scene.staticPlot}var o=a.prototype,s=["xaxis","yaxis"];o.merge=function(t){var e,r,n,a,o,l,u,c,f,h,p;for(this.titleEnable=!1,this.backgroundColor=i(t.plot_bgcolor),h=0;h<2;++h){var d=(e=s[h]).charAt(0);for(n=(r=t[this.scene[e]._name]).title.text===this.scene.fullLayout._dfltTitle[d]?"":r.title.text,p=0;p<=2;p+=2)this.labelEnable[h+p]=!1,this.labels[h+p]=n,this.labelColor[h+p]=i(r.title.font.color),this.labelFont[h+p]=r.title.font.family,this.labelSize[h+p]=r.title.font.size,this.labelPad[h+p]=this.getLabelPad(e,r),this.tickEnable[h+p]=!1,this.tickColor[h+p]=i((r.tickfont||{}).color),this.tickAngle[h+p]="auto"===r.tickangle?0:Math.PI*-r.tickangle/180,this.tickPad[h+p]=this.getTickPad(r),this.tickMarkLength[h+p]=0,this.tickMarkWidth[h+p]=r.tickwidth||0,this.tickMarkColor[h+p]=i(r.tickcolor),this.borderLineEnable[h+p]=!1,this.borderLineColor[h+p]=i(r.linecolor),this.borderLineWidth[h+p]=r.linewidth||0;u=this.hasSharedAxis(r),o=this.hasAxisInDfltPos(e,r)&&!u,l=this.hasAxisInAltrPos(e,r)&&!u,a=r.mirror||!1,c=u?-1!==String(a).indexOf("all"):!!a,f=u?"allticks"===a:-1!==String(a).indexOf("ticks"),o?this.labelEnable[h]=!0:l&&(this.labelEnable[h+2]=!0),o?this.tickEnable[h]=r.showticklabels:l&&(this.tickEnable[h+2]=r.showticklabels),(o||c)&&(this.borderLineEnable[h]=r.showline),(l||c)&&(this.borderLineEnable[h+2]=r.showline),(o||f)&&(this.tickMarkLength[h]=this.getTickMarkLength(r)),(l||f)&&(this.tickMarkLength[h+2]=this.getTickMarkLength(r)),this.gridLineEnable[h]=r.showgrid,this.gridLineColor[h]=i(r.gridcolor),this.gridLineWidth[h]=r.gridwidth,this.zeroLineEnable[h]=r.zeroline,this.zeroLineColor[h]=i(r.zerolinecolor),this.zeroLineWidth[h]=r.zerolinewidth}},o.hasSharedAxis=function(t){var e=this.scene,r=e.fullLayout._subplots.gl2d;return 0!==n.findSubplotsWithAxis(r,t).indexOf(e.id)},o.hasAxisInDfltPos=function(t,e){var r=e.side;return"xaxis"===t?"bottom"===r:"yaxis"===t?"left"===r:void 0},o.hasAxisInAltrPos=function(t,e){var r=e.side;return"xaxis"===t?"top"===r:"yaxis"===t?"right"===r:void 0},o.getLabelPad=function(t,e){var r=1.5,n=e.title.font.size,i=e.showticklabels;return"xaxis"===t?"top"===e.side?n*(r+(i?1:0))-10:n*(r+(i?.5:0))-10:"yaxis"===t?"right"===e.side?10+n*(r+(i?1:.5)):10+n*(r+(i?.5:0)):void 0},o.getTickPad=function(t){return"outside"===t.ticks?10+t.ticklen:15},o.getTickMarkLength=function(t){if(!t.ticks)return 0;var e=t.ticklen;return"inside"===t.ticks?-e:e},t.exports=function(t){return new a(t)}},13408:function(t,e,r){"use strict";var n=r(48648);n.plot=r(26877),t.exports=n},13516:function(t,e,r){"use strict";var n=r(15181),i=r(92444),a=r(79444).N;t.exports=function(t,e,r,o){var s,l,u=o.type,c=o.attributes,f=o.handleDefaults,h=o.partition||"x",p=e._subplots[u],d=p.length,v=d&&p[0].replace(/\d+$/,"");function g(t,e){return n.coerce(s,l,c,t,e)}for(var y=0;y<d;y++){var m=p[y];s=t[m]?t[m]:t[m]={},l=i.newContainer(e,m,v),o.noUirevision||g("uirevision",e.uirevision);var x={};x[h]=[y/d,(y+1)/d],a(l,e,g,x),o.id=m,f(s,l,g,o)}}},13582:function(t,e,r){"use strict";t.exports=r(90981)},13616:function(t,e,r){"use strict";var n=r(45728).dfltConfig,i=r(69543),a=t.exports={};a.log=function(){var t;if(n.logging>1){var e=["LOG:"];for(t=0;t<arguments.length;t++)e.push(arguments[t]);console.trace.apply(console,e)}if(n.notifyOnLogging>1){var r=[];for(t=0;t<arguments.length;t++)r.push(arguments[t]);i(r.join("<br>"),"long")}},a.warn=function(){var t;if(n.logging>0){var e=["WARN:"];for(t=0;t<arguments.length;t++)e.push(arguments[t]);console.trace.apply(console,e)}if(n.notifyOnLogging>0){var r=[];for(t=0;t<arguments.length;t++)r.push(arguments[t]);i(r.join("<br>"),"stick")}},a.error=function(){var t;if(n.logging>0){var e=["ERROR:"];for(t=0;t<arguments.length;t++)e.push(arguments[t]);console.error.apply(console,e)}if(n.notifyOnLogging>0){var r=[];for(t=0;t<arguments.length;t++)r.push(arguments[t]);i(r.join("<br>"),"stick")}}},13621:function(t,e,r){"use strict";t.exports=r(34758)},13625:function(t){"use strict";t.exports=function(t,e,n){var i,a,o={};if("string"==typeof e&&(e=r(e)),Array.isArray(e)){var s={};for(a=0;a<e.length;a++)s[e[a]]=!0;e=s}for(i in e)e[i]=r(e[i]);var l={};for(i in e){var u=e[i];if(Array.isArray(u))for(a=0;a<u.length;a++){var c=u[a];if(n&&(l[c]=!0),c in t){if(o[i]=t[c],n)for(var f=a;f<u.length;f++)l[u[f]]=!0;break}}else i in t&&(e[i]&&(o[i]=t[i]),n&&(l[i]=!0))}if(n)for(i in t)l[i]||(o[i]=t[i]);return o};var e={};function r(t){return e[t]?e[t]:("string"==typeof t&&(t=e[t]=t.split(/\s*,\s*|\s+/)),t)}},13636:function(t){"use strict";t.exports=ReferenceError},13800:function(t){"use strict";t.exports={barmode:{valType:"enumerated",values:["stack","group","overlay","relative"],dflt:"group",editType:"calc"},barnorm:{valType:"enumerated",values:["","fraction","percent"],dflt:"",editType:"calc"},bargap:{valType:"number",min:0,max:1,editType:"calc"},bargroupgap:{valType:"number",min:0,max:1,dflt:0,editType:"calc"}}},13889:function(t,e,r){"use strict";var n=r(16534),i=r(37101).GW,a=r(95304),o=r(15181),s=r(53511).TEXTPAD,l=r(3095).toMoveInsideBar,u=r(70394).recordMinTextSize,c=r(93952),f=r(69110);function h(t){return a.isHierarchyRoot(t)?"":a.getPtId(t)}t.exports=function(t,e,r,p,d){var v=t._fullLayout,g=e[0],y=g.trace,m="icicle"===y.type,x=g.hierarchy,b=a.findEntryWithLevel(x,y.level),_=n.select(r),w=_.selectAll("g.pathbar"),T=_.selectAll("g.slice");if(!b)return w.remove(),void T.remove();var A=a.isHierarchyRoot(b),k=!v.uniformtext.mode&&a.hasTransition(p),M=a.getMaxDepth(y),S=v._size,E=y.domain,L=S.w*(E.x[1]-E.x[0]),C=S.h*(E.y[1]-E.y[0]),P=L,O=y.pathbar.thickness,I=y.marker.line.width+c.gapWithPathbar,D=y.pathbar.visible?y.pathbar.side.indexOf("bottom")>-1?C+I:-(O+I):0,z={x0:P,x1:P,y0:D,y1:D+O},R=function(t,e,r){var n=y.tiling.pad,i=function(t){return t-n<=e.x0},a=function(t){return t+n>=e.x1},o=function(t){return t-n<=e.y0},s=function(t){return t+n>=e.y1};return t.x0===e.x0&&t.x1===e.x1&&t.y0===e.y0&&t.y1===e.y1?{x0:t.x0,x1:t.x1,y0:t.y0,y1:t.y1}:{x0:i(t.x0-n)?0:a(t.x0-n)?r[0]:t.x0,x1:i(t.x1+n)?0:a(t.x1+n)?r[0]:t.x1,y0:o(t.y0-n)?0:s(t.y0-n)?r[1]:t.y0,y1:o(t.y1+n)?0:s(t.y1+n)?r[1]:t.y1}},F=null,B={},N={},j=null,U=function(t,e){return e?B[h(t)]:N[h(t)]};g.hasMultipleRoots&&A&&M++,y._maxDepth=M,y._backgroundColor=v.paper_bgcolor,y._entryDepth=b.data.depth,y._atRootLevel=A;var V=-L/2+S.l+S.w*(E.x[1]+E.x[0])/2,H=-C/2+S.t+S.h*(1-(E.y[1]+E.y[0])/2),q=function(t){return V+t},G=function(t){return H+t},Y=G(0),W=q(0),Z=function(t){return W+t},X=function(t){return Y+t};function J(t,e){return t+","+e}var K=Z(0),$=function(t){t.x=Math.max(K,t.x)},Q=y.pathbar.edgeshape,tt=y[m?"tiling":"marker"].pad,et=function(t){return-1!==y.textposition.indexOf(t)},rt=et("top"),nt=et("left"),it=et("right"),at=et("bottom"),ot=function(t,e){var r=t.x0,n=t.x1,i=t.y0,a=t.y1,o=t.textBB,c=rt||e.isHeader&&!at?"start":at?"end":"middle",f=et("right"),h=et("left")||e.onPathbar?-1:f?1:0;if(e.isHeader){if((r+=(m?tt:tt.l)-s)>=(n-=(m?tt:tt.r)-s)){var p=(r+n)/2;r=p,n=p}var d;at?i<(d=a-(m?tt:tt.b))&&d<a&&(i=d):i<(d=i+(m?tt:tt.t))&&d<a&&(a=d)}var g=l(r,n,i,a,o,{isHorizontal:!1,constrained:!0,angle:0,anchor:c,leftToRight:h});return g.fontSize=e.fontSize,g.targetX=q(g.targetX),g.targetY=G(g.targetY),isNaN(g.targetX)||isNaN(g.targetY)?{}:(r!==n&&i!==a&&u(y.type,g,v),{scale:g.scale,rotate:g.rotate,textX:g.textX,textY:g.textY,anchorX:g.anchorX,anchorY:g.anchorY,targetX:g.targetX,targetY:g.targetY})},st=function(t,e){for(var r,n=0,i=t;!r&&n<M;)n++,(i=i.parent)?r=U(i,e):n=M;return r||{}},lt=function(t,e,r,n,a){var s,l=U(t,e);if(l)s=l;else if(e)s=z;else if(F)if(t.parent){var u=j||r;u&&!e?s=R(t,u,n):(s={},o.extendFlat(s,st(t,e)))}else s=o.extendFlat({},t),m&&("h"===a.orientation?a.flipX?s.x0=t.x1:s.x1=0:a.flipY?s.y0=t.y1:s.y1=0);else s={};return i(s,{x0:t.x0,x1:t.x1,y0:t.y0,y1:t.y1})},ut=function(t,e,r,n){var s=U(t,e),l={},c=function(t,e,r,n){if(e)return B[h(x)]||z;var i=N[y.level]||r;return function(t){return t.data.depth-b.data.depth<M}(t)?R(t,i,n):{}}(t,e,r,n);o.extendFlat(l,{transform:ot({x0:c.x0,x1:c.x1,y0:c.y0,y1:c.y1,textBB:t.textBB,_text:t._text},{isHeader:a.isHeader(t,y)})}),s?l=s:t.parent&&o.extendFlat(l,st(t,e));var f=t.transform;return t.x0!==t.x1&&t.y0!==t.y1&&u(y.type,f,v),i(l,{transform:{scale:f.scale,rotate:f.rotate,textX:f.textX,textY:f.textY,anchorX:f.anchorX,anchorY:f.anchorY,targetX:f.targetX,targetY:f.targetY}})},ct=function(t,e,r,a,o){var s=a[0],l=a[1];k?t.exit().transition().each(function(){var t=n.select(this);t.select("path.surface").transition().attrTween("d",function(t){var r=function(t,e,r,n){var a,o=U(t,e);if(e)a=z;else{var s=U(b,e);a=s?R(t,s,n):{}}return i(o,a)}(t,e,0,[s,l]);return function(t){return o(r(t))}}),t.select("g.slicetext").attr("opacity",0)}).remove():t.exit().remove()},ft=function(t){var e=t.transform;return t.x0!==t.x1&&t.y0!==t.y1&&u(y.type,e,v),o.getTextTransform({textX:e.textX,textY:e.textY,anchorX:e.anchorX,anchorY:e.anchorY,targetX:e.targetX,targetY:e.targetY,scale:e.scale,rotate:e.rotate})};k&&(w.each(function(t){B[h(t)]={x0:t.x0,x1:t.x1,y0:t.y0,y1:t.y1},t.transform&&(B[h(t)].transform={textX:t.transform.textX,textY:t.transform.textY,anchorX:t.transform.anchorX,anchorY:t.transform.anchorY,targetX:t.transform.targetX,targetY:t.transform.targetY,scale:t.transform.scale,rotate:t.transform.rotate})}),T.each(function(t){N[h(t)]={x0:t.x0,x1:t.x1,y0:t.y0,y1:t.y1},t.transform&&(N[h(t)].transform={textX:t.transform.textX,textY:t.transform.textY,anchorX:t.transform.anchorX,anchorY:t.transform.anchorY,targetX:t.transform.targetX,targetY:t.transform.targetY,scale:t.transform.scale,rotate:t.transform.rotate}),!F&&a.isEntry(t)&&(F=t)})),j=d(t,e,b,T,{width:L,height:C,viewX:q,viewY:G,pathSlice:function(t){var e=q(t.x0),r=q(t.x1),n=G(t.y0),i=G(t.y1),a=r-e,o=i-n;if(!a||!o)return"";var s=y.marker.cornerradius||0,l=Math.min(s,a/2,o/2);l&&t.data&&t.data.data&&t.data.data.label&&(rt&&(l=Math.min(l,tt.t)),nt&&(l=Math.min(l,tt.l)),it&&(l=Math.min(l,tt.r)),at&&(l=Math.min(l,tt.b)));var u=function(t,e){return l?"a"+J(l,l)+" 0 0 1 "+J(t,e):""};return"M"+J(e,n+l)+u(l,-l)+"L"+J(r-l,n)+u(l,l)+"L"+J(r,i-l)+u(-l,l)+"L"+J(e+l,i)+u(-l,-l)+"Z"},toMoveInsideSlice:ot,prevEntry:F,makeUpdateSliceInterpolator:lt,makeUpdateTextInterpolator:ut,handleSlicesExit:ct,hasTransition:k,strTransform:ft}),y.pathbar.visible?f(t,e,b,w,{barDifY:D,width:P,height:O,viewX:Z,viewY:X,pathSlice:function(t){var e=Z(Math.max(Math.min(t.x0,t.x0),0)),r=Z(Math.min(Math.max(t.x1,t.x1),P)),n=X(t.y0),i=X(t.y1),a=O/2,o={},s={};o.x=e,s.x=r,o.y=s.y=(n+i)/2;var l={x:e,y:n},u={x:r,y:n},c={x:r,y:i},f={x:e,y:i};return">"===Q?(l.x-=a,u.x-=a,c.x-=a,f.x-=a):"/"===Q?(c.x-=a,f.x-=a,o.x-=a/2,s.x-=a/2):"\\"===Q?(l.x-=a,u.x-=a,o.x-=a/2,s.x-=a/2):"<"===Q&&(o.x-=a,s.x-=a),$(l),$(f),$(o),$(u),$(c),$(s),"M"+J(l.x,l.y)+"L"+J(u.x,u.y)+"L"+J(s.x,s.y)+"L"+J(c.x,c.y)+"L"+J(f.x,f.y)+"L"+J(o.x,o.y)+"Z"},toMoveInsideSlice:ot,makeUpdateSliceInterpolator:lt,makeUpdateTextInterpolator:ut,handleSlicesExit:ct,hasTransition:k,strTransform:ft}):w.remove()}},14083:function(t,e,r){"use strict";var n=r(5159),i=r(15181),a=r(44236),o=r(88191),s=r(93024).makeBlank,l=r(90438);function u(t){var e,r=t[0].trace,n=r._opts;if(r.selectedpoints){for(var a=o.makeSelectedPointStyleFns(r),s=0;s<t.length;s++){var l=t[s];l.fOut&&(l.fOut.properties.mo2=a.selectedOpacityFn(l))}e={type:"identity",property:"mo2"}}else e=i.isArrayOrTypedArray(r.marker.opacity)?{type:"identity",property:"mo"}:r.marker.opacity;return i.extendFlat(n.fill.paint,{"fill-opacity":e}),i.extendFlat(n.line.paint,{"line-opacity":e}),n}t.exports={convert:function(t){var e=t[0].trace,r=!0===e.visible&&0!==e._length,o={layout:{visibility:"none"},paint:{}},c={layout:{visibility:"none"},paint:{}},f=e._opts={fill:o,line:c,geojson:s()};if(!r)return f;var h=l.extractTraceFeature(t);if(!h)return f;var p,d,v,g=a.makeColorScaleFuncFromTrace(e),y=e.marker,m=y.line||{};i.isArrayOrTypedArray(y.opacity)&&(p=function(t){var e=t.mo;return n(e)?+i.constrain(e,0,1):0}),i.isArrayOrTypedArray(m.color)&&(d=function(t){return t.mlc}),i.isArrayOrTypedArray(m.width)&&(v=function(t){return t.mlw});for(var x=0;x<t.length;x++){var b=t[x],_=b.fOut;if(_){var w=_.properties;w.fc=g(b.z),p&&(w.mo=p(b)),d&&(w.mlc=d(b)),v&&(w.mlw=v(b)),b.ct=w.ct,b._polygons=l.feature2polygons(_)}}var T=p?{type:"identity",property:"mo"}:y.opacity;return i.extendFlat(o.paint,{"fill-color":{type:"identity",property:"fc"},"fill-opacity":T}),i.extendFlat(c.paint,{"line-color":d?{type:"identity",property:"mlc"}:m.color,"line-width":v?{type:"identity",property:"mlw"}:m.width,"line-opacity":T}),o.layout.visibility="visible",c.layout.visibility="visible",f.geojson={type:"FeatureCollection",features:h},u(t),f},convertOnSelect:u}},14102:function(t,e,r){var n;function i(t){function r(){if(r.enabled){var t=r,i=+new Date,a=i-(n||i);t.diff=a,t.prev=n,t.curr=i,n=i;for(var o=new Array(arguments.length),s=0;s<o.length;s++)o[s]=arguments[s];o[0]=e.coerce(o[0]),"string"!=typeof o[0]&&o.unshift("%O");var l=0;o[0]=o[0].replace(/%([a-zA-Z%])/g,function(r,n){if("%%"===r)return r;l++;var i=e.formatters[n];if("function"==typeof i){var a=o[l];r=i.call(t,a),o.splice(l,1),l--}return r}),e.formatArgs.call(t,o),(r.log||e.log||console.log.bind(console)).apply(t,o)}}return r.namespace=t,r.enabled=e.enabled(t),r.useColors=e.useColors(),r.color=function(t){var r,n=0;for(r in t)n=(n<<5)-n+t.charCodeAt(r),n|=0;return e.colors[Math.abs(n)%e.colors.length]}(t),"function"==typeof e.init&&e.init(r),r}(e=t.exports=i.debug=i.default=i).coerce=function(t){return t instanceof Error?t.stack||t.message:t},e.disable=function(){e.enable("")},e.enable=function(t){e.save(t),e.names=[],e.skips=[];for(var r=("string"==typeof t?t:"").split(/[\s,]+/),n=r.length,i=0;i<n;i++)r[i]&&("-"===(t=r[i].replace(/\*/g,".*?"))[0]?e.skips.push(new RegExp("^"+t.substr(1)+"$")):e.names.push(new RegExp("^"+t+"$")))},e.enabled=function(t){var r,n;for(r=0,n=e.skips.length;r<n;r++)if(e.skips[r].test(t))return!1;for(r=0,n=e.names.length;r<n;r++)if(e.names[r].test(t))return!0;return!1},e.humanize=r(28201),e.names=[],e.skips=[],e.formatters={}},14222:function(t,e,r){"use strict";var n=r(50260);function i(t){return i="function"==typeof Symbol&&"symbol"==typeof Symbol.iterator?function(t){return typeof t}:function(t){return t&&"function"==typeof Symbol&&t.constructor===Symbol&&t!==Symbol.prototype?"symbol":typeof t},i(t)}function a(t,e){for(var r=0;r<e.length;r++){var n=e[r];n.enumerable=n.enumerable||!1,n.configurable=!0,"value"in n&&(n.writable=!0),Object.defineProperty(t,s(n.key),n)}}function o(t,e,r){return e&&a(t.prototype,e),r&&a(t,r),Object.defineProperty(t,"prototype",{writable:!1}),t}function s(t){var e=function(t){if("object"!==i(t)||null===t)return t;var e=t[Symbol.toPrimitive];if(void 0!==e){var r=e.call(t,"string");if("object"!==i(r))return r;throw new TypeError("@@toPrimitive must return a primitive value.")}return String(t)}(t);return"symbol"===i(e)?e:String(e)}var l,u,c=r(90355).codes,f=c.ERR_AMBIGUOUS_ARGUMENT,h=c.ERR_INVALID_ARG_TYPE,p=c.ERR_INVALID_ARG_VALUE,d=c.ERR_INVALID_RETURN_VALUE,v=c.ERR_MISSING_ARGS,g=r(60352),y=r(73147).inspect,m=r(73147).types,x=m.isPromise,b=m.isRegExp,_=r(79588)(),w=r(72028)(),T=r(47745)("RegExp.prototype.test");function A(){var t=r(61717);l=t.isDeepEqual,u=t.isDeepStrictEqual}new Map;var k=!1,M=t.exports=C,S={};function E(t){if(t.message instanceof Error)throw t.message;throw new g(t)}function L(t,e,r,n){if(!r){var i=!1;if(0===e)i=!0,n="No value argument passed to `assert.ok()`";else if(n instanceof Error)throw n;var a=new g({actual:r,expected:!0,message:n,operator:"==",stackStartFn:t});throw a.generatedMessage=i,a}}function C(){for(var t=arguments.length,e=new Array(t),r=0;r<t;r++)e[r]=arguments[r];L.apply(void 0,[C,e.length].concat(e))}M.fail=function t(e,r,i,a,o){var s,l=arguments.length;if(0===l?s="Failed":1===l?(i=e,e=void 0):(!1===k&&(k=!0,(n.emitWarning?n.emitWarning:console.warn.bind(console))("assert.fail() with more than one argument is deprecated. Please use assert.strictEqual() instead or only pass a message.","DeprecationWarning","DEP0094")),2===l&&(a="!=")),i instanceof Error)throw i;var u={actual:e,expected:r,operator:void 0===a?"fail":a,stackStartFn:o||t};void 0!==i&&(u.message=i);var c=new g(u);throw s&&(c.message=s,c.generatedMessage=!0),c},M.AssertionError=g,M.ok=C,M.equal=function t(e,r,n){if(arguments.length<2)throw new v("actual","expected");e!=r&&E({actual:e,expected:r,message:n,operator:"==",stackStartFn:t})},M.notEqual=function t(e,r,n){if(arguments.length<2)throw new v("actual","expected");e==r&&E({actual:e,expected:r,message:n,operator:"!=",stackStartFn:t})},M.deepEqual=function t(e,r,n){if(arguments.length<2)throw new v("actual","expected");void 0===l&&A(),l(e,r)||E({actual:e,expected:r,message:n,operator:"deepEqual",stackStartFn:t})},M.notDeepEqual=function t(e,r,n){if(arguments.length<2)throw new v("actual","expected");void 0===l&&A(),l(e,r)&&E({actual:e,expected:r,message:n,operator:"notDeepEqual",stackStartFn:t})},M.deepStrictEqual=function t(e,r,n){if(arguments.length<2)throw new v("actual","expected");void 0===l&&A(),u(e,r)||E({actual:e,expected:r,message:n,operator:"deepStrictEqual",stackStartFn:t})},M.notDeepStrictEqual=function t(e,r,n){if(arguments.length<2)throw new v("actual","expected");void 0===l&&A(),u(e,r)&&E({actual:e,expected:r,message:n,operator:"notDeepStrictEqual",stackStartFn:t})},M.strictEqual=function t(e,r,n){if(arguments.length<2)throw new v("actual","expected");w(e,r)||E({actual:e,expected:r,message:n,operator:"strictEqual",stackStartFn:t})},M.notStrictEqual=function t(e,r,n){if(arguments.length<2)throw new v("actual","expected");w(e,r)&&E({actual:e,expected:r,message:n,operator:"notStrictEqual",stackStartFn:t})};var P=o(function t(e,r,n){var i=this;!function(t,e){if(!(t instanceof e))throw new TypeError("Cannot call a class as a function")}(this,t),r.forEach(function(t){t in e&&(void 0!==n&&"string"==typeof n[t]&&b(e[t])&&T(e[t],n[t])?i[t]=n[t]:i[t]=e[t])})});function O(t,e,r,n){if("function"!=typeof e){if(b(e))return T(e,t);if(2===arguments.length)throw new h("expected",["Function","RegExp"],e);if("object"!==i(t)||null===t){var a=new g({actual:t,expected:e,message:r,operator:"deepStrictEqual",stackStartFn:n});throw a.operator=n.name,a}var o=Object.keys(e);if(e instanceof Error)o.push("name","message");else if(0===o.length)throw new p("error",e,"may not be an empty object");return void 0===l&&A(),o.forEach(function(i){"string"==typeof t[i]&&b(e[i])&&T(e[i],t[i])||function(t,e,r,n,i,a){if(!(r in t)||!u(t[r],e[r])){if(!n){var o=new P(t,i),s=new P(e,i,t),l=new g({actual:o,expected:s,operator:"deepStrictEqual",stackStartFn:a});throw l.actual=t,l.expected=e,l.operator=a.name,l}E({actual:t,expected:e,message:n,operator:a.name,stackStartFn:a})}}(t,e,i,r,o,n)}),!0}return void 0!==e.prototype&&t instanceof e||!Error.isPrototypeOf(e)&&!0===e.call({},t)}function I(t){if("function"!=typeof t)throw new h("fn","Function",t);try{t()}catch(t){return t}return S}function D(t){return x(t)||null!==t&&"object"===i(t)&&"function"==typeof t.then&&"function"==typeof t.catch}function z(t){return Promise.resolve().then(function(){var e;if("function"==typeof t){if(!D(e=t()))throw new d("instance of Promise","promiseFn",e)}else{if(!D(t))throw new h("promiseFn",["Function","Promise"],t);e=t}return Promise.resolve().then(function(){return e}).then(function(){return S}).catch(function(t){return t})})}function R(t,e,r,n){if("string"==typeof r){if(4===arguments.length)throw new h("error",["Object","Error","Function","RegExp"],r);if("object"===i(e)&&null!==e){if(e.message===r)throw new f("error/message",'The error message "'.concat(e.message,'" is identical to the message.'))}else if(e===r)throw new f("error/message",'The error "'.concat(e,'" is identical to the message.'));n=r,r=void 0}else if(null!=r&&"object"!==i(r)&&"function"!=typeof r)throw new h("error",["Object","Error","Function","RegExp"],r);if(e===S){var a="";r&&r.name&&(a+=" (".concat(r.name,")")),a+=n?": ".concat(n):".";var o="rejects"===t.name?"rejection":"exception";E({actual:void 0,expected:r,operator:t.name,message:"Missing expected ".concat(o).concat(a),stackStartFn:t})}if(r&&!O(e,r,n,t))throw e}function F(t,e,r,n){if(e!==S){if("string"==typeof r&&(n=r,r=void 0),!r||O(e,r)){var i=n?": ".concat(n):".",a="doesNotReject"===t.name?"rejection":"exception";E({actual:e,expected:r,operator:t.name,message:"Got unwanted ".concat(a).concat(i,"\n")+'Actual message: "'.concat(e&&e.message,'"'),stackStartFn:t})}throw e}}function B(t,e,r,n,a){if(!b(e))throw new h("regexp","RegExp",e);var o="match"===a;if("string"!=typeof t||T(e,t)!==o){if(r instanceof Error)throw r;var s=!r;r=r||("string"!=typeof t?'The "string" argument must be of type string. Received type '+"".concat(i(t)," (").concat(y(t),")"):(o?"The input did not match the regular expression ":"The input was expected to not match the regular expression ")+"".concat(y(e),". Input:\n\n").concat(y(t),"\n"));var l=new g({actual:t,expected:e,message:r,operator:a,stackStartFn:n});throw l.generatedMessage=s,l}}function N(){for(var t=arguments.length,e=new Array(t),r=0;r<t;r++)e[r]=arguments[r];L.apply(void 0,[N,e.length].concat(e))}M.throws=function t(e){for(var r=arguments.length,n=new Array(r>1?r-1:0),i=1;i<r;i++)n[i-1]=arguments[i];R.apply(void 0,[t,I(e)].concat(n))},M.rejects=function t(e){for(var r=arguments.length,n=new Array(r>1?r-1:0),i=1;i<r;i++)n[i-1]=arguments[i];return z(e).then(function(e){return R.apply(void 0,[t,e].concat(n))})},M.doesNotThrow=function t(e){for(var r=arguments.length,n=new Array(r>1?r-1:0),i=1;i<r;i++)n[i-1]=arguments[i];F.apply(void 0,[t,I(e)].concat(n))},M.doesNotReject=function t(e){for(var r=arguments.length,n=new Array(r>1?r-1:0),i=1;i<r;i++)n[i-1]=arguments[i];return z(e).then(function(e){return F.apply(void 0,[t,e].concat(n))})},M.ifError=function t(e){if(null!=e){var r="ifError got unwanted exception: ";"object"===i(e)&&"string"==typeof e.message?0===e.message.length&&e.constructor?r+=e.constructor.name:r+=e.message:r+=y(e);var n=new g({actual:e,expected:null,operator:"ifError",message:r,stackStartFn:t}),a=e.stack;if("string"==typeof a){var o=a.split("\n");o.shift();for(var s=n.stack.split("\n"),l=0;l<o.length;l++){var u=s.indexOf(o[l]);if(-1!==u){s=s.slice(0,u);break}}n.stack="".concat(s.join("\n"),"\n").concat(o.join("\n"))}throw n}},M.match=function t(e,r,n){B(e,r,n,t,"match")},M.doesNotMatch=function t(e,r,n){B(e,r,n,t,"doesNotMatch")},M.strict=_(N,M,{equal:M.strictEqual,deepEqual:M.deepStrictEqual,notEqual:M.notStrictEqual,notDeepEqual:M.notDeepStrictEqual}),M.strict.strict=M.strict},14476:function(t,e,r){"use strict";var n=r(93441),i=r(15181),a=r(19260).getTraceColor,o=i.fillText,s=r(4537).makeHoverPointText,l=r(64132).isPtInsidePolygon;t.exports=function(t,e,r){var u=t.cd,c=u[0].trace,f=t.subplot,h=f.radialAxis,p=f.angularAxis,d=f.vangles,v=d?l:i.isPtInsideSector,g=t.maxHoverDistance,y=p._period||2*Math.PI,m=Math.abs(h.g2p(Math.sqrt(e*e+r*r))),x=Math.atan2(r,e);if(h.range[0]>h.range[1]&&(x+=Math.PI),n.getClosest(u,function(t){return v(m,x,[t.rp0,t.rp1],[t.thetag0,t.thetag1],d)?g+Math.min(1,Math.abs(t.thetag1-t.thetag0)/y)-1+(t.rp1-m)/(t.rp1-t.rp0)-1:1/0},t),!1!==t.index){var b=u[t.index];t.x0=t.x1=b.ct[0],t.y0=t.y1=b.ct[1];var _=i.extendFlat({},b,{r:b.s,theta:b.p});return o(b,c,t),s(_,c,f,t),t.hovertemplate=c.hovertemplate,t.color=a(c,b),t.xLabelVal=t.yLabelVal=void 0,b.s<0&&(t.idealAlign="left"),[t]}}},14511:function(t,e,r){"use strict";var n=r(26446);t.exports=function(t,e,r){var i={},a=r[e.subplot]._subplot;return i.realLabel=n.tickText(a.radialAxis,t.real,!0).text,i.imagLabel=n.tickText(a.angularAxis,t.imag,!0).text,i}},14617:function(t,e,r){"use strict";var n=r(72198),i="1.10.1",a='© <a target="_blank" href="https://www.openstreetmap.org/copyright">OpenStreetMap</a> contributors',o=['© <a target="_blank" href="https://carto.com/">Carto</a>',a].join(" "),s=['Map tiles by <a target="_blank" href="https://stamen.com">Stamen Design</a>','under <a target="_blank" href="https://creativecommons.org/licenses/by/3.0">CC BY 3.0</a>',"|",'Data by <a target="_blank" href="https://openstreetmap.org">OpenStreetMap</a> contributors','under <a target="_blank" href="https://www.openstreetmap.org/copyright">ODbL</a>'].join(" "),l={"open-street-map":{id:"osm",version:8,sources:{"plotly-osm-tiles":{type:"raster",attribution:a,tiles:["https://a.tile.openstreetmap.org/{z}/{x}/{y}.png","https://b.tile.openstreetmap.org/{z}/{x}/{y}.png"],tileSize:256}},layers:[{id:"plotly-osm-tiles",type:"raster",source:"plotly-osm-tiles",minzoom:0,maxzoom:22}],glyphs:"https://fonts.openmaptiles.org/{fontstack}/{range}.pbf"},"white-bg":{id:"white-bg",version:8,sources:{},layers:[{id:"white-bg",type:"background",paint:{"background-color":"#FFFFFF"},minzoom:0,maxzoom:22}],glyphs:"https://fonts.openmaptiles.org/{fontstack}/{range}.pbf"},"carto-positron":{id:"carto-positron",version:8,sources:{"plotly-carto-positron":{type:"raster",attribution:o,tiles:["https://cartodb-basemaps-c.global.ssl.fastly.net/light_all/{z}/{x}/{y}.png"],tileSize:256}},layers:[{id:"plotly-carto-positron",type:"raster",source:"plotly-carto-positron",minzoom:0,maxzoom:22}],glyphs:"https://fonts.openmaptiles.org/{fontstack}/{range}.pbf"},"carto-darkmatter":{id:"carto-darkmatter",version:8,sources:{"plotly-carto-darkmatter":{type:"raster",attribution:o,tiles:["https://cartodb-basemaps-c.global.ssl.fastly.net/dark_all/{z}/{x}/{y}.png"],tileSize:256}},layers:[{id:"plotly-carto-darkmatter",type:"raster",source:"plotly-carto-darkmatter",minzoom:0,maxzoom:22}],glyphs:"https://fonts.openmaptiles.org/{fontstack}/{range}.pbf"},"stamen-terrain":{id:"stamen-terrain",version:8,sources:{"plotly-stamen-terrain":{type:"raster",attribution:s,tiles:["https://stamen-tiles.a.ssl.fastly.net/terrain/{z}/{x}/{y}.png"],tileSize:256}},layers:[{id:"plotly-stamen-terrain",type:"raster",source:"plotly-stamen-terrain",minzoom:0,maxzoom:22}],glyphs:"https://fonts.openmaptiles.org/{fontstack}/{range}.pbf"},"stamen-toner":{id:"stamen-toner",version:8,sources:{"plotly-stamen-toner":{type:"raster",attribution:s,tiles:["https://stamen-tiles.a.ssl.fastly.net/toner/{z}/{x}/{y}.png"],tileSize:256}},layers:[{id:"plotly-stamen-toner",type:"raster",source:"plotly-stamen-toner",minzoom:0,maxzoom:22}],glyphs:"https://fonts.openmaptiles.org/{fontstack}/{range}.pbf"},"stamen-watercolor":{id:"stamen-watercolor",version:8,sources:{"plotly-stamen-watercolor":{type:"raster",attribution:['Map tiles by <a target="_blank" href="https://stamen.com">Stamen Design</a>','under <a target="_blank" href="https://creativecommons.org/licenses/by/3.0">CC BY 3.0</a>',"|",'Data by <a target="_blank" href="https://openstreetmap.org">OpenStreetMap</a> contributors','under <a target="_blank" href="https://creativecommons.org/licenses/by-sa/3.0">CC BY SA</a>'].join(" "),tiles:["https://stamen-tiles.a.ssl.fastly.net/watercolor/{z}/{x}/{y}.png"],tileSize:256}},layers:[{id:"plotly-stamen-watercolor",type:"raster",source:"plotly-stamen-watercolor",minzoom:0,maxzoom:22}],glyphs:"https://fonts.openmaptiles.org/{fontstack}/{range}.pbf"}},u=n(l);t.exports={requiredVersion:i,styleUrlPrefix:"mapbox://styles/mapbox/",styleUrlSuffix:"v9",styleValuesMapbox:["basic","streets","outdoors","light","dark","satellite","satellite-streets"],styleValueDflt:"basic",stylesNonMapbox:l,styleValuesNonMapbox:u,traceLayerPrefix:"plotly-trace-layer-",layoutLayerPrefix:"plotly-layout-layer-",wrongVersionErrorMsg:["Your custom plotly.js bundle is not using the correct mapbox-gl version","Please install mapbox-gl@"+i+"."].join("\n"),noAccessTokenErrorMsg:["Missing Mapbox access token.","Mapbox trace type require a Mapbox access token to be registered.","For example:","  Plotly.newPlot(gd, data, layout, { mapboxAccessToken: 'my-access-token' });","More info here: https://www.mapbox.com/help/define-access-token/"].join("\n"),missingStyleErrorMsg:["No valid mapbox style found, please set `mapbox.style` to one of:",u.join(", "),"or register a Mapbox access token to use a Mapbox-served style."].join("\n"),multipleTokensErrorMsg:["Set multiple mapbox access token across different mapbox subplot,","using first token found as mapbox-gl does not allow multipleaccess tokens on the same page."].join("\n"),mapOnErrorMsg:"Mapbox error.",mapboxLogo:{path0:"m 10.5,1.24 c -5.11,0 -9.25,4.15 -9.25,9.25 0,5.1 4.15,9.25 9.25,9.25 5.1,0 9.25,-4.15 9.25,-9.25 0,-5.11 -4.14,-9.25 -9.25,-9.25 z m 4.39,11.53 c -1.93,1.93 -4.78,2.31 -6.7,2.31 -0.7,0 -1.41,-0.05 -2.1,-0.16 0,0 -1.02,-5.64 2.14,-8.81 0.83,-0.83 1.95,-1.28 3.13,-1.28 1.27,0 2.49,0.51 3.39,1.42 1.84,1.84 1.89,4.75 0.14,6.52 z",path1:"M 10.5,-0.01 C 4.7,-0.01 0,4.7 0,10.49 c 0,5.79 4.7,10.5 10.5,10.5 5.8,0 10.5,-4.7 10.5,-10.5 C 20.99,4.7 16.3,-0.01 10.5,-0.01 Z m 0,19.75 c -5.11,0 -9.25,-4.15 -9.25,-9.25 0,-5.1 4.14,-9.26 9.25,-9.26 5.11,0 9.25,4.15 9.25,9.25 0,5.13 -4.14,9.26 -9.25,9.26 z",path2:"M 14.74,6.25 C 12.9,4.41 9.98,4.35 8.23,6.1 5.07,9.27 6.09,14.91 6.09,14.91 c 0,0 5.64,1.02 8.81,-2.14 C 16.64,11 16.59,8.09 14.74,6.25 Z m -2.27,4.09 -0.91,1.87 -0.9,-1.87 -1.86,-0.91 1.86,-0.9 0.9,-1.87 0.91,1.87 1.86,0.9 z",polygon:"11.56,12.21 10.66,10.34 8.8,9.43 10.66,8.53 11.56,6.66 12.47,8.53 14.33,9.43 12.47,10.34"},styleRules:{map:"overflow:hidden;position:relative;","missing-css":"display:none;",canary:"background-color:salmon;","ctrl-bottom-left":"position: absolute; pointer-events: none; z-index: 2; bottom: 0; left: 0;","ctrl-bottom-right":"position: absolute; pointer-events: none; z-index: 2; right: 0; bottom: 0;",ctrl:"clear: both; pointer-events: auto; transform: translate(0, 0);","ctrl-attrib.mapboxgl-compact .mapboxgl-ctrl-attrib-inner":"display: none;","ctrl-attrib.mapboxgl-compact:hover .mapboxgl-ctrl-attrib-inner":"display: block; margin-top:2px","ctrl-attrib.mapboxgl-compact:hover":"padding: 2px 24px 2px 4px; visibility: visible; margin-top: 6px;","ctrl-attrib.mapboxgl-compact::after":'content: ""; cursor: pointer; position: absolute; background-image: url(\'data:image/svg+xml;charset=utf-8,%3Csvg viewBox="0 0 20 20" xmlns="http://www.w3.org/2000/svg"%3E %3Cpath fill="%23333333" fill-rule="evenodd" d="M4,10a6,6 0 1,0 12,0a6,6 0 1,0 -12,0 M9,7a1,1 0 1,0 2,0a1,1 0 1,0 -2,0 M9,10a1,1 0 1,1 2,0l0,3a1,1 0 1,1 -2,0"/%3E %3C/svg%3E\'); background-color: rgba(255, 255, 255, 0.5); width: 24px; height: 24px; box-sizing: border-box; border-radius: 12px;',"ctrl-attrib.mapboxgl-compact":"min-height: 20px; padding: 0; margin: 10px; position: relative; background-color: #fff; border-radius: 3px 12px 12px 3px;","ctrl-bottom-right > .mapboxgl-ctrl-attrib.mapboxgl-compact::after":"bottom: 0; right: 0","ctrl-bottom-left > .mapboxgl-ctrl-attrib.mapboxgl-compact::after":"bottom: 0; left: 0","ctrl-bottom-left .mapboxgl-ctrl":"margin: 0 0 10px 10px; float: left;","ctrl-bottom-right .mapboxgl-ctrl":"margin: 0 10px 10px 0; float: right;","ctrl-attrib":"color: rgba(0, 0, 0, 0.75); text-decoration: none; font-size: 12px","ctrl-attrib a":"color: rgba(0, 0, 0, 0.75); text-decoration: none; font-size: 12px","ctrl-attrib a:hover":"color: inherit; text-decoration: underline;","ctrl-attrib .mapbox-improve-map":"font-weight: bold; margin-left: 2px;","attrib-empty":"display: none;","ctrl-logo":'display:block; width: 21px; height: 21px; background-image: url(\'data:image/svg+xml;charset=utf-8,%3C?xml version="1.0" encoding="utf-8"?%3E %3Csvg version="1.1" id="Layer_1" xmlns="http://www.w3.org/2000/svg" xmlns:xlink="http://www.w3.org/1999/xlink" x="0px" y="0px" viewBox="0 0 21 21" style="enable-background:new 0 0 21 21;" xml:space="preserve"%3E%3Cg transform="translate(0,0.01)"%3E%3Cpath d="m 10.5,1.24 c -5.11,0 -9.25,4.15 -9.25,9.25 0,5.1 4.15,9.25 9.25,9.25 5.1,0 9.25,-4.15 9.25,-9.25 0,-5.11 -4.14,-9.25 -9.25,-9.25 z m 4.39,11.53 c -1.93,1.93 -4.78,2.31 -6.7,2.31 -0.7,0 -1.41,-0.05 -2.1,-0.16 0,0 -1.02,-5.64 2.14,-8.81 0.83,-0.83 1.95,-1.28 3.13,-1.28 1.27,0 2.49,0.51 3.39,1.42 1.84,1.84 1.89,4.75 0.14,6.52 z" style="opacity:0.9;fill:%23ffffff;enable-background:new" class="st0"/%3E%3Cpath d="M 10.5,-0.01 C 4.7,-0.01 0,4.7 0,10.49 c 0,5.79 4.7,10.5 10.5,10.5 5.8,0 10.5,-4.7 10.5,-10.5 C 20.99,4.7 16.3,-0.01 10.5,-0.01 Z m 0,19.75 c -5.11,0 -9.25,-4.15 -9.25,-9.25 0,-5.1 4.14,-9.26 9.25,-9.26 5.11,0 9.25,4.15 9.25,9.25 0,5.13 -4.14,9.26 -9.25,9.26 z" style="opacity:0.35;enable-background:new" class="st1"/%3E%3Cpath d="M 14.74,6.25 C 12.9,4.41 9.98,4.35 8.23,6.1 5.07,9.27 6.09,14.91 6.09,14.91 c 0,0 5.64,1.02 8.81,-2.14 C 16.64,11 16.59,8.09 14.74,6.25 Z m -2.27,4.09 -0.91,1.87 -0.9,-1.87 -1.86,-0.91 1.86,-0.9 0.9,-1.87 0.91,1.87 1.86,0.9 z" style="opacity:0.35;enable-background:new" class="st1"/%3E%3Cpolygon points="11.56,12.21 10.66,10.34 8.8,9.43 10.66,8.53 11.56,6.66 12.47,8.53 14.33,9.43 12.47,10.34 " style="opacity:0.9;fill:%23ffffff;enable-background:new" class="st0"/%3E%3C/g%3E%3C/svg%3E\')'}}},14665:function(t,e,r){"use strict";var n=r(46982);t.exports=function(t){for(var e,r,i=n.layoutArrayContainers,a=n.layoutArrayRegexes,o=t.split("[")[0],s=0;s<a.length;s++)if((r=t.match(a[s]))&&0===r.index){e=r[0];break}if(e||(e=i[i.indexOf(o)]),!e)return!1;var l=t.substr(e.length);return l?!!(r=l.match(/^\[(0|[1-9][0-9]*)\](\.(.+))?$/))&&{array:e,index:Number(r[1]),property:r[3]||""}:{array:e,index:"",property:""}}},14714:function(t,e,r){"use strict";r.r(e),r.d(e,{sankey:function(){return w},sankeyCenter:function(){return u},sankeyJustify:function(){return l},sankeyLeft:function(){return o},sankeyLinkHorizontal:function(){return M},sankeyRight:function(){return s}});var n=r(22208),i=r(38188);function a(t){return t.target.depth}function o(t){return t.depth}function s(t,e){return e-1-t.height}function l(t,e){return t.sourceLinks.length?t.depth:e-1}function u(t){return t.targetLinks.length?t.depth:t.sourceLinks.length?(0,n.jk)(t.sourceLinks,a)-1:0}function c(t){return function(){return t}}function f(t,e){return p(t.source,e.source)||t.index-e.index}function h(t,e){return p(t.target,e.target)||t.index-e.index}function p(t,e){return t.y0-e.y0}function d(t){return t.value}function v(t){return(t.y0+t.y1)/2}function g(t){return v(t.source)*t.value}function y(t){return v(t.target)*t.value}function m(t){return t.index}function x(t){return t.nodes}function b(t){return t.links}function _(t,e){var r=t.get(e);if(!r)throw new Error("missing: "+e);return r}function w(){var t=0,e=0,r=1,a=1,o=24,s=8,u=m,w=l,T=x,A=b,k=32,M=2/3;function S(){var l={nodes:T.apply(null,arguments),links:A.apply(null,arguments)};return function(t){t.nodes.forEach(function(t,e){t.index=e,t.sourceLinks=[],t.targetLinks=[]});var e=(0,i.Tj)(t.nodes,u);t.links.forEach(function(t,r){t.index=r;var n=t.source,i=t.target;"object"!=typeof n&&(n=t.source=_(e,n)),"object"!=typeof i&&(i=t.target=_(e,i)),n.sourceLinks.push(t),i.targetLinks.push(t)})}(l),function(t){t.nodes.forEach(function(t){t.value=Math.max((0,n.cz)(t.sourceLinks,d),(0,n.cz)(t.targetLinks,d))})}(l),function(e){var n,i,a;for(n=e.nodes,i=[],a=0;n.length;++a,n=i,i=[])n.forEach(function(t){t.depth=a,t.sourceLinks.forEach(function(t){i.indexOf(t.target)<0&&i.push(t.target)})});for(n=e.nodes,i=[],a=0;n.length;++a,n=i,i=[])n.forEach(function(t){t.height=a,t.targetLinks.forEach(function(t){i.indexOf(t.source)<0&&i.push(t.source)})});var s=(r-t-o)/(a-1);e.nodes.forEach(function(e){e.x1=(e.x0=t+Math.max(0,Math.min(a-1,Math.floor(w.call(null,e,a))))*s)+o})}(l),function(t){var r=(0,i.$I)().key(function(t){return t.x0}).sortKeys(n.V_).entries(t.nodes).map(function(t){return t.values});(function(){var i=(0,n.T9)(r,function(t){return t.length}),o=M*(a-e)/(i-1);s>o&&(s=o);var l=(0,n.jk)(r,function(t){return(a-e-(t.length-1)*s)/(0,n.cz)(t,d)});r.forEach(function(t){t.forEach(function(t,e){t.y1=(t.y0=e)+t.value*l})}),t.links.forEach(function(t){t.width=t.value*l})})(),f();for(var o=1,l=k;l>0;--l)c(o*=.99),f(),u(o),f();function u(t){r.forEach(function(e){e.forEach(function(e){if(e.targetLinks.length){var r=((0,n.cz)(e.targetLinks,g)/(0,n.cz)(e.targetLinks,d)-v(e))*t;e.y0+=r,e.y1+=r}})})}function c(t){r.slice().reverse().forEach(function(e){e.forEach(function(e){if(e.sourceLinks.length){var r=((0,n.cz)(e.sourceLinks,y)/(0,n.cz)(e.sourceLinks,d)-v(e))*t;e.y0+=r,e.y1+=r}})})}function f(){r.forEach(function(t){var r,n,i,o=e,l=t.length;for(t.sort(p),i=0;i<l;++i)(n=o-(r=t[i]).y0)>0&&(r.y0+=n,r.y1+=n),o=r.y1+s;if((n=o-s-a)>0)for(o=r.y0-=n,r.y1-=n,i=l-2;i>=0;--i)(n=(r=t[i]).y1+s-o)>0&&(r.y0-=n,r.y1-=n),o=r.y0})}}(l),E(l),l}function E(t){t.nodes.forEach(function(t){t.sourceLinks.sort(h),t.targetLinks.sort(f)}),t.nodes.forEach(function(t){var e=t.y0,r=e;t.sourceLinks.forEach(function(t){t.y0=e+t.width/2,e+=t.width}),t.targetLinks.forEach(function(t){t.y1=r+t.width/2,r+=t.width})})}return S.update=function(t){return E(t),t},S.nodeId=function(t){return arguments.length?(u="function"==typeof t?t:c(t),S):u},S.nodeAlign=function(t){return arguments.length?(w="function"==typeof t?t:c(t),S):w},S.nodeWidth=function(t){return arguments.length?(o=+t,S):o},S.nodePadding=function(t){return arguments.length?(s=+t,S):s},S.nodes=function(t){return arguments.length?(T="function"==typeof t?t:c(t),S):T},S.links=function(t){return arguments.length?(A="function"==typeof t?t:c(t),S):A},S.size=function(n){return arguments.length?(t=e=0,r=+n[0],a=+n[1],S):[r-t,a-e]},S.extent=function(n){return arguments.length?(t=+n[0][0],r=+n[1][0],e=+n[0][1],a=+n[1][1],S):[[t,e],[r,a]]},S.iterations=function(t){return arguments.length?(k=+t,S):k},S}var T=r(63919);function A(t){return[t.source.x1,t.y0]}function k(t){return[t.target.x0,t.y1]}function M(){return(0,T.pq)().source(A).target(k)}},14736:function(t,e,r){"use strict";var n=r(15181),i=r(69562).contrast,a=r(94257),o=r(33643),s=r(46716);function l(t,e){function r(r,i){return n.coerce(t,e,a.tickformatstops,r,i)}r("enabled")&&(r("dtickrange"),r("value"))}t.exports=function(t,e,r,u,c){c||(c={});var f=r("labelalias");n.isPlainObject(f)||delete e.labelalias;var h=o(t);if(r("showticklabels")){var p=c.font||{},d=e.color,v=-1!==(e.ticklabelposition||"").indexOf("inside")?i(c.bgColor):d&&d!==a.color.dflt?d:p.color;if(n.coerceFont(r,"tickfont",{family:p.family,size:p.size,color:v}),c.noTicklabelstep||"multicategory"===u||"log"===u||r("ticklabelstep"),c.noAng||r("tickangle"),"category"!==u){var g=r("tickformat");s(t,e,{name:"tickformatstops",inclusionAttr:"enabled",handleItemDefaults:l}),e.tickformatstops.length||delete e.tickformatstops,c.noExp||g||"date"===u||(r("showexponent",h),r("exponentformat"),r("minexponent"),r("separatethousands"))}}}},14751:function(t,e,r){"use strict";var n=r(41199),i=r(15181),a=r(51257).wrap,o=i.isArrayOrTypedArray,s=i.isIndex,l=r(44236);t.exports=function(t,e){var r=function(t){var e,r=t.node,a=t.link,u=[],c=o(a.color),f=o(a.customdata),h={},p={},d=a.colorscales.length;for(e=0;e<d;e++){var v=a.colorscales[e],g=l.extractScale(v,{cLetter:"c"}),y=l.makeColorScaleFunc(g);p[v.label]=y}var m=0;for(e=0;e<a.value.length;e++)a.source[e]>m&&(m=a.source[e]),a.target[e]>m&&(m=a.target[e]);var x,b=m+1;t.node._count=b;var _=t.node.groups,w={};for(e=0;e<_.length;e++){var T=_[e];for(x=0;x<T.length;x++){var A=T[x],k=b+e;w.hasOwnProperty(A)?i.warn("Node "+A+" is already part of a group."):w[A]=k}}var M={source:[],target:[]};for(e=0;e<a.value.length;e++){var S=a.value[e],E=a.source[e],L=a.target[e];if(S>0&&s(E,b)&&s(L,b)&&(!w.hasOwnProperty(E)||!w.hasOwnProperty(L)||w[E]!==w[L])){w.hasOwnProperty(L)&&(L=w[L]),w.hasOwnProperty(E)&&(E=w[E]),L=+L,h[E=+E]=h[L]=!0;var C="";a.label&&a.label[e]&&(C=a.label[e]);var P=null;C&&p.hasOwnProperty(C)&&(P=p[C]),u.push({pointNumber:e,label:C,color:c?a.color[e]:a.color,customdata:f?a.customdata[e]:a.customdata,concentrationscale:P,source:E,target:L,value:+S}),M.source.push(E),M.target.push(L)}}var O=b+_.length,I=o(r.color),D=o(r.customdata),z=[];for(e=0;e<O;e++)if(h[e]){var R=r.label[e];z.push({group:e>b-1,childrenNodes:[],pointNumber:e,label:R,color:I?r.color[e]:r.color,customdata:D?r.customdata[e]:r.customdata})}var F=!1;return function(t,e,r){for(var a=i.init2dArray(t,0),o=0;o<Math.min(e.length,r.length);o++)if(i.isIndex(e[o],t)&&i.isIndex(r[o],t)){if(e[o]===r[o])return!0;a[e[o]].push(r[o])}return n(a).components.some(function(t){return t.length>1})}(O,M.source,M.target)&&(F=!0),{circular:F,links:u,nodes:z,groups:_,groupLookup:w}}(e);return a({circular:r.circular,_nodes:r.nodes,_links:r.links,_groups:r.groups,_groupLookup:r.groupLookup})}},14827:function(t,e,r){"use strict";var n=r(5159),i=r(46982),a=r(15181),o=r(92444),s=r(68572);t.exports=function(t,e,r,l){var u="error_"+l.axis,c=o.newContainer(e,u),f=t[u]||{};function h(t,e){return a.coerce(f,c,s,t,e)}if(!1!==h("visible",void 0!==f.array||void 0!==f.value||"sqrt"===f.type)){var p=h("type","array"in f?"data":"percent"),d=!0;"sqrt"!==p&&(d=h("symmetric",!(("data"===p?"arrayminus":"valueminus")in f))),"data"===p?(h("array"),h("traceref"),d||(h("arrayminus"),h("tracerefminus"))):"percent"!==p&&"constant"!==p||(h("value"),d||h("valueminus"));var v="copy_"+l.inherit+"style";l.inherit&&(e["error_"+l.inherit]||{}).visible&&h(v,!(f.color||n(f.thickness)||n(f.width))),l.inherit&&c[v]||(h("color",r),h("thickness"),h("width",i.traceIs(e,"gl3d")?0:4))}}},14994:function(t,e,r){"use strict";var n=r(31751);t.exports=function(t,e){e.intensity&&n(t,e,{vals:e.intensity,containerStr:"",cLetter:"c"})}},15095:function(t,e,r){"use strict";var n=r(26446),i=r(8357).extendFlat;t.exports=function(t,e){var r,a,o,s=e._labels=[],l=e._gridlines;for(r=0;r<l.length;r++)o=l[r],-1!==["start","both"].indexOf(e.showticklabels)&&(a=n.tickText(e,o.value),i(a,{prefix:void 0,suffix:void 0,endAnchor:!0,xy:o.xy(0),dxy:o.dxy(0,0),axis:o.axis,length:o.crossAxis.length,font:o.axis.tickfont,isFirst:0===r,isLast:r===l.length-1}),s.push(a)),-1!==["end","both"].indexOf(e.showticklabels)&&(a=n.tickText(e,o.value),i(a,{endAnchor:!1,xy:o.xy(o.crossLength-1),dxy:o.dxy(o.crossLength-2,1),axis:o.axis,length:o.crossAxis.length,font:o.axis.tickfont,isFirst:0===r,isLast:r===l.length-1}),s.push(a))}},15129:function(t,e,r){var n=r(50260);function i(){var t;try{t=e.storage.debug}catch(t){}return!t&&void 0!==n&&"env"in n&&(t=n.env.DEBUG),t}(e=t.exports=r(14102)).log=function(){return"object"==typeof console&&console.log&&Function.prototype.apply.call(console.log,console,arguments)},e.formatArgs=function(t){var r=this.useColors;if(t[0]=(r?"%c":"")+this.namespace+(r?" %c":" ")+t[0]+(r?"%c ":" ")+"+"+e.humanize(this.diff),r){var n="color: "+this.color;t.splice(1,0,n,"color: inherit");var i=0,a=0;t[0].replace(/%[a-zA-Z%]/g,function(t){"%%"!==t&&(i++,"%c"===t&&(a=i))}),t.splice(a,0,n)}},e.save=function(t){try{null==t?e.storage.removeItem("debug"):e.storage.debug=t}catch(t){}},e.load=i,e.useColors=function(){return!("undefined"==typeof window||!window.process||"renderer"!==window.process.type)||("undefined"!=typeof document&&document.documentElement&&document.documentElement.style&&document.documentElement.style.WebkitAppearance||"undefined"!=typeof window&&window.console&&(window.console.firebug||window.console.exception&&window.console.table)||"undefined"!=typeof navigator&&navigator.userAgent&&navigator.userAgent.toLowerCase().match(/firefox\/(\d+)/)&&parseInt(RegExp.$1,10)>=31||"undefined"!=typeof navigator&&navigator.userAgent&&navigator.userAgent.toLowerCase().match(/applewebkit\/(\d+)/))},e.storage="undefined"!=typeof chrome&&void 0!==chrome.storage?chrome.storage.local:function(){try{return window.localStorage}catch(t){}}(),e.colors=["lightseagreen","forestgreen","goldenrod","dodgerblue","darkorchid","crimson"],e.formatters.j=function(t){try{return JSON.stringify(t)}catch(t){return"[UnexpectedJSONParseError]: "+t.message}},e.enable(i())},15181:function(t,e,r){"use strict";var n=r(16534),i=r(99146).aL,a=r(54718).GP,o=r(5159),s=r(78945),l=s.FP_SAFE,u=-l,c=s.BADNUM,f=t.exports={};f.adjustFormat=function(t){return!t||/^\d[.]\df/.test(t)||/[.]\d%/.test(t)?t:"0.f"===t?"~f":/^\d%/.test(t)?"~%":/^\ds/.test(t)?"~s":!/^[~,.0$]/.test(t)&&/[&fps]/.test(t)?"~"+t:t};var h={};f.warnBadFormat=function(t){var e=String(t);h[e]||(h[e]=1,f.warn('encountered bad format: "'+e+'"'))},f.noFormat=function(t){return String(t)},f.numberFormat=function(t){var e;try{e=a(f.adjustFormat(t))}catch(e){return f.warnBadFormat(t),f.noFormat}return e},f.nestedProperty=r(23716),f.keyedContainer=r(75563),f.relativeAttr=r(42699),f.isPlainObject=r(10194),f.toLogRange=r(79095),f.relinkPrivateKeys=r(43288);var p=r(80740);f.isTypedArray=p.isTypedArray,f.isArrayOrTypedArray=p.isArrayOrTypedArray,f.isArray1D=p.isArray1D,f.ensureArray=p.ensureArray,f.concat=p.concat,f.maxRowLength=p.maxRowLength,f.minRowLength=p.minRowLength;var d=r(82797);f.mod=d.mod,f.modHalf=d.modHalf;var v=r(33064);f.valObjectMeta=v.valObjectMeta,f.coerce=v.coerce,f.coerce2=v.coerce2,f.coerceFont=v.coerceFont,f.coercePattern=v.coercePattern,f.coerceHoverinfo=v.coerceHoverinfo,f.coerceSelectionMarkerOpacity=v.coerceSelectionMarkerOpacity,f.validate=v.validate;var g=r(9752);f.dateTime2ms=g.dateTime2ms,f.isDateTime=g.isDateTime,f.ms2DateTime=g.ms2DateTime,f.ms2DateTimeLocal=g.ms2DateTimeLocal,f.cleanDate=g.cleanDate,f.isJSDate=g.isJSDate,f.formatDate=g.formatDate,f.incrementMonth=g.incrementMonth,f.dateTick0=g.dateTick0,f.dfltRange=g.dfltRange,f.findExactDates=g.findExactDates,f.MIN_MS=g.MIN_MS,f.MAX_MS=g.MAX_MS;var y=r(46329);f.findBin=y.findBin,f.sorterAsc=y.sorterAsc,f.sorterDes=y.sorterDes,f.distinctVals=y.distinctVals,f.roundUp=y.roundUp,f.sort=y.sort,f.findIndexOfMin=y.findIndexOfMin,f.sortObjectKeys=r(72198);var m=r(94153);f.aggNums=m.aggNums,f.len=m.len,f.mean=m.mean,f.median=m.median,f.midRange=m.midRange,f.variance=m.variance,f.stdev=m.stdev,f.interp=m.interp;var x=r(33240);f.init2dArray=x.init2dArray,f.transposeRagged=x.transposeRagged,f.dot=x.dot,f.translationMatrix=x.translationMatrix,f.rotationMatrix=x.rotationMatrix,f.rotationXYMatrix=x.rotationXYMatrix,f.apply3DTransform=x.apply3DTransform,f.apply2DTransform=x.apply2DTransform,f.apply2DTransform2=x.apply2DTransform2,f.convertCssMatrix=x.convertCssMatrix,f.inverseTransformMatrix=x.inverseTransformMatrix;var b=r(37629);f.deg2rad=b.deg2rad,f.rad2deg=b.rad2deg,f.angleDelta=b.angleDelta,f.angleDist=b.angleDist,f.isFullCircle=b.isFullCircle,f.isAngleInsideSector=b.isAngleInsideSector,f.isPtInsideSector=b.isPtInsideSector,f.pathArc=b.pathArc,f.pathSector=b.pathSector,f.pathAnnulus=b.pathAnnulus;var _=r(51958);f.isLeftAnchor=_.isLeftAnchor,f.isCenterAnchor=_.isCenterAnchor,f.isRightAnchor=_.isRightAnchor,f.isTopAnchor=_.isTopAnchor,f.isMiddleAnchor=_.isMiddleAnchor,f.isBottomAnchor=_.isBottomAnchor;var w=r(17875);f.segmentsIntersect=w.segmentsIntersect,f.segmentDistance=w.segmentDistance,f.getTextLocation=w.getTextLocation,f.clearLocationCache=w.clearLocationCache,f.getVisibleSegment=w.getVisibleSegment,f.findPointOnPath=w.findPointOnPath;var T=r(8357);f.extendFlat=T.extendFlat,f.extendDeep=T.extendDeep,f.extendDeepAll=T.extendDeepAll,f.extendDeepNoArrays=T.extendDeepNoArrays;var A=r(13616);f.log=A.log,f.warn=A.warn,f.error=A.error;var k=r(90778);f.counterRegex=k.counter;var M=r(57341);f.throttle=M.throttle,f.throttleDone=M.done,f.clearThrottle=M.clear;var S=r(72565);function E(t){var e={};for(var r in t)for(var n=t[r],i=0;i<n.length;i++)e[n[i]]=+r;return e}f.getGraphDiv=S.getGraphDiv,f.isPlotDiv=S.isPlotDiv,f.removeElement=S.removeElement,f.addStyleRule=S.addStyleRule,f.addRelatedStyleRule=S.addRelatedStyleRule,f.deleteRelatedStyleRule=S.deleteRelatedStyleRule,f.getFullTransformMatrix=S.getFullTransformMatrix,f.getElementTransformMatrix=S.getElementTransformMatrix,f.getElementAndAncestors=S.getElementAndAncestors,f.equalDomRects=S.equalDomRects,f.clearResponsive=r(52009),f.preserveDrawingBuffer=r(54101),f.makeTraceGroups=r(86764),f._=r(2086),f.notifier=r(69543),f.filterUnique=r(31593),f.filterVisible=r(85554),f.pushUnique=r(50391),f.increment=r(82492),f.cleanNumber=r(134),f.ensureNumber=function(t){return o(t)?(t=Number(t))>l||t<u?c:t:c},f.isIndex=function(t,e){return!(void 0!==e&&t>=e)&&o(t)&&t>=0&&t%1==0},f.noop=r(32021),f.identity=r(94963),f.repeat=function(t,e){for(var r=new Array(e),n=0;n<e;n++)r[n]=t;return r},f.swapAttrs=function(t,e,r,n){r||(r="x"),n||(n="y");for(var i=0;i<e.length;i++){var a=e[i],o=f.nestedProperty(t,a.replace("?",r)),s=f.nestedProperty(t,a.replace("?",n)),l=o.get();o.set(s.get()),s.set(l)}},f.raiseToTop=function(t){t.parentNode.appendChild(t)},f.cancelTransition=function(t){return t.transition().duration(0)},f.constrain=function(t,e,r){return e>r?Math.max(r,Math.min(e,t)):Math.max(e,Math.min(r,t))},f.bBoxIntersect=function(t,e,r){return r=r||0,t.left<=e.right+r&&e.left<=t.right+r&&t.top<=e.bottom+r&&e.top<=t.bottom+r},f.simpleMap=function(t,e,r,n,i){for(var a=t.length,o=new Array(a),s=0;s<a;s++)o[s]=e(t[s],r,n,i);return o},f.randstr=function t(e,r,n,i){if(n||(n=16),void 0===r&&(r=24),r<=0)return"0";var a,o,s=Math.log(Math.pow(2,r))/Math.log(n),l="";for(a=2;s===1/0;a*=2)s=Math.log(Math.pow(2,r/a))/Math.log(n)*a;var u=s-Math.floor(s);for(a=0;a<Math.floor(s);a++)l=Math.floor(Math.random()*n).toString(n)+l;u&&(o=Math.pow(n,u),l=Math.floor(Math.random()*o).toString(n)+l);var c=parseInt(l,n);return e&&e[l]||c!==1/0&&c>=Math.pow(2,r)?i>10?(f.warn("randstr failed uniqueness"),l):t(e,r,n,(i||0)+1):l},f.OptionControl=function(t,e){t||(t={}),e||(e="opt");var r={optionList:[],_newoption:function(n){n[e]=t,r[n.name]=n,r.optionList.push(n)}};return r["_"+e]=t,r},f.smooth=function(t,e){if((e=Math.round(e)||0)<2)return t;var r,n,i,a,o=t.length,s=2*o,l=2*e-1,u=new Array(l),c=new Array(o);for(r=0;r<l;r++)u[r]=(1-Math.cos(Math.PI*(r+1)/e))/(2*e);for(r=0;r<o;r++){for(a=0,n=0;n<l;n++)(i=r+n+1-e)<-o?i-=s*Math.round(i/s):i>=s&&(i-=s*Math.floor(i/s)),i<0?i=-1-i:i>=o&&(i=s-1-i),a+=t[i]*u[n];c[r]=a}return c},f.syncOrAsync=function(t,e,r){var n;function i(){return f.syncOrAsync(t,e,r)}for(;t.length;)if((n=(0,t.splice(0,1)[0])(e))&&n.then)return n.then(i);return r&&r(e)},f.stripTrailingSlash=function(t){return"/"===t.substr(-1)?t.substr(0,t.length-1):t},f.noneOrAll=function(t,e,r){if(t){var n,i=!1,a=!0;for(n=0;n<r.length;n++)null!=t[r[n]]?i=!0:a=!1;if(i&&!a)for(n=0;n<r.length;n++)t[r[n]]=e[r[n]]}},f.mergeArray=function(t,e,r,n){var i="function"==typeof n;if(f.isArrayOrTypedArray(t))for(var a=Math.min(t.length,e.length),o=0;o<a;o++){var s=t[o];e[o][r]=i?n(s):s}},f.mergeArrayCastPositive=function(t,e,r){return f.mergeArray(t,e,r,function(t){var e=+t;return isFinite(e)&&e>0?e:0})},f.fillArray=function(t,e,r,n){if(n=n||f.identity,f.isArrayOrTypedArray(t))for(var i=0;i<e.length;i++)e[i][r]=n(t[i])},f.castOption=function(t,e,r,n){n=n||f.identity;var i=f.nestedProperty(t,r).get();return f.isArrayOrTypedArray(i)?Array.isArray(e)&&f.isArrayOrTypedArray(i[e[0]])?n(i[e[0]][e[1]]):n(i[e]):i},f.extractOption=function(t,e,r,n){if(r in t)return t[r];var i=f.nestedProperty(e,n).get();return Array.isArray(i)?void 0:i},f.tagSelected=function(t,e,r){var n,i=e.selectedpoints,a=e._indexToPoints;function o(e){return void 0!==e&&e<t.length}a&&(n=E(a));for(var s=0;s<i.length;s++){var l=i[s];if(f.isIndex(l)||f.isArrayOrTypedArray(l)&&f.isIndex(l[0])&&f.isIndex(l[1])){var u=n?n[l]:l,c=r?r[u]:u;o(c)&&(t[c].selected=1)}}},f.selIndices2selPoints=function(t){var e=t.selectedpoints,r=t._indexToPoints;if(r){for(var n=E(r),i=[],a=0;a<e.length;a++){var o=e[a];if(f.isIndex(o)){var s=n[o];f.isIndex(s)&&i.push(s)}}return i}return e},f.getTargetArray=function(t,e){var r=e.target;if("string"==typeof r&&r){var n=f.nestedProperty(t,r).get();return!!Array.isArray(n)&&n}return!!Array.isArray(r)&&r},f.minExtend=function t(e,r,n){var i={};"object"!=typeof r&&(r={});var a,o,s,l="pieLike"===n?-1:3,u=Object.keys(e);for(a=0;a<u.length;a++)s=e[o=u[a]],"_"!==o.charAt(0)&&"function"!=typeof s&&("module"===o?i[o]=s:Array.isArray(s)?i[o]="colorscale"===o||-1===l?s.slice():s.slice(0,l):f.isTypedArray(s)?i[o]=-1===l?s.subarray():s.subarray(0,l):i[o]=s&&"object"==typeof s?t(e[o],r[o],n):s);for(u=Object.keys(r),a=0;a<u.length;a++)"object"==typeof(s=r[o=u[a]])&&o in i&&"object"==typeof i[o]||(i[o]=s);return i},f.titleCase=function(t){return t.charAt(0).toUpperCase()+t.substr(1)},f.containsAny=function(t,e){for(var r=0;r<e.length;r++)if(-1!==t.indexOf(e[r]))return!0;return!1},f.isIE=function(){return void 0!==window.navigator.msSaveBlob};var L=/Version\/[\d\.]+.*Safari/;f.isSafari=function(){return L.test(window.navigator.userAgent)};var C=/iPad|iPhone|iPod/;f.isIOS=function(){return C.test(window.navigator.userAgent)};var P=/Firefox\/(\d+)\.\d+/;f.getFirefoxVersion=function(){var t=P.exec(window.navigator.userAgent);if(t&&2===t.length){var e=parseInt(t[1]);if(!isNaN(e))return e}return null},f.isD3Selection=function(t){return t instanceof n.selection},f.ensureSingle=function(t,e,r,n){var i=t.select(e+(r?"."+r:""));if(i.size())return i;var a=t.append(e);return r&&a.classed(r,!0),n&&a.call(n),a},f.ensureSingleById=function(t,e,r,n){var i=t.select(e+"#"+r);if(i.size())return i;var a=t.append(e).attr("id",r);return n&&a.call(n),a},f.objectFromPath=function(t,e){for(var r,n=t.split("."),i=r={},a=0;a<n.length;a++){var o=n[a],s=null,l=n[a].match(/(.*)\[([0-9]+)\]/);l?(o=l[1],s=l[2],r=r[o]=[],a===n.length-1?r[s]=e:r[s]={},r=r[s]):(a===n.length-1?r[o]=e:r[o]={},r=r[o])}return i};var O=/^([^\[\.]+)\.(.+)?/,I=/^([^\.]+)\[([0-9]+)\](\.)?(.+)?/;function D(t){return"__"===t.slice(0,2)}f.expandObjectPaths=function(t){var e,r,n,i,a,o,s;if("object"==typeof t&&!Array.isArray(t))for(r in t)if(t.hasOwnProperty(r))if(e=r.match(O)){if(i=t[r],D(n=e[1]))continue;delete t[r],t[n]=f.extendDeepNoArrays(t[n]||{},f.objectFromPath(r,f.expandObjectPaths(i))[n])}else if(e=r.match(I)){if(i=t[r],D(n=e[1]))continue;if(a=parseInt(e[2]),delete t[r],t[n]=t[n]||[],"."===e[3])s=e[4],o=t[n][a]=t[n][a]||{},f.extendDeepNoArrays(o,f.objectFromPath(s,f.expandObjectPaths(i)));else{if(D(n))continue;t[n][a]=f.expandObjectPaths(i)}}else{if(D(r))continue;t[r]=f.expandObjectPaths(t[r])}return t},f.numSeparate=function(t,e,r){if(r||(r=!1),"string"!=typeof e||0===e.length)throw new Error("Separator string required for formatting!");"number"==typeof t&&(t=String(t));var n=/(\d+)(\d{3})/,i=e.charAt(0),a=e.charAt(1),o=t.split("."),s=o[0],l=o.length>1?i+o[1]:"";if(a&&(o.length>1||s.length>4||r))for(;n.test(s);)s=s.replace(n,"$1"+a+"$2");return s+l},f.TEMPLATE_STRING_REGEX=/%{([^\s%{}:]*)([:|\|][^}]*)?}/g;var z=/^\w*$/;f.templateString=function(t,e){var r={};return t.replace(f.TEMPLATE_STRING_REGEX,function(t,n){var i;return z.test(n)?i=e[n]:(r[n]=r[n]||f.nestedProperty(e,n).get,i=r[n]()),f.isValidTextValue(i)?i:""})};var R={max:10,count:0,name:"hovertemplate"};f.hovertemplateString=function(){return U.apply(R,arguments)};var F={max:10,count:0,name:"texttemplate"};f.texttemplateString=function(){return U.apply(F,arguments)};var B=/^(\S+)([\*\/])(-?\d+(\.\d+)?)$/,N={max:10,count:0,name:"texttemplate",parseMultDiv:!0};f.texttemplateStringForShapes=function(){return U.apply(N,arguments)};var j=/^[:|\|]/;function U(t,e,r){var n=this,a=arguments;e||(e={});var o={};return t.replace(f.TEMPLATE_STRING_REGEX,function(t,s,l){var u="_xother"===s||"_yother"===s,c="_xother_"===s||"_yother_"===s,h="xother_"===s||"yother_"===s,p="xother"===s||"yother"===s||u||h||c,d=s;(u||c)&&(d=d.substring(1)),(h||c)&&(d=d.substring(0,d.length-1));var v,g,y,m=null,x=null;if(n.parseMultDiv){var b=function(t){var e=t.match(B);return e?{key:e[1],op:e[2],number:Number(e[3])}:{key:t,op:null,number:null}}(d);d=b.key,m=b.op,x=b.number}if(p){if(void 0===(v=e[d]))return""}else for(y=3;y<a.length;y++)if(g=a[y]){if(g.hasOwnProperty(d)){v=g[d];break}if(z.test(d)||(v=f.nestedProperty(g,d).get(),(v=o[d]||f.nestedProperty(g,d).get())&&(o[d]=v)),void 0!==v)break}if(void 0!==v&&("*"===m&&(v*=x),"/"===m&&(v/=x)),void 0===v&&n)return n.count<n.max&&(f.warn("Variable '"+d+"' in "+n.name+" could not be found!"),v=t),n.count===n.max&&f.warn("Too many "+n.name+" warnings - additional warnings will be suppressed"),n.count++,t;if(l){var _;if(":"===l[0]&&(v=(_=r?r.numberFormat:f.numberFormat)(l.replace(j,""))(v)),"|"===l[0]){_=r?r.timeFormat:i;var w=f.dateTime2ms(v);v=f.formatDate(w,l.replace(j,""),!1,_)}}else{var T=d+"Label";e.hasOwnProperty(T)&&(v=e[T])}return p&&(v="("+v+")",(u||c)&&(v=" "+v),(h||c)&&(v+=" ")),v})}f.subplotSort=function(t,e){for(var r=Math.min(t.length,e.length)+1,n=0,i=0,a=0;a<r;a++){var o=t.charCodeAt(a)||0,s=e.charCodeAt(a)||0,l=o>=48&&o<=57,u=s>=48&&s<=57;if(l&&(n=10*n+o-48),u&&(i=10*i+s-48),!l||!u){if(n!==i)return n-i;if(o!==s)return o-s}}return i-n};var V=2e9;f.seedPseudoRandom=function(){V=2e9},f.pseudoRandom=function(){var t=V;return V=(69069*V+1)%4294967296,Math.abs(V-t)<429496729?f.pseudoRandom():V/4294967296},f.fillText=function(t,e,r){var n=Array.isArray(r)?function(t){r.push(t)}:function(t){r.text=t},i=f.extractOption(t,e,"htx","hovertext");if(f.isValidTextValue(i))return n(i);var a=f.extractOption(t,e,"tx","text");return f.isValidTextValue(a)?n(a):void 0},f.isValidTextValue=function(t){return t||0===t},f.formatPercent=function(t,e){e=e||0;for(var r=(Math.round(100*t*Math.pow(10,e))*Math.pow(.1,e)).toFixed(e)+"%",n=0;n<e;n++)-1!==r.indexOf(".")&&(r=(r=r.replace("0%","%")).replace(".%","%"));return r},f.isHidden=function(t){var e=window.getComputedStyle(t).display;return!e||"none"===e},f.strTranslate=function(t,e){return t||e?"translate("+t+","+e+")":""},f.strRotate=function(t){return t?"rotate("+t+")":""},f.strScale=function(t){return 1!==t?"scale("+t+")":""},f.getTextTransform=function(t){var e=t.noCenter,r=t.textX,n=t.textY,i=t.targetX,a=t.targetY,o=t.anchorX||0,s=t.anchorY||0,l=t.rotate,u=t.scale;return u?u>1&&(u=1):u=0,f.strTranslate(i-u*(r+o),a-u*(n+s))+f.strScale(u)+(l?"rotate("+l+(e?"":" "+r+" "+n)+")":"")},f.setTransormAndDisplay=function(t,e){t.attr("transform",f.getTextTransform(e)),t.style("display",e.scale?null:"none")},f.ensureUniformFontSize=function(t,e){var r=f.extendFlat({},e);return r.size=Math.max(e.size,t._fullLayout.uniformtext.minsize||0),r},f.join2=function(t,e,r){var n=t.length;return n>1?t.slice(0,-1).join(e)+r+t[n-1]:t.join(e)},f.bigFont=function(t){return Math.round(1.2*t)};var H=f.getFirefoxVersion(),q=null!==H&&H<86;f.getPositionFromD3Event=function(){return q?[n.event.layerX,n.event.layerY]:[n.event.offsetX,n.event.offsetY]}},15236:function(t,e,r){"use strict";var n=r(7809),i=[32,126];t.exports=function(t){var e=(t=t||{}).shape?t.shape:t.canvas?[t.canvas.width,t.canvas.height]:[512,512],r=t.canvas||document.createElement("canvas"),a=t.font,o="number"==typeof t.step?[t.step,t.step]:t.step||[32,32],s=t.chars||i;if(a&&"string"!=typeof a&&(a=n(a)),Array.isArray(s)){if(2===s.length&&"number"==typeof s[0]&&"number"==typeof s[1]){for(var l=[],u=s[0],c=0;u<=s[1];u++)l[c++]=String.fromCharCode(u);s=l}}else s=String(s).split("");e=e.slice(),r.width=e[0],r.height=e[1];var f=r.getContext("2d");f.fillStyle="#000",f.fillRect(0,0,r.width,r.height),f.font=a,f.textAlign="center",f.textBaseline="middle",f.fillStyle="#fff";var h=o[0]/2,p=o[1]/2;for(u=0;u<s.length;u++)f.fillText(s[u],h,p),(h+=o[0])>e[0]-o[0]/2&&(h=o[0]/2,p+=o[1]);return r}},15291:function(t,e,r){"use strict";var n=r(5159),i=r(84538),a=r(46982),o=r(15181),s=r(37070),l=r(93003),u=r(69562),c=l.cleanId,f=l.getFromTrace,h=a.traceIs;function p(t,e){var r=t[e],n=e.charAt(0);r&&"paper"!==r&&(t[e]=c(r,n,!0))}function d(t){function e(e,r){var n=t[e],i=t.title&&t.title[r];n&&!i&&(t.title||(t.title={}),t.title[r]=t[e],delete t[e])}t&&("string"!=typeof t.title&&"number"!=typeof t.title||(t.title={text:t.title}),e("titlefont","font"),e("titleposition","position"),e("titleside","side"),e("titleoffset","offset"))}function v(t){if(!o.isPlainObject(t))return!1;var e=t.name;return delete t.name,delete t.showlegend,("string"==typeof e||"number"==typeof e)&&String(e)}function g(t,e,r,n){if(r&&!n)return t;if(n&&!r)return e;if(!t.trim())return e;if(!e.trim())return t;var i,a=Math.min(t.length,e.length);for(i=0;i<a&&t.charAt(i)===e.charAt(i);i++);return t.substr(0,i).trim()}function y(t){var e="middle",r="center";return"string"==typeof t&&(-1!==t.indexOf("top")?e="top":-1!==t.indexOf("bottom")&&(e="bottom"),-1!==t.indexOf("left")?r="left":-1!==t.indexOf("right")&&(r="right")),e+" "+r}function m(t,e){return e in t&&"object"==typeof t[e]&&0===Object.keys(t[e]).length}e.clearPromiseQueue=function(t){Array.isArray(t._promises)&&t._promises.length>0&&o.log("Clearing previous rejected promises from queue."),t._promises=[]},e.cleanLayout=function(t){var r,n;t||(t={}),t.xaxis1&&(t.xaxis||(t.xaxis=t.xaxis1),delete t.xaxis1),t.yaxis1&&(t.yaxis||(t.yaxis=t.yaxis1),delete t.yaxis1),t.scene1&&(t.scene||(t.scene=t.scene1),delete t.scene1);var a=(s.subplotsRegistry.cartesian||{}).attrRegex,l=(s.subplotsRegistry.polar||{}).attrRegex,f=(s.subplotsRegistry.ternary||{}).attrRegex,h=(s.subplotsRegistry.gl3d||{}).attrRegex,v=Object.keys(t);for(r=0;r<v.length;r++){var g=v[r];if(a&&a.test(g)){var y=t[g];y.anchor&&"free"!==y.anchor&&(y.anchor=c(y.anchor)),y.overlaying&&(y.overlaying=c(y.overlaying)),y.type||(y.isdate?y.type="date":y.islog?y.type="log":!1===y.isdate&&!1===y.islog&&(y.type="linear")),"withzero"!==y.autorange&&"tozero"!==y.autorange||(y.autorange=!0,y.rangemode="tozero"),delete y.islog,delete y.isdate,delete y.categories,m(y,"domain")&&delete y.domain,void 0!==y.autotick&&(void 0===y.tickmode&&(y.tickmode=y.autotick?"auto":"linear"),delete y.autotick),d(y)}else if(l&&l.test(g))d(t[g].radialaxis);else if(f&&f.test(g)){var x=t[g];d(x.aaxis),d(x.baxis),d(x.caxis)}else if(h&&h.test(g)){var b=t[g],_=b.cameraposition;if(Array.isArray(_)&&4===_[0].length){var w=_[0],T=_[1],A=_[2],k=i([],w),M=[];for(n=0;n<3;++n)M[n]=T[n]+A*k[2+4*n];b.camera={eye:{x:M[0],y:M[1],z:M[2]},center:{x:T[0],y:T[1],z:T[2]},up:{x:0,y:0,z:1}},delete b.cameraposition}d(b.xaxis),d(b.yaxis),d(b.zaxis)}}var S=Array.isArray(t.annotations)?t.annotations.length:0;for(r=0;r<S;r++){var E=t.annotations[r];o.isPlainObject(E)&&(E.ref&&("paper"===E.ref?(E.xref="paper",E.yref="paper"):"data"===E.ref&&(E.xref="x",E.yref="y"),delete E.ref),p(E,"xref"),p(E,"yref"))}var L=Array.isArray(t.shapes)?t.shapes.length:0;for(r=0;r<L;r++){var C=t.shapes[r];o.isPlainObject(C)&&(p(C,"xref"),p(C,"yref"))}var P=Array.isArray(t.images)?t.images.length:0;for(r=0;r<P;r++){var O=t.images[r];o.isPlainObject(O)&&(p(O,"xref"),p(O,"yref"))}var I=t.legend;return I&&(I.x>3?(I.x=1.02,I.xanchor="left"):I.x<-2&&(I.x=-.02,I.xanchor="right"),I.y>3?(I.y=1.02,I.yanchor="bottom"):I.y<-2&&(I.y=-.02,I.yanchor="top")),d(t),"rotate"===t.dragmode&&(t.dragmode="orbit"),u.clean(t),t.template&&t.template.layout&&e.cleanLayout(t.template.layout),t},e.cleanData=function(t){for(var r=0;r<t.length;r++){var n,i=t[r];if("histogramy"===i.type&&"xbins"in i&&!("ybins"in i)&&(i.ybins=i.xbins,delete i.xbins),i.error_y&&"opacity"in i.error_y){var l=u.defaults,f=i.error_y.color||(h(i,"bar")?u.defaultLine:l[r%l.length]);i.error_y.color=u.addOpacity(u.rgb(f),u.opacity(f)*i.error_y.opacity),delete i.error_y.opacity}if("bardir"in i&&("h"!==i.bardir||!h(i,"bar")&&"histogram"!==i.type.substr(0,9)||(i.orientation="h",e.swapXYData(i)),delete i.bardir),"histogramy"===i.type&&e.swapXYData(i),"histogramx"!==i.type&&"histogramy"!==i.type||(i.type="histogram"),"scl"in i&&!("colorscale"in i)&&(i.colorscale=i.scl,delete i.scl),"reversescl"in i&&!("reversescale"in i)&&(i.reversescale=i.reversescl,delete i.reversescl),i.xaxis&&(i.xaxis=c(i.xaxis,"x")),i.yaxis&&(i.yaxis=c(i.yaxis,"y")),h(i,"gl3d")&&i.scene&&(i.scene=s.subplotsRegistry.gl3d.cleanId(i.scene)),!h(i,"pie-like")&&!h(i,"bar-like"))if(Array.isArray(i.textposition))for(n=0;n<i.textposition.length;n++)i.textposition[n]=y(i.textposition[n]);else i.textposition&&(i.textposition=y(i.textposition));var p=a.getModule(i);if(p&&p.colorbar){var x=p.colorbar.container,b=x?i[x]:i;b&&b.colorscale&&("YIGnBu"===b.colorscale&&(b.colorscale="YlGnBu"),"YIOrRd"===b.colorscale&&(b.colorscale="YlOrRd"))}if("surface"===i.type&&o.isPlainObject(i.contours)){var _=["x","y","z"];for(n=0;n<_.length;n++){var w=i.contours[_[n]];o.isPlainObject(w)&&(w.highlightColor&&(w.highlightcolor=w.highlightColor,delete w.highlightColor),w.highlightWidth&&(w.highlightwidth=w.highlightWidth,delete w.highlightWidth))}}if("candlestick"===i.type||"ohlc"===i.type){var T=!1!==(i.increasing||{}).showlegend,A=!1!==(i.decreasing||{}).showlegend,k=v(i.increasing),M=v(i.decreasing);if(!1!==k&&!1!==M){var S=g(k,M,T,A);S&&(i.name=S)}else!k&&!M||i.name||(i.name=k||M)}if(Array.isArray(i.transforms)){var E=i.transforms;for(n=0;n<E.length;n++){var L=E[n];if(o.isPlainObject(L))switch(L.type){case"filter":L.filtersrc&&(L.target=L.filtersrc,delete L.filtersrc),L.calendar&&(L.valuecalendar||(L.valuecalendar=L.calendar),delete L.calendar);break;case"groupby":if(L.styles=L.styles||L.style,L.styles&&!Array.isArray(L.styles)){var C=L.styles,P=Object.keys(C);L.styles=[];for(var O=0;O<P.length;O++)L.styles.push({target:P[O],value:C[P[O]]})}}}}m(i,"line")&&delete i.line,"marker"in i&&(m(i.marker,"line")&&delete i.marker.line,m(i,"marker")&&delete i.marker),u.clean(i),i.autobinx&&(delete i.autobinx,delete i.xbins),i.autobiny&&(delete i.autobiny,delete i.ybins),d(i),i.colorbar&&d(i.colorbar),i.marker&&i.marker.colorbar&&d(i.marker.colorbar),i.line&&i.line.colorbar&&d(i.line.colorbar),i.aaxis&&d(i.aaxis),i.baxis&&d(i.baxis)}},e.swapXYData=function(t){var e;if(o.swapAttrs(t,["?","?0","d?","?bins","nbins?","autobin?","?src","error_?"]),Array.isArray(t.z)&&Array.isArray(t.z[0])&&(t.transpose?delete t.transpose:t.transpose=!0),t.error_x&&t.error_y){var r=t.error_y,n="copy_ystyle"in r?r.copy_ystyle:!(r.color||r.thickness||r.width);o.swapAttrs(t,["error_?.copy_ystyle"]),n&&o.swapAttrs(t,["error_?.color","error_?.thickness","error_?.width"])}if("string"==typeof t.hoverinfo){var i=t.hoverinfo.split("+");for(e=0;e<i.length;e++)"x"===i[e]?i[e]="y":"y"===i[e]&&(i[e]="x");t.hoverinfo=i.join("+")}},e.coerceTraceIndices=function(t,e){if(n(e))return[e];if(!Array.isArray(e)||!e.length)return t.data.map(function(t,e){return e});if(Array.isArray(e)){for(var r=[],i=0;i<e.length;i++)o.isIndex(e[i],t.data.length)?r.push(e[i]):o.warn("trace index (",e[i],") is not a number or is out of bounds");return r}return e},e.manageArrayContainers=function(t,e,r){var i=t.obj,a=t.parts,s=a.length,l=a[s-1],u=n(l);if(u&&null===e){var c=a.slice(0,s-1).join(".");o.nestedProperty(i,c).get().splice(l,1)}else u&&void 0===t.get()?(void 0===t.get()&&(r[t.astr]=null),t.set(e)):t.set(e)};var x=/(\.[^\[\]\.]+|\[[^\[\]\.]+\])$/;function b(t){var e=t.search(x);if(e>0)return t.substr(0,e)}e.hasParent=function(t,e){for(var r=b(e);r;){if(r in t)return!0;r=b(r)}return!1};var _=["x","y","z"];e.clearAxisTypes=function(t,e,r){for(var n=0;n<e.length;n++)for(var i=t._fullData[n],a=0;a<3;a++){var s=f(t,i,_[a]);if(s&&"log"!==s.type){var l=s._name,u=s._id.substr(1);if("scene"===u.substr(0,5)){if(void 0!==r[u])continue;l=u+"."+l}var c=l+".type";void 0===r[l]&&void 0===r[c]&&o.nestedProperty(t.layout,c).set(null)}}}},15379:function(t,e,r){"use strict";var n=r(90812);t.exports=function(t,e,r){var i=t.i;return"r"in t||(t.r=e._r[i]),"theta"in t||(t.theta=e._theta[i]),n(t,e,r)}},15391:function(t){"use strict";t.exports=function(t){var e=t.editType;return{t:{valType:"number",dflt:0,editType:e},r:{valType:"number",dflt:0,editType:e},b:{valType:"number",dflt:0,editType:e},l:{valType:"number",dflt:0,editType:e},editType:e}}},15583:function(t){"use strict";t.exports=function(t){return t.end+t.size/1e6}},15614:function(t,e,r){"use strict";var n=r(46982),i=r(15181),a=r(92444),o=r(28209),s=r(60633),l=r(76892),u=r(98379);function c(t,e,r,c){var f=e[t]||{},h=a.newContainer(r,t);function p(t,e){return i.coerce(f,h,s,t,e)}var d=i.coerceFont(p,"font",r.font);if(p("bgcolor",r.paper_bgcolor),p("bordercolor"),p("visible")){for(var v,g=function(t,e){var r=v._input,n=v;return i.coerce(r,n,o,t,e)},y=r.font||{},m=i.coerceFont(p,"grouptitlefont",i.extendFlat({},y,{size:Math.round(1.1*y.size)})),x=0,b=!1,_="normal",w=(r.shapes||[]).filter(function(t){return t.showlegend}),T=c.concat(w).filter(function(e){return t===(e.legend||"legend")}),A=0;A<T.length;A++)if((v=T[A]).visible){var k=v._isShape;(v.showlegend||v._dfltShowLegend&&!(v._module&&v._module.attributes&&v._module.attributes.showlegend&&!1===v._module.attributes.showlegend.dflt))&&(x++,v.showlegend&&(b=!0,(!k&&n.traceIs(v,"pie-like")||!0===v._input.showlegend)&&x++),i.coerceFont(g,"legendgrouptitle.font",m)),(!k&&n.traceIs(v,"bar")&&"stack"===r.barmode||-1!==["tonextx","tonexty"].indexOf(v.fill))&&(_=u.isGrouped({traceorder:_})?"grouped+reversed":"reversed"),void 0!==v.legendgroup&&""!==v.legendgroup&&(_=u.isReversed({traceorder:_})?"reversed+grouped":"grouped")}var M=i.coerce(e,r,l,"showlegend",b&&x>("legend"===t?1:0));if(!1===M&&(r[t]=void 0),(!1!==M||f.uirevision)&&(p("uirevision",r.uirevision),!1!==M)){p("borderwidth");var S,E,L,C="h"===p("orientation"),P="paper"===p("yref"),O="paper"===p("xref"),I="left";if(C?(S=0,n.getComponentMethod("rangeslider","isVisible")(e.xaxis)?P?(E=1.1,L="bottom"):(E=1,L="top"):P?(E=-.1,L="top"):(E=0,L="bottom")):(E=1,L="auto",O?S=1.02:(S=1,I="right")),i.coerce(f,h,{x:{valType:"number",editType:"legend",min:O?-2:0,max:O?3:1,dflt:S}},"x"),i.coerce(f,h,{y:{valType:"number",editType:"legend",min:P?-2:0,max:P?3:1,dflt:E}},"y"),p("traceorder",_),u.isGrouped(r[t])&&p("tracegroupgap"),p("entrywidth"),p("entrywidthmode"),p("itemsizing"),p("itemwidth"),p("itemclick"),p("itemdoubleclick"),p("groupclick"),p("xanchor",I),p("yanchor",L),p("valign"),i.noneOrAll(f,h,["x","y"]),p("title.text")){p("title.side",C?"left":"top");var D=i.extendFlat({},d,{size:i.bigFont(d.size)});i.coerceFont(p,"title.font",D)}}}}t.exports=function(t,e,r){var n,a=r.slice(),o=e.shapes;if(o)for(n=0;n<o.length;n++){var s=o[n];if(s.showlegend){var l={_input:s._input,visible:s.visible,showlegend:s.showlegend,legend:s.legend};a.push(l)}}var u=["legend"];for(n=0;n<a.length;n++)i.pushUnique(u,a[n].legend);for(e._legends=[],n=0;n<u.length;n++){var f=u[n];c(f,t,e,a),e[f]&&e[f].visible&&(e[f]._id=f),e._legends.push(f)}}},15824:function(t,e,r){"use strict";r.d(e,{A:function(){return a}});var n=new Date,i=new Date;function a(t,e,r,o){function s(e){return t(e=0===arguments.length?new Date:new Date(+e)),e}return s.floor=function(e){return t(e=new Date(+e)),e},s.ceil=function(r){return t(r=new Date(r-1)),e(r,1),t(r),r},s.round=function(t){var e=s(t),r=s.ceil(t);return t-e<r-t?e:r},s.offset=function(t,r){return e(t=new Date(+t),null==r?1:Math.floor(r)),t},s.range=function(r,n,i){var a,o=[];if(r=s.ceil(r),i=null==i?1:Math.floor(i),!(r<n&&i>0))return o;do{o.push(a=new Date(+r)),e(r,i),t(r)}while(a<r&&r<n);return o},s.filter=function(r){return a(function(e){if(e>=e)for(;t(e),!r(e);)e.setTime(e-1)},function(t,n){if(t>=t)if(n<0)for(;++n<=0;)for(;e(t,-1),!r(t););else for(;--n>=0;)for(;e(t,1),!r(t););})},r&&(s.count=function(e,a){return n.setTime(+e),i.setTime(+a),t(n),t(i),Math.floor(r(n,i))},s.every=function(t){return t=Math.floor(t),isFinite(t)&&t>0?t>1?s.filter(o?function(e){return o(e)%t===0}:function(e){return s.count(0,e)%t===0}):s:null}),s}},16009:function(t,e,r){"use strict";t.exports={attributes:r(44708),layoutAttributes:r(13800),supplyDefaults:r(23571),crossTraceDefaults:r(61608),supplyLayoutDefaults:r(2463),calc:r(92356).calc,crossTraceCalc:r(27050).crossTraceCalc,plot:r(3095).plot,layerName:"barlayer",style:r(18095).style,styleOnSelect:r(18095).styleOnSelect,colorbar:r(23814),hoverPoints:r(54707),selectPoints:r(40668),eventData:r(99256),moduleType:"trace",name:"histogram",basePlotModule:r(29435),categories:["bar-like","cartesian","svg","bar","histogram","oriented","errorBarsOK","showLegend"],meta:{}}},16010:function(t,e,r){var n=r(47718),i=r(81611),a={M:"moveTo",C:"bezierCurveTo"};t.exports=function(t,e){t.beginPath(),i(n(e)).forEach(function(e){var r=e[0],n=e.slice(1);t[a[r]].apply(t,n)}),t.closePath()}},16040:function(t,e,r){"use strict";var n=r(54222),i=r(8357).extendFlat,a=r(5159);function o(t){if(Array.isArray(t)){for(var e=0,r=0;r<t.length;r++)e=Math.max(e,o(t[r]));return e}return t}function s(t,e){return t+e}function l(t){var e,r=t.slice(),n=1/0,i=0;for(e=0;e<r.length;e++)Array.isArray(r[e])||(r[e]=[r[e]]),n=Math.min(n,r[e].length),i=Math.max(i,r[e].length);if(n!==i)for(e=0;e<r.length;e++){var a=i-r[e].length;a&&(r[e]=r[e].concat(u(a)))}return r}function u(t){for(var e=new Array(t),r=0;r<t;r++)e[r]="";return e}function c(t){return t.calcdata.columns.reduce(function(e,r){return r.xIndex<t.xIndex?e+r.columnWidth:e},0)}function f(t,e){return Object.keys(t).map(function(r){return i({},t[r],{auxiliaryBlocks:e})})}function h(t,e){for(var r,n={},i=0,a=0,o={firstRowIndex:null,lastRowIndex:null,rows:[]},s=0,l=0,u=0;u<t.length;u++)r=t[u],o.rows.push({rowIndex:u,rowHeight:r}),((a+=r)>=e||u===t.length-1)&&(n[i]=o,o.key=l++,o.firstRowIndex=s,o.lastRowIndex=u,o=p(),i+=a,s=u+1,a=0);return n}function p(){return{firstRowIndex:null,lastRowIndex:null,rows:[]}}t.exports=function(t,e){var r=l(e.cells.values),p=function(t){return t.slice(e.header.values.length,t.length)},d=l(e.header.values);d.length&&!d[0].length&&(d[0]=[""],d=l(d));var v=d.concat(p(r).map(function(){return u((d[0]||[""]).length)})),g=e.domain,y=Math.floor(t._fullLayout._size.w*(g.x[1]-g.x[0])),m=Math.floor(t._fullLayout._size.h*(g.y[1]-g.y[0])),x=e.header.values.length?v[0].map(function(){return e.header.height}):[n.emptyHeaderHeight],b=r.length?r[0].map(function(){return e.cells.height}):[],_=x.reduce(s,0),w=h(b,m-_+n.uplift),T=f(h(x,_),[]),A=f(w,T),k={},M=e._fullInput.columnorder.concat(p(r.map(function(t,e){return e}))),S=v.map(function(t,r){var n=Array.isArray(e.columnwidth)?e.columnwidth[Math.min(r,e.columnwidth.length-1)]:e.columnwidth;return a(n)?Number(n):1}),E=S.reduce(s,0);S=S.map(function(t){return t/E*y});var L=Math.max(o(e.header.line.width),o(e.cells.line.width)),C={key:e.uid+t._context.staticPlot,translateX:g.x[0]*t._fullLayout._size.w,translateY:t._fullLayout._size.h*(1-g.y[1]),size:t._fullLayout._size,width:y,maxLineWidth:L,height:m,columnOrder:M,groupHeight:m,rowBlocks:A,headerRowBlocks:T,scrollY:0,cells:i({},e.cells,{values:r}),headerCells:i({},e.header,{values:v}),gdColumns:v.map(function(t){return t[0]}),gdColumnsOriginalOrder:v.map(function(t){return t[0]}),prevPages:[0,0],scrollbarState:{scrollbarScrollInProgress:!1},columns:v.map(function(t,e){var r=k[t];return k[t]=(r||0)+1,{key:t+"__"+k[t],label:t,specIndex:e,xIndex:M[e],xScale:c,x:void 0,calcdata:void 0,columnWidth:S[e]}})};return C.columns.forEach(function(t){t.calcdata=C,t.x=c(t)}),C}},16053:function(t,e,r){"use strict";t.exports=r(88022)},16212:function(t,e,r){"use strict";t.exports={moduleType:"trace",name:"scattersmith",basePlotModule:r(99026),categories:["smith","symbols","showLegend","scatter-like"],attributes:r(95231),supplyDefaults:r(76600),colorbar:r(23814),formatLabels:r(14511),calc:r(86047),plot:r(22745),style:r(26100).style,styleOnSelect:r(26100).styleOnSelect,hoverPoints:r(39442).hoverPoints,selectPoints:r(64061),meta:{}}},16232:function(t,e,r){"use strict";var n=r(34726);function i(t,e){null==e&&(e=!0);var r=t[0],i=t[1],a=t[2],o=t[3];return null==o&&(o=e?1:255),e&&(r*=255,i*=255,a*=255,o*=255),16777216*(r=255&n(r,0,255))+((i=255&n(i,0,255))<<16)+((a=255&n(a,0,255))<<8)+(255&n(o,0,255))}t.exports=i,t.exports.to=i,t.exports.from=function(t,e){var r=(t=+t)>>>24,n=(16711680&t)>>>16,i=(65280&t)>>>8,a=255&t;return!1===e?[r,n,i,a]:[r/255,n/255,i/255,a/255]}},16320:function(t,e,r){"use strict";var n=r(15181),i=r(7143);t.exports=function(t,e,r){var a=!1;function o(r,a){return n.coerce(t,e,i,r,a)}for(var s=0;s<r.length;s++){var l=r[s];if(l.visible&&"waterfall"===l.type){a=!0;break}}a&&(o("waterfallmode"),o("waterfallgap",.2),o("waterfallgroupgap"))}},16361:function(t,e,r){"use strict";var n=r(25623).mix,i=r(24761),a=r(15181);t.exports=function(t,e,r,o){var s=(o=o||{}).dfltColor;function l(r,n){return a.coerce2(t,e,o.attributes,r,n)}var u=l("linecolor",s),c=l("linewidth");r("showline",o.showLine||!!u||!!c)||(delete e.linecolor,delete e.linewidth);var f=l("gridcolor",n(s,o.bgColor,o.blend||i.lightFraction).toRgbString()),h=l("gridwidth"),p=l("griddash");if(r("showgrid",o.showGrid||!!f||!!h||!!p)||(delete e.gridcolor,delete e.gridwidth,delete e.griddash),o.hasMinor){var d=l("minor.gridcolor",n(e.gridcolor,o.bgColor,67).toRgbString()),v=l("minor.gridwidth",e.gridwidth||1),g=l("minor.griddash",e.griddash||"solid");r("minor.showgrid",!!d||!!v||!!g)||(delete e.minor.gridcolor,delete e.minor.gridwidth,delete e.minor.griddash)}if(!o.noZeroLine){var y=l("zerolinecolor",s),m=l("zerolinewidth");r("zeroline",o.showGrid||!!y||!!m)||(delete e.zerolinecolor,delete e.zerolinewidth)}}},16390:function(t,e,r){"use strict";var n=r(15181),i=r(26446),a=r(83002),o=r(31317),s=r(64618),l=r(62080),u=r(92356).calcAllAutoBins;function c(t,e,r,n){var i,a=new Array(t);if(n)for(i=0;i<t;i++)a[i]=1/(e[i+1]-e[i]);else{var o=1/r;for(i=0;i<t;i++)a[i]=o}return a}function f(t,e){return{start:t(e.start),end:t(e.end),size:e.size}}function h(t,e,r,n,i,a){var o,s=t.length-1,u=new Array(s),c=l(r,n,t,i,a);for(o=0;o<s;o++){var f=(e||[])[o];u[o]=void 0===f?[c(t[o]),c(t[o+1],!0)]:[f,f]}return u}t.exports=function(t,e){var r,l,p,d,v=i.getFromId(t,e.xaxis),g=i.getFromId(t,e.yaxis),y=e.xcalendar,m=e.ycalendar,x=function(t){return v.r2c(t,0,y)},b=function(t){return g.r2c(t,0,m)},_=u(t,e,v,"x"),w=_[0],T=_[1],A=u(t,e,g,"y"),k=A[0],M=A[1],S=e._length;T.length>S&&T.splice(S,T.length-S),M.length>S&&M.splice(S,M.length-S);var E=[],L=[],C=[],P="string"==typeof w.size,O="string"==typeof k.size,I=[],D=[],z=P?I:w,R=O?D:k,F=0,B=[],N=[],j=e.histnorm,U=e.histfunc,V=-1!==j.indexOf("density"),H="max"===U||"min"===U?null:0,q=a.count,G=o[j],Y=!1,W=[],Z=[],X="z"in e?e.z:"marker"in e&&Array.isArray(e.marker.color)?e.marker.color:"";X&&"count"!==U&&(Y="avg"===U,q=a[U]);var J=w.size,K=x(w.start),$=x(w.end)+(K-i.tickIncrement(K,J,!1,y))/1e6;for(r=K;r<$;r=i.tickIncrement(r,J,!1,y))L.push(H),I.push(r),Y&&C.push(0);I.push(r);var Q,tt=L.length,et=(r-K)/tt,rt=(Q=K+et/2,v.c2r(Q,0,y)),nt=k.size,it=b(k.start),at=b(k.end)+(it-i.tickIncrement(it,nt,!1,m))/1e6;for(r=it;r<at;r=i.tickIncrement(r,nt,!1,m)){E.push(L.slice()),D.push(r);var ot=new Array(tt);for(l=0;l<tt;l++)ot[l]=[];N.push(ot),Y&&B.push(C.slice())}D.push(r);var st=E.length,lt=(r-it)/st,ut=function(t){return g.c2r(t,0,m)}(it+lt/2);V&&(W=c(L.length,z,et,P),Z=c(E.length,R,lt,O)),P||"date"!==v.type||(z=f(x,z)),O||"date"!==g.type||(R=f(b,R));var ct=!0,ft=!0,ht=new Array(tt),pt=new Array(st),dt=1/0,vt=1/0,gt=1/0,yt=1/0;for(r=0;r<S;r++){var mt=T[r],xt=M[r];p=n.findBin(mt,z),d=n.findBin(xt,R),p>=0&&p<tt&&d>=0&&d<st&&(F+=q(p,r,E[d],X,B[d]),N[d][p].push(r),ct&&(void 0===ht[p]?ht[p]=mt:ht[p]!==mt&&(ct=!1)),ft&&(void 0===pt[d]?pt[d]=xt:pt[d]!==xt&&(ft=!1)),dt=Math.min(dt,mt-I[p]),vt=Math.min(vt,I[p+1]-mt),gt=Math.min(gt,xt-D[d]),yt=Math.min(yt,D[d+1]-xt))}if(Y)for(d=0;d<st;d++)F+=s(E[d],B[d]);if(G)for(d=0;d<st;d++)G(E[d],F,W,Z[d]);return{x:T,xRanges:h(I,ct&&ht,dt,vt,v,y),x0:rt,dx:et,y:M,yRanges:h(D,ft&&pt,gt,yt,g,m),y0:ut,dy:lt,z:E,pts:N}}},16423:function(t,e,r){"use strict";var n=Function.prototype.call,i=Object.prototype.hasOwnProperty,a=r(28398);t.exports=a.call(n,i)},16534:function(t,e,r){var n,i;(function(){var a={version:"3.8.0"},o=[].slice,s=function(t){return o.call(t)},l=self.document;function u(t){return t&&(t.ownerDocument||t.document||t).documentElement}function c(t){return t&&(t.ownerDocument&&t.ownerDocument.defaultView||t.document&&t||t.defaultView)}if(l)try{s(l.documentElement.childNodes)[0].nodeType}catch(t){s=function(t){for(var e=t.length,r=new Array(e);e--;)r[e]=t[e];return r}}if(Date.now||(Date.now=function(){return+new Date}),l)try{l.createElement("DIV").style.setProperty("opacity",0,"")}catch(t){var f=this.Element.prototype,h=f.setAttribute,p=f.setAttributeNS,d=this.CSSStyleDeclaration.prototype,v=d.setProperty;f.setAttribute=function(t,e){h.call(this,t,e+"")},f.setAttributeNS=function(t,e,r){p.call(this,t,e,r+"")},d.setProperty=function(t,e,r){v.call(this,t,e+"",r)}}function g(t,e){return t<e?-1:t>e?1:t>=e?0:NaN}function y(t){return null===t?NaN:+t}function m(t){return!isNaN(t)}function x(t){return{left:function(e,r,n,i){for(arguments.length<3&&(n=0),arguments.length<4&&(i=e.length);n<i;){var a=n+i>>>1;t(e[a],r)<0?n=a+1:i=a}return n},right:function(e,r,n,i){for(arguments.length<3&&(n=0),arguments.length<4&&(i=e.length);n<i;){var a=n+i>>>1;t(e[a],r)>0?i=a:n=a+1}return n}}}a.ascending=g,a.descending=function(t,e){return e<t?-1:e>t?1:e>=t?0:NaN},a.min=function(t,e){var r,n,i=-1,a=t.length;if(1===arguments.length){for(;++i<a;)if(null!=(n=t[i])&&n>=n){r=n;break}for(;++i<a;)null!=(n=t[i])&&r>n&&(r=n)}else{for(;++i<a;)if(null!=(n=e.call(t,t[i],i))&&n>=n){r=n;break}for(;++i<a;)null!=(n=e.call(t,t[i],i))&&r>n&&(r=n)}return r},a.max=function(t,e){var r,n,i=-1,a=t.length;if(1===arguments.length){for(;++i<a;)if(null!=(n=t[i])&&n>=n){r=n;break}for(;++i<a;)null!=(n=t[i])&&n>r&&(r=n)}else{for(;++i<a;)if(null!=(n=e.call(t,t[i],i))&&n>=n){r=n;break}for(;++i<a;)null!=(n=e.call(t,t[i],i))&&n>r&&(r=n)}return r},a.extent=function(t,e){var r,n,i,a=-1,o=t.length;if(1===arguments.length){for(;++a<o;)if(null!=(n=t[a])&&n>=n){r=i=n;break}for(;++a<o;)null!=(n=t[a])&&(r>n&&(r=n),i<n&&(i=n))}else{for(;++a<o;)if(null!=(n=e.call(t,t[a],a))&&n>=n){r=i=n;break}for(;++a<o;)null!=(n=e.call(t,t[a],a))&&(r>n&&(r=n),i<n&&(i=n))}return[r,i]},a.sum=function(t,e){var r,n=0,i=t.length,a=-1;if(1===arguments.length)for(;++a<i;)m(r=+t[a])&&(n+=r);else for(;++a<i;)m(r=+e.call(t,t[a],a))&&(n+=r);return n},a.mean=function(t,e){var r,n=0,i=t.length,a=-1,o=i;if(1===arguments.length)for(;++a<i;)m(r=y(t[a]))?n+=r:--o;else for(;++a<i;)m(r=y(e.call(t,t[a],a)))?n+=r:--o;if(o)return n/o},a.quantile=function(t,e){var r=(t.length-1)*e+1,n=Math.floor(r),i=+t[n-1],a=r-n;return a?i+a*(t[n]-i):i},a.median=function(t,e){var r,n=[],i=t.length,o=-1;if(1===arguments.length)for(;++o<i;)m(r=y(t[o]))&&n.push(r);else for(;++o<i;)m(r=y(e.call(t,t[o],o)))&&n.push(r);if(n.length)return a.quantile(n.sort(g),.5)},a.variance=function(t,e){var r,n,i=t.length,a=0,o=0,s=-1,l=0;if(1===arguments.length)for(;++s<i;)m(r=y(t[s]))&&(o+=(n=r-a)*(r-(a+=n/++l)));else for(;++s<i;)m(r=y(e.call(t,t[s],s)))&&(o+=(n=r-a)*(r-(a+=n/++l)));if(l>1)return o/(l-1)},a.deviation=function(){var t=a.variance.apply(this,arguments);return t?Math.sqrt(t):t};var b=x(g);function _(t){return t.length}a.bisectLeft=b.left,a.bisect=a.bisectRight=b.right,a.bisector=function(t){return x(1===t.length?function(e,r){return g(t(e),r)}:t)},a.shuffle=function(t,e,r){(a=arguments.length)<3&&(r=t.length,a<2&&(e=0));for(var n,i,a=r-e;a;)i=Math.random()*a--|0,n=t[a+e],t[a+e]=t[i+e],t[i+e]=n;return t},a.permute=function(t,e){for(var r=e.length,n=new Array(r);r--;)n[r]=t[e[r]];return n},a.pairs=function(t){for(var e=0,r=t.length-1,n=t[0],i=new Array(r<0?0:r);e<r;)i[e]=[n,n=t[++e]];return i},a.transpose=function(t){if(!(i=t.length))return[];for(var e=-1,r=a.min(t,_),n=new Array(r);++e<r;)for(var i,o=-1,s=n[e]=new Array(i);++o<i;)s[o]=t[o][e];return n},a.zip=function(){return a.transpose(arguments)},a.keys=function(t){var e=[];for(var r in t)e.push(r);return e},a.values=function(t){var e=[];for(var r in t)e.push(t[r]);return e},a.entries=function(t){var e=[];for(var r in t)e.push({key:r,value:t[r]});return e},a.merge=function(t){for(var e,r,n,i=t.length,a=-1,o=0;++a<i;)o+=t[a].length;for(r=new Array(o);--i>=0;)for(e=(n=t[i]).length;--e>=0;)r[--o]=n[e];return r};var w=Math.abs;function T(t,e){for(var r in e)Object.defineProperty(t.prototype,r,{value:e[r],enumerable:!1})}function A(){this._=Object.create(null)}function k(t){return"__proto__"==(t+="")||"\0"===t[0]?"\0"+t:t}function M(t){return"\0"===(t+="")[0]?t.slice(1):t}function S(t){return k(t)in this._}function E(t){return(t=k(t))in this._&&delete this._[t]}function L(){var t=[];for(var e in this._)t.push(M(e));return t}function C(){var t=0;for(var e in this._)++t;return t}function P(){for(var t in this._)return!1;return!0}function O(){this._=Object.create(null)}function I(t){return t}function D(t,e,r){return function(){var n=r.apply(e,arguments);return n===e?t:n}}function z(t,e){if(e in t)return e;e=e.charAt(0).toUpperCase()+e.slice(1);for(var r=0,n=R.length;r<n;++r){var i=R[r]+e;if(i in t)return i}}a.range=function(t,e,r){if(arguments.length<3&&(r=1,arguments.length<2&&(e=t,t=0)),(e-t)/r===1/0)throw new Error("infinite range");var n,i=[],a=function(t){for(var e=1;t*e%1;)e*=10;return e}(w(r)),o=-1;if(t*=a,e*=a,(r*=a)<0)for(;(n=t+r*++o)>e;)i.push(n/a);else for(;(n=t+r*++o)<e;)i.push(n/a);return i},a.map=function(t,e){var r=new A;if(t instanceof A)t.forEach(function(t,e){r.set(t,e)});else if(Array.isArray(t)){var n,i=-1,a=t.length;if(1===arguments.length)for(;++i<a;)r.set(i,t[i]);else for(;++i<a;)r.set(e.call(t,n=t[i],i),n)}else for(var o in t)r.set(o,t[o]);return r},T(A,{has:S,get:function(t){return this._[k(t)]},set:function(t,e){return this._[k(t)]=e},remove:E,keys:L,values:function(){var t=[];for(var e in this._)t.push(this._[e]);return t},entries:function(){var t=[];for(var e in this._)t.push({key:M(e),value:this._[e]});return t},size:C,empty:P,forEach:function(t){for(var e in this._)t.call(this,M(e),this._[e])}}),a.nest=function(){var t,e,r={},n=[],i=[];function o(i,a,s){if(s>=n.length)return e?e.call(r,a):t?a.sort(t):a;for(var l,u,c,f,h=-1,p=a.length,d=n[s++],v=new A;++h<p;)(f=v.get(l=d(u=a[h])))?f.push(u):v.set(l,[u]);return i?(u=i(),c=function(t,e){u.set(t,o(i,e,s))}):(u={},c=function(t,e){u[t]=o(i,e,s)}),v.forEach(c),u}function s(t,e){if(e>=n.length)return t;var r=[],a=i[e++];return t.forEach(function(t,n){r.push({key:t,values:s(n,e)})}),a?r.sort(function(t,e){return a(t.key,e.key)}):r}return r.map=function(t,e){return o(e,t,0)},r.entries=function(t){return s(o(a.map,t,0),0)},r.key=function(t){return n.push(t),r},r.sortKeys=function(t){return i[n.length-1]=t,r},r.sortValues=function(e){return t=e,r},r.rollup=function(t){return e=t,r},r},a.set=function(t){var e=new O;if(t)for(var r=0,n=t.length;r<n;++r)e.add(t[r]);return e},T(O,{has:S,add:function(t){return this._[k(t+="")]=!0,t},remove:E,values:L,size:C,empty:P,forEach:function(t){for(var e in this._)t.call(this,M(e))}}),a.behavior={},a.rebind=function(t,e){for(var r,n=1,i=arguments.length;++n<i;)t[r=arguments[n]]=D(t,e,e[r]);return t};var R=["webkit","ms","moz","Moz","o","O"];function F(){}function B(){}function N(t){var e=[],r=new A;function n(){for(var r,n=e,i=-1,a=n.length;++i<a;)(r=n[i].on)&&r.apply(this,arguments);return t}return n.on=function(n,i){var a,o=r.get(n);return arguments.length<2?o&&o.on:(o&&(o.on=null,e=e.slice(0,a=e.indexOf(o)).concat(e.slice(a+1)),r.remove(n)),i&&e.push(r.set(n,{on:i})),t)},n}function j(){a.event.preventDefault()}function U(){for(var t,e=a.event;t=e.sourceEvent;)e=t;return e}function V(t){for(var e=new B,r=0,n=arguments.length;++r<n;)e[arguments[r]]=N(e);return e.of=function(r,n){return function(i){try{var o=i.sourceEvent=a.event;i.target=t,a.event=i,e[i.type].apply(r,n)}finally{a.event=o}}},e}a.dispatch=function(){for(var t=new B,e=-1,r=arguments.length;++e<r;)t[arguments[e]]=N(t);return t},B.prototype.on=function(t,e){var r=t.indexOf("."),n="";if(r>=0&&(n=t.slice(r+1),t=t.slice(0,r)),t)return arguments.length<2?this[t].on(n):this[t].on(n,e);if(2===arguments.length){if(null==e)for(t in this)this.hasOwnProperty(t)&&this[t].on(n,null);return this}},a.event=null,a.requote=function(t){return t.replace(H,"\\$&")};var H=/[\\\^\$\*\+\?\|\[\]\(\)\.\{\}]/g,q={}.__proto__?function(t,e){t.__proto__=e}:function(t,e){for(var r in e)t[r]=e[r]};function G(t){return q(t,X),t}var Y=function(t,e){return e.querySelector(t)},W=function(t,e){return e.querySelectorAll(t)},Z=function(t,e){var r=t.matches||t[z(t,"matchesSelector")];return Z=function(t,e){return r.call(t,e)},Z(t,e)};"function"==typeof Sizzle&&(Y=function(t,e){return Sizzle(t,e)[0]||null},W=Sizzle,Z=Sizzle.matchesSelector),a.selection=function(){return a.select(l.documentElement)};var X=a.selection.prototype=[];function J(t){return"function"==typeof t?t:function(){return Y(t,this)}}function K(t){return"function"==typeof t?t:function(){return W(t,this)}}X.select=function(t){var e,r,n,i,a=[];t=J(t);for(var o=-1,s=this.length;++o<s;){a.push(e=[]),e.parentNode=(n=this[o]).parentNode;for(var l=-1,u=n.length;++l<u;)(i=n[l])?(e.push(r=t.call(i,i.__data__,l,o)),r&&"__data__"in i&&(r.__data__=i.__data__)):e.push(null)}return G(a)},X.selectAll=function(t){var e,r,n=[];t=K(t);for(var i=-1,a=this.length;++i<a;)for(var o=this[i],l=-1,u=o.length;++l<u;)(r=o[l])&&(n.push(e=s(t.call(r,r.__data__,l,i))),e.parentNode=r);return G(n)};var $="http://www.w3.org/1999/xhtml",Q={svg:"http://www.w3.org/2000/svg",xhtml:$,xlink:"http://www.w3.org/1999/xlink",xml:"http://www.w3.org/XML/1998/namespace",xmlns:"http://www.w3.org/2000/xmlns/"};function tt(t,e){return t=a.ns.qualify(t),null==e?t.local?function(){this.removeAttributeNS(t.space,t.local)}:function(){this.removeAttribute(t)}:"function"==typeof e?t.local?function(){var r=e.apply(this,arguments);null==r?this.removeAttributeNS(t.space,t.local):this.setAttributeNS(t.space,t.local,r)}:function(){var r=e.apply(this,arguments);null==r?this.removeAttribute(t):this.setAttribute(t,r)}:t.local?function(){this.setAttributeNS(t.space,t.local,e)}:function(){this.setAttribute(t,e)}}function et(t){return t.trim().replace(/\s+/g," ")}function rt(t){return new RegExp("(?:^|\\s+)"+a.requote(t)+"(?:\\s+|$)","g")}function nt(t){return(t+"").trim().split(/^|\s+/)}function it(t,e){var r=(t=nt(
[truncated: 3,174,470 more chars]
